# Supplementary material for: Different Immune Responses of the Lymphoid Organ in Shrimp at Early Challenge Stage of Vibrio parahaemolyticus and WSSV
Source: Animals (Basel). 2021 Jul 21;11(8):2160. doi: 10.3390/ani11082160 (PMC8388422; doi:10.3390/ani11082160)
Supplement: Supplementary file 1 [file animals-11-02160-s001.zip]

Archive with 7 entries (7 files):
- Table S1.pdf
- Table S2.xlsx
- Table S3.xlsx
- Table S4.xlsx
- Table S5.xlsx
- Table S6.xlsx
- Table S7.xlsx
