# Supplementary material for: Different Immune Responses of the Lymphoid Organ in Shrimp at Early Challenge Stage of Vibrio parahaemolyticus and WSSV
Source: Animals (Basel). 2021 Jul 21;11(8):2160. doi: 10.3390/ani11082160 (PMC8388422; doi:10.3390/ani11082160)
Supplement: Supplementary file 1 [file animals-11-02160-s001.zip › Table S2.xlsx]

## Sheet: Additional file 1
Table S2: Expression and annotation of DEGs identified from VOka group and WOka group
Categories	GeneID	POka-1_rpkm	POka-2_rpkm	POka-3_rpkm	VOka-1_rpkm	VOka-2_rpkm	VOka-3_rpkm	WOka-1_rpkm	WOka-2_rpkm	WOka-3_rpkm	POka_rpkm	VOka_rpkm	WOka_rpkm	log2 Ratio(VOka/POka)	Pvalue	FDR	significant	log2 Ratio(WOka/POka)	Pvalue	FDR	significant	Annotation
DEGs both in VOka and WOka	Unigene0024629	9.8109	0.1336	0.0806	0	0	0	0	0	0	3.3417	0.001	0.001	-11.7064	3.78e-05	0.00533252	yes	-11.7064	4.05181e-05	0.00717983	yes	--
	Unigene0059358	1.324	0.7506	2.4142	0.0938	0.0701	0	0	0	0	1.49627	0.0546333	0.001	-4.77544	0.000353751	0.0202065	yes	-10.5472	4.89484e-05	0.00800585	yes	--
	Unigene0007859	1.6825	1.1922	6.5674	0.298	0	0.2186	0	0.1996	0	3.14737	0.1722	0.0665333	-4.19199	0.000666166	0.0282011	yes	-5.56392	0.000101233	0.0116238	yes	--
	Unigene0018769	3.6184	4.1412	4.1275	0.1944	0.189	0.2139	0.1947	0.369	0.491	3.96237	0.1991	0.351567	-4.3148	2.9e-06	0.00113668	yes	-3.49449	8.17488e-05	0.0104087	yes	--
	Unigene0008184	5.0055	5.6055	4.2097	1.2969	0.2251	0.2973	0.3034	1.086	0.4578	4.94023	0.606433	0.615733	-3.02616	0.00174195	0.0478828	yes	-3.0042	0.000753855	0.034241	yes	--
	Unigene0003850	0.5411	1.0955	0.8105	6.4406	27.257	3.4548	2.5658	32.7749	1.251	0.8157	12.3841	12.1972	3.92431	0.000172215	0.0134709	yes	3.90237	0.00127431	0.0470497	yes	--
	Unigene0037157	27.3218	25.2909	35.2383	9.0292	1.2418	1.3941	0.4686	2.7945	0.7964	29.2837	3.88837	1.35317	-2.91286	0.00185558	0.0494726	yes	-4.43568	1.62244e-06	0.00119643	yes	--
	Unigene0008080	2.5528	0.6633	0.2586	0.0201	0	0	0.031	0	0	1.15823	0.0067	0.0103333	-7.43355	3.46e-06	0.0012499	yes	-6.80848	1.82677e-05	0.00470572	yes	--
	Unigene0019311	0	0	0	0.1902	1.8484	0.2092	0.1172	2.8874	0	0.001	0.749267	1.00153	9.54934	0.000106403	0.0102895	yes	9.96799	0.00113263	0.043978	yes	--
	Unigene0031933	6.0299	11.3552	4.2902	1.1076	0.3487	0.9087	0.2246	0.7811	0.2881	7.2251	0.788333	0.431267	-3.19614	0.000360585	0.0204312	yes	-4.06637	1.13613e-05	0.00353158	yes	--
	Unigene0021707	5.2765	5.0056	13.0576	0.4883	0.6389	1.2311	1.1287	0.4089	0.5362	7.7799	0.7861	0.691267	-3.30697	0.000814767	0.0313044	yes	-3.49244	0.000559668	0.0286745	yes	--
	Unigene0021890	6.8343	6.0709	0.2248	0	0.1792	0.2197	0	0	0	4.37667	0.132967	0.001	-5.0407	0.000307795	0.0186791	yes	-12.0956	3.62822e-07	0.00069613	yes	--
	Unigene0052368	0.8352	0.0498	32.9023	0	0.149	0.0457	0	0	0	11.2624	0.0649	0.001	-7.43908	0.000169506	0.0133097	yes	-13.4592	9.94603e-06	0.00337324	yes	--
	Unigene0024808	1.4359	2.9727	8.8223	0.1415	0	0.3893	0	0.158	0.3109	4.4103	0.176933	0.1563	-4.6396	0.000186175	0.0140699	yes	-4.81849	0.000136128	0.0135554	yes	--
	Unigene0045308	4.667	4.6085	10.6785	0.785	0.7146	0.4694	1.2098	0.5335	0.8996	6.65133	0.656333	0.880967	-3.34114	0.000242961	0.0164833	yes	-2.91648	0.00105006	0.041876	yes	--
	Unigene0021385	8.973	8.4257	5.7939	1.6035	1.1811	0.8777	1.1802	1.4429	1.025	7.73087	1.22077	1.21603	-2.66284	0.00143227	0.0432832	yes	-2.66845	0.000944488	0.0391305	yes	--
	Unigene0031107	0.9511	1.4378	3.3931	0.2187	0.2337	0.2865	0.0963	0.1396	0.0343	1.92733	0.2463	0.0900667	-2.96812	0.00138092	0.0424879	yes	-4.41947	3.04189e-05	0.00615467	yes	--
	Unigene0018983	0.9144	1.4046	5.782	0.3344	0	0.1839	0.0773	0.0747	0.1102	2.70033	0.172767	0.0874	-3.96624	0.00132993	0.0416752	yes	-4.94936	2.42389e-05	0.00546495	yes	--
	Unigene0058837	0.316	0.1024	2.4695	0	0	0.0938	0.0197	0.0286	0.0562	0.962633	0.0312667	0.0348333	-4.94429	0.00181877	0.0489066	yes	-4.78845	0.000427063	0.0248483	yes	--
	Unigene0031643	1.5485	1.784	16.2129	0.5945	0.5434	0.4499	0.3345	0.3793	0.1658	6.51513	0.529267	0.2932	-3.62173	0.000580062	0.0262041	yes	-4.47384	4.24339e-05	0.00739327	yes	--
	Unigene0003609	1.67	1.3884	0.3553	0	0	0	0.0486	0	0	1.1379	0.001	0.0162	-10.1522	2.35e-05	0.00408003	yes	-6.13424	0.000205856	0.016704	yes	--
	Unigene0054140	9.6261	8.1309	2.4825	0.9564	0.3576	0.7972	0.469	0.5339	0.8116	6.7465	0.703733	0.604833	-3.26104	0.00073151	0.0296407	yes	-3.47953	0.000259657	0.0187402	yes	--
	Unigene0053830	0	0.0558	0.2693	2.2318	7.2592	2.6602	1.7627	14.8884	0.3676	0.108367	4.0504	5.6729	5.22407	3.21e-05	0.00485653	yes	5.71009	0.000245999	0.0181981	yes	--
	Unigene0042664	0.4653	0.7913	3.0754	0	0	0	0	0	0	1.444	0.001	0.001	-10.4959	0.000481344	0.02368	yes	-10.4959	0.000690276	0.0325642	yes	Zinc finger protein 850, partial [Stegodyphus mimosarum]
	Unigene0018885	0	0	32.7111	0	0	0	0	0	0	10.9037	0.001	0.001	-13.4125	0.000578216	0.0261836	yes	-13.4125	0.00056326	0.028779	yes	PREDICTED: solute carrier organic anion transporter family member 5A1-like [Megachile rotundata]
	Unigene0014994	0.6741	1.1463	2.7143	0.2547	0.0952	0	0	0	0	1.51157	0.116633	0.001	-3.69599	0.00186576	0.0495511	yes	-10.5618	1.02457e-05	0.00337324	yes	--
	Unigene0050704	0.246	0.6972	16.932	0	0.0521	0.1917	0.1074	0.2335	0.0766	5.9584	0.0812667	0.139167	-6.19612	0.00036762	0.020605	yes	-5.42004	0.000512393	0.0272824	yes	--
	Unigene0012073	0.9892	1.442	2.2547	0.1602	0	0.0734	0.1234	0	0	1.56197	0.0778667	0.0411333	-4.32621	0.00027298	0.0174942	yes	-5.24691	0.000233144	0.0177947	yes	--
	Unigene0037050	1.2956	1.2429	0.8697	10.4581	10.5231	6.0522	7.7974	21.0105	1.5597	1.13607	9.01113	10.1225	2.98766	0.00028708	0.0180838	yes	3.15545	0.00107175	0.0425344	yes	--
	Unigene0001395	3.6491	5.1182	1.9379	0.5757	0.5421	0.3323	0.2136	0.2143	0.1405	3.5684	0.483367	0.189467	-2.88409	0.00129236	0.0409101	yes	-4.23526	1.00817e-05	0.00337324	yes	--
	Unigene0035102	3.9891	4.574	1.4878	49.3801	62.6657	46.2651	30.6459	39.9872	6.7718	3.3503	52.7703	25.8016	3.97736	4.06e-06	0.00140531	yes	2.9451	0.00136558	0.0490209	yes	--
	Unigene0030761	4.8645	4.9691	5.0498	0.6551	0.3674	0.851	0.7572	0.64	0.7195	4.96113	0.6245	0.705567	-2.9899	0.000615907	0.0271916	yes	-2.81382	0.000751703	0.0341712	yes	--
	Unigene0049477	2.9671	0.1495	0.9618	0	0	0	0	0	0	1.35947	0.001	0.001	-10.4088	0.000130096	0.0114782	yes	-10.4088	0.000213014	0.0169989	yes	--
	Unigene0018330	0.2285	0.0777	0.0833	2.0725	18.7318	5.6057	0.6588	16.0241	0.2845	0.129833	8.80333	5.6558	6.08332	4.13e-07	0.000280556	yes	5.445	0.00022471	0.0174137	yes	--
	Unigene0007057	32.371	60.6898	12.9648	3.3467	3.5742	2.0651	3.1175	6.5746	1.9928	35.3419	2.99533	3.89497	-3.56059	2.36e-05	0.00408003	yes	-3.1817	0.000151397	0.0144697	yes	--
	Unigene0001059	6.0005	13.3732	1.8361	0.1398	0.2787	0.7689	0.0718	0.8843	0	7.06993	0.3958	0.3187	-4.15885	0.000195152	0.0145533	yes	-4.47143	0.000911127	0.038319	yes	--
	Unigene0011454	3.1014	2.5629	5.5672	0.9062	0.3505	0.3438	0.5298	0.3838	0.3089	3.74383	0.5335	0.4075	-2.81096	0.00174745	0.0478939	yes	-3.19964	0.000240165	0.018076	yes	--
	Unigene0035373	0.1123	0.2547	0.1024	3.7568	1.5712	1.1093	3.5817	1.6351	0.979	0.156467	2.14577	2.06527	3.77757	0.000390252	0.021332	yes	3.7224	0.000855563	0.0368455	yes	--
	Unigene0022278	2.4812	1.9136	1.0156	0.1913	0.0858	0.2456	0.1769	0.235	0.1261	1.80347	0.174233	0.179333	-3.37168	0.000462933	0.0231736	yes	-3.33006	0.000401903	0.0240454	yes	--
	Unigene0001627	1.2874	1.0821	4.3306	0.3271	0.1881	0.1153	0.0969	0.2528	0	2.23337	0.210167	0.116567	-3.40961	0.000784411	0.0305981	yes	-4.25999	0.000444357	0.0253023	yes	PREDICTED: zinc finger protein 271-like [Parasteatoda tepidariorum]
	Unigene0021024	0.3338	0.0946	0	3.2162	13.2269	3.556	4.0454	9.3998	1.3505	0.1428	6.66637	4.9319	5.54483	1.18e-05	0.00273858	yes	5.11008	7.34995e-05	0.00969218	yes	--
	Unigene0026023	7.1191	4.0132	1.9832	0.9639	0.1173	0.1644	0.57	0.2252	0.2708	4.37183	0.4152	0.355333	-3.39636	0.00155777	0.045404	yes	-3.62099	0.000150347	0.0143984	yes	hypothetical protein EAG_11453, partial [Camponotus floridanus]
	Unigene0027944	3.9992	4.9512	0.779	0.2556	0.1509	0.1727	0.1969	0.2253	0.4284	3.24313	0.193067	0.283533	-4.07022	6.22e-05	0.00730895	yes	-3.5158	0.000338514	0.0216746	yes	--
	Unigene0016986	0.5102	0.1928	7.7836	0	0.2306	0.0354	0	0	0	2.82887	0.0886667	0.001	-4.99569	0.00179564	0.0485539	yes	-11.466	1.0202e-05	0.00337324	yes	Low choriolytic enzyme [Daphnia magna]
	Unigene0031224	5.0993	6.5108	7.0689	1.2399	0.2591	0.535	0.3372	0.8347	0.6608	6.22633	0.678	0.6109	-3.19903	0.000469566	0.0233722	yes	-3.34937	8.70227e-05	0.010666	yes	--
	Unigene0004005	0.3015	0.0684	127.254	0.0228	0	0.7102	0	0.4578	0	42.5415	0.244333	0.1526	-7.44388	0.00161074	0.0461708	yes	-8.12297	0.00106332	0.0423206	yes	--
	Unigene0023060	10.6129	10.1783	5.6803	1.4458	1.1504	0.5949	0.5285	0.2484	0.57	8.82383	1.0637	0.448967	-3.05231	0.000362335	0.0204686	yes	-4.29673	1.28708e-06	0.00108267	yes	--
	Unigene0050869	0.8006	0.3026	15.6697	0	0	0.1664	0	0	0	5.59097	0.0554667	0.001	-6.65533	0.000201497	0.0148496	yes	-12.4489	7.81261e-06	0.00278655	yes	--
	Unigene0050224	1.4111	0	5.881	0.0762	0.057	0.0698	0	0	0	2.4307	0.0676667	0.001	-5.16678	0.00169417	0.0470975	yes	-11.2472	0.000281061	0.0195726	yes	--
	Unigene0056208	18.2726	13.8729	21.3094	1.3791	0.2975	0.9483	0.2452	0.1481	0.7281	17.8183	0.874967	0.3738	-4.34799	3.16e-06	0.00118637	yes	-5.57495	1.1085e-08	5.49374e-05	yes	--
	Unigene0036771	3.6523	5.4367	2.5418	0.3476	0.1182	0.1594	0.28	0.4234	0.5206	3.87693	0.2084	0.408	-4.21749	1.24e-05	0.00282649	yes	-3.24827	0.000190224	0.0160352	yes	--
	Unigene0040802	10.6603	8.6804	7.2479	1.1245	0.1184	0.9439	0.2929	1.6621	0.8697	8.86287	0.728933	0.941567	-3.60391	0.00020834	0.0151292	yes	-3.23464	0.000248238	0.018246	yes	--
	Unigene0002388	2.1155	2.4342	0.8348	0.1074	0.107	0.1805	0.0965	0.1998	0.1179	1.79483	0.131633	0.138067	-3.76925	0.000119472	0.0108814	yes	-3.70041	0.000164176	0.0148054	yes	--
	Unigene0011484	1.8924	1.3409	7.7638	0.067	0	0.0615	0	0.2994	0	3.6657	0.0428333	0.0998	-6.41921	4.42e-06	0.00148525	yes	-5.19891	0.000243673	0.0181795	yes	--
	Unigene0054651	1.1258	2.4311	6.0116	0.4861	0	0.2229	0.2809	0	0.1335	3.1895	0.236333	0.138133	-3.75444	0.00168142	0.0469613	yes	-4.5292	0.000219399	0.017225	yes	--
	Unigene0024370	1.4624	2.7708	1.2054	0.1135	0.034	0.1249	0.1225	0.0254	0.0998	1.81287	0.0908	0.0825667	-4.31944	3.83e-05	0.00536766	yes	-4.45657	3.26354e-05	0.00639389	yes	--
	Unigene0050365	2.3301	4.8431	1.726	0.2201	0.0823	0.555	0.3392	0.3072	0	2.9664	0.2858	0.215467	-3.37564	0.00143947	0.043366	yes	-3.78318	0.00104781	0.0418391	yes	--
	Unigene0002372	28.3704	24.6276	27.8389	5.6081	0.961	1.9818	0.9453	2.2828	2.053	26.9456	2.8503	1.76037	-3.24087	0.000275249	0.0175344	yes	-3.9361	1.60905e-06	0.00119643	yes	--
	Unigene0058386	0.1947	0.1839	7.9281	0.0368	0	0.0674	0	0.0411	0	2.7689	0.0347333	0.0137	-6.31685	0.000270245	0.0174362	yes	-7.65899	9.11223e-05	0.0109079	yes	--
	Unigene0006953	2.3264	1.477	0.3394	0	0	0	0	0	0	1.38093	0.001	0.001	-10.4314	0.000165743	0.013149	yes	-10.4314	0.000258732	0.0187402	yes	--
	Unigene0014216	0.8619	1.6751	1.2348	0.1595	0.0298	0.0731	0.1229	0.0445	0	1.25727	0.0874667	0.0558	-3.84541	0.000188708	0.0141853	yes	-4.49388	0.000101529	0.0116238	yes	--
	Unigene0014157	0.4434	0.5027	97.4866	0.232	0.1735	0.1063	0	0.0863	0.0849	32.8109	0.1706	0.0570667	-7.58741	3.77e-05	0.00533252	yes	-9.16731	1.00217e-05	0.00337324	yes	--
	Unigene0048657	11.3428	9.4007	2.9126	0.8951	0.4868	0.3731	0.2508	1.1357	0.4469	7.88537	0.585	0.611133	-3.75267	0.000125271	0.011175	yes	-3.68962	0.000227885	0.0174652	yes	--
	Unigene0059149	3.56	2.3626	3.879	0.3445	0.0736	0.2707	0.1517	0.4396	0.2162	3.2672	0.2296	0.269167	-3.83086	0.000149161	0.0123305	yes	-3.60148	0.000296811	0.0201156	yes	--
	Unigene0055026	1.3523	1.3979	1.523	0.1803	0.1348	0.0827	0.1042	0.0503	0	1.4244	0.1326	0.0515	-3.4252	0.000457583	0.0230468	yes	-4.78964	7.85176e-05	0.0101786	yes	--
	Unigene0009891	3.1643	15.8346	6.6254	65.9987	347.832	680.159	695.87	18.7533	2.9069	8.54143	364.663	239.177	5.41594	3.11e-07	0.000244869	yes	4.80746	0.000980453	0.0400066	yes	--
	Unigene0025943	0.2904	0.5762	86.6207	0.4389	0.1641	0.1006	0.0846	0.1531	0.0603	29.1624	0.234533	0.0993333	-6.95817	0.000115907	0.0107654	yes	-8.19762	1.29707e-05	0.00379844	yes	--
	Unigene0014335	2.214	11.8294	0.6871	0.1335	0.02	0.2693	0	0.4769	0.2346	4.91017	0.140933	0.237167	-5.12269	0.000113236	0.0106756	yes	-4.3718	0.00140649	0.049878	yes	--
	Unigene0031232	32.5043	49.2237	69.6428	480.791	1251.38	871.97	901.324	328.019	107.518	50.4569	868.048	445.62	4.10465	4.1e-07	0.000280556	yes	3.14269	0.000262519	0.0188601	yes	Kunitz-type serine protease inhibitor [Fenneropenaeus chinensis]
	Unigene0057095	1.4506	0.0914	9.9922	0	0	0	0	0.102	0	3.84473	0.001	0.034	-11.9087	5.13e-05	0.00654643	yes	-6.8212	0.000272361	0.0192072	yes	--
	Unigene0007725	0.1511	0.5566	2.5134	0.0856	0	0	0	0	0	1.0737	0.0285333	0.001	-5.2338	0.000644319	0.0277779	yes	-10.0684	6.36027e-05	0.00898202	yes	--
	Unigene0028581	2.4762	2.8651	5.6671	0.7739	0.2505	0.466	0.1869	0.4643	0.241	3.66947	0.4968	0.2974	-2.88483	0.00120192	0.0396035	yes	-3.62509	5.50353e-05	0.00859899	yes	--
	Unigene0012513	4.1922	2.0503	0.1499	0	0	0	0	0.104	0.1023	2.1308	0.001	0.0687667	-11.0572	7.31e-05	0.00811553	yes	-4.95354	0.000964089	0.0396474	yes	--
	Unigene0012875	19.0814	10.8167	20.6763	56.9697	196.818	100.568	151.776	440.76	104.947	16.8581	118.118	232.494	2.80872	0.000570325	0.0260803	yes	3.78568	6.41654e-06	0.00246223	yes	--
	Unigene0003005	0.8964	1.1676	12.6584	0.1946	0.0647	0.3766	0.5997	0.3379	0.1425	4.90747	0.211967	0.360033	-4.53307	0.000325232	0.019301	yes	-3.76878	0.00139188	0.0495494	yes	--
	Unigene0023753	4.8816	5.5583	3.838	0.9282	0.3871	0.9711	0.1054	1.0762	0.673	4.7593	0.762133	0.6182	-2.64263	0.00104701	0.0365931	yes	-2.9446	0.00110844	0.0434328	yes	--
	Unigene0003731	0	0.0419	0	2.9148	40.5484	4.3261	0.4686	42.0965	0.1842	0.0139667	15.9298	14.2498	10.1555	9.96e-10	4.32e-06	yes	9.99473	4.27595e-06	0.00199794	yes	PREDICTED: RNA-directed DNA polymerase from mobile element jockey-like [Plutella xylostella]
	Unigene0021604	1.3282	2.4093	0.5247	0	0.075	0	0.0773	0.1121	0.0551	1.42073	0.025	0.0815	-5.82856	5.31e-05	0.00670716	yes	-4.12369	0.000398369	0.0239606	yes	--
	Unigene0019699	19.4589	29.296	70.4128	9.4421	6.56	3.8651	5.3099	3.4735	4.1	39.7226	6.6224	4.29447	-2.58453	0.00168027	0.0469613	yes	-3.20941	5.85021e-05	0.00873289	yes	--
	Unigene0037020	8.3182	10.0321	17.7335	2.5556	1.1241	1.5545	0.8366	1.3614	0.798	12.0279	1.74473	0.998667	-2.78531	0.000523193	0.0249596	yes	-3.59024	7.12114e-06	0.00264152	yes	--
	Unigene0030183	1.909	2.5093	2.0347	0.4809	0.2423	0.1629	0.3141	0.2684	0.0344	2.151	0.295367	0.205633	-2.86443	0.00120734	0.039681	yes	-3.38686	0.000501492	0.0271426	yes	--
	Unigene0013573	1.0972	0.2962	3.1914	0	0	0	0	0	0	1.52827	0.001	0.001	-10.5777	1.55e-05	0.0031712	yes	-10.5777	2.7219e-05	0.00583682	yes	--
	Unigene0023877	0.0923	0.1308	2.692	0.0261	0	0.048	0	0	0	0.9717	0.0247	0.001	-5.29793	0.000967636	0.0348289	yes	-9.92437	8.8677e-05	0.0107496	yes	--
	Unigene0035329	5.6224	5.5817	11.3409	1.4364	0.5679	0.9386	0.3053	0.9955	0.4715	7.515	0.980967	0.590767	-2.9375	0.000676319	0.0283966	yes	-3.66911	3.86429e-05	0.00701422	yes	--
	Unigene0022254	4.0516	4.1357	6.3447	1.2817	0.445	0.2238	0.2822	0.2896	0.3184	4.844	0.650167	0.296733	-2.89732	0.00181858	0.0489066	yes	-4.02896	3.82732e-06	0.00186803	yes	--
	Unigene0040669	2.1119	3.6274	2.3174	22.2334	70.1	21.2397	44.647	34.3304	1.7947	2.68557	37.8577	26.924	3.81729	9.35e-06	0.00241834	yes	3.3256	0.000874023	0.0373227	yes	serine proteinase inhibitor 8 [Penaeus monodon]
	Unigene0000499	1.3796	0.9776	32.5447	0.3258	0.8283	0.4182	0.5021	0	0.0716	11.634	0.5241	0.191233	-4.47236	0.00102818	0.0360715	yes	-5.92687	0.000245923	0.0181981	yes	PREDICTED: solute carrier organic anion transporter family member 4C1-like [Cimex lectularius]
	Unigene0050262	1.1956	0.6778	0.8175	0	0	0.0777	0	0	0	0.896967	0.0259	0.001	-5.11403	0.00062778	0.0274577	yes	-9.80891	0.000192407	0.0160989	yes	--
	Unigene0038094	5.0034	3.2801	4.7789	0.2894	0.1154	0.2123	0.1189	0.1508	0.1695	4.35413	0.2057	0.1464	-4.40377	3.45e-06	0.0012499	yes	-4.8944	2.25661e-07	0.000465038	yes	--
	Unigene0035894	5.678	3.2187	2.9495	0.2245	0.1959	0	0.1442	0.2089	0.2877	3.94873	0.140133	0.2136	-4.81652	2.45e-05	0.00420467	yes	-4.20841	1.75451e-05	0.00461203	yes	--
	Unigene0040051	2.5125	3.305	2.9806	0.5113	0.4563	0.489	0.2584	0.5648	0.2657	2.9327	0.485533	0.362967	-2.59459	0.00108436	0.0372088	yes	-3.01432	0.000218074	0.0171868	yes	--
	Unigene0028574	22.0048	13.7749	12.8003	1.7343	1.068	2.0578	1.1005	1.139	1.2884	16.1933	1.62003	1.17597	-3.3213	0.000136404	0.0117189	yes	-3.78348	1.12964e-05	0.00353158	yes	--
	Unigene0001549	0.1768	0.1002	323.459	0.4008	0	1.0105	0	0.1119	0	107.912	0.470433	0.0373	-7.84165	0.00102939	0.0360912	yes	-11.4984	3.40361e-05	0.0065757	yes	Transposon Ty3-I Gag-Pol polyprotein [Exaiptasia pallida]
	Unigene0004413	5.9254	6.9305	3.4274	1.145	0.6708	0.7143	0.4639	0.5272	0.4797	5.42777	0.843367	0.490267	-2.68613	0.00124084	0.0401122	yes	-3.46872	2.77158e-05	0.00586363	yes	--
	Unigene0047193	0.5517	0.4378	34.7046	0.0625	0.0468	0.172	0.2891	0.2793	0.0687	11.898	0.0937667	0.212367	-6.98743	7.65e-05	0.00837248	yes	-5.80802	0.000367805	0.0228052	yes	PREDICTED: protein phosphatase PHLPP-like protein [Apis cerana]
	Unigene0006938	0.8913	0.2807	1.3092	0.0561	0	0	0	0	0	0.827067	0.0187	0.001	-5.46689	0.000294325	0.0182546	yes	-9.69186	9.39109e-05	0.0111177	yes	--
	Unigene0047950	0.1655	0.3753	6.2368	0	0	0.0573	0	0.0698	0	2.2592	0.0191	0.0232667	-6.8861	0.000271915	0.0174942	yes	-6.6014	0.000383129	0.0234003	yes	--
	Unigene0009823	8.6817	7.9581	4.2102	72.0286	240.953	90.7114	54.5338	214.96	13.3372	6.95	134.564	94.2769	4.27514	2.13e-06	0.000889933	yes	3.76182	0.00022298	0.0173771	yes	--
	Unigene0041286	0	0	0	0.7601	1.0103	0.6194	1.3665	1.1315	1.1129	0.001	0.7966	1.20363	9.63771	0.000214054	0.0154321	yes	10.2332	3.78644e-05	0.00697621	yes	hypothetical protein, partial [Daphnia magna]
	Unigene0006196	3.0177	0.7257	0.9171	0.0691	0	0	0	0	0	1.5535	0.0230333	0.001	-6.07566	1.01e-05	0.00249689	yes	-10.6013	6.92127e-07	0.000969462	yes	--
	Unigene0021816	7.0249	5.4927	7.7298	1.2631	0.657	0.3021	0.8463	0.5518	0.1809	6.74913	0.740733	0.526333	-3.18768	0.000700764	0.0288799	yes	-3.68065	0.000138856	0.0136988	yes	--
	Unigene0048611	0.7575	1.4313	2.6473	0.0954	0.0357	0	0.2205	0	0	1.61203	0.0437	0.0735	-5.2051	3.15e-05	0.00480724	yes	-4.45499	0.000776825	0.0348014	yes	--
	Unigene0024101	7.8041	3.2563	9.2046	272.558	144.416	105.745	62.033	102.991	38.0663	6.755	174.24	67.6969	4.68897	6.88e-08	9e-05	yes	3.32506	4.29951e-05	0.0074465	yes	neuroparsin 1 [Scylla paramamosain]
	Unigene0013031	21.6633	23.1289	13.108	4.3031	1.8051	2.5552	1.8406	2.2887	1.8884	19.3001	2.8878	2.0059	-2.74056	0.000449681	0.0227998	yes	-3.26628	1.23798e-05	0.00378347	yes	--
	Unigene0012377	2.6897	2.6395	2.6274	51.4222	199.866	75.4909	6.288	123.05	16.4608	2.6522	108.926	48.5996	5.36002	1.91e-09	6.71e-06	yes	4.19568	5.7176e-05	0.00866847	yes	PREDICTED: tyrosine decarboxylase-like [Limulus polyphemus]
	Unigene0047196	1.4886	0.3669	10.4446	0	0	0	0	0	0	4.10003	0.001	0.001	-12.0014	6.41e-06	0.0018615	yes	-12.0014	8.77846e-06	0.00305276	yes	--
	Unigene0000939	15.3873	20.6844	21.6143	0.6818	0.3399	0.4167	0.3502	0.1903	0.2496	19.2287	0.479467	0.263367	-5.32568	4.49e-08	6.48e-05	yes	-6.19004	6.79193e-10	9.44774e-06	yes	--
	Unigene0049659	10.7272	13.4702	9.1567	1.9378	0.9418	1.91	0.2986	1.7038	1.6759	11.118	1.59653	1.2261	-2.79989	0.000765016	0.0302243	yes	-3.18075	0.000390727	0.0236564	yes	--
	Unigene0021865	0.2169	0.082	9.2798	0.082	0	0.0376	0	0.1373	0	3.1929	0.0398667	0.0457667	-6.32354	0.000439128	0.0225475	yes	-6.12443	0.00121398	0.0457823	yes	--
	Unigene0048192	0.91	2.8886	0.2489	0	0	0	0	0	0	1.34917	0.001	0.001	-10.3979	0.000337041	0.0196285	yes	-10.3979	0.000494668	0.0270106	yes	--
	Unigene0032274	0.22	0.5403	26.0031	0.0554	0.1139	0.5969	0.2028	0.3557	0.4716	8.92113	0.2554	0.343367	-5.1264	0.00127785	0.040742	yes	-4.69941	0.00115479	0.0445495	yes	hypothetical ANK-like protein [Eriocheir sinensis]
	Unigene0028157	55.2732	19.99	3.1154	0.1198	0	0.0366	0	0.1338	0.1316	26.1262	0.0521333	0.0884667	-8.96908	1.14e-09	4.58e-06	yes	-8.20615	3.659e-09	3.39317e-05	yes	PREDICTED: uncharacterized protein LOC107221624 [Neodiprion lecontei]
	Unigene0022081	7.9062	8.1195	4.2099	1.313	0.5829	0.5697	0.4878	0.6675	0.515	6.7452	0.821867	0.556767	-3.03688	0.000227053	0.0160555	yes	-3.59872	5.72649e-06	0.00227591	yes	--
	Unigene0001193	1.8969	0.1792	0.2402	0	0	0	0	0	0	0.7721	0.001	0.001	-9.59264	0.000540979	0.0253655	yes	-9.59264	0.000762074	0.0344376	yes	PREDICTED: sushi, von Willebrand factor type A, EGF and pentraxin domain-containing protein 1 [Cimex lectularius]
	Unigene0018492	1.1523	0.6532	1.1556	0	0	0	0	0	0	0.987033	0.001	0.001	-9.94695	0.000666366	0.0282011	yes	-9.94695	0.000945573	0.0391463	yes	--
	Unigene0029932	0	0	0.1125	23.6866	0	0.0855	1.024	0.1562	3.3285	0.0375	7.92403	1.5029	7.7232	0.00186546	0.0495511	yes	5.32471	0.000501964	0.0271426	yes	--
	Unigene0038899	6.2637	3.8386	8.7461	0.7836	0.4663	0.8211	0.382	0.7677	0.9132	6.2828	0.690333	0.687633	-3.18604	0.000233013	0.0162584	yes	-3.1917	0.000191358	0.0160352	yes	--
	Unigene0007585	0.0696	0.0789	2.9491	0	0	0	0	0	0	1.03253	0.001	0.001	-10.012	0.000355808	0.0202624	yes	-10.012	0.000483801	0.0265737	yes	PREDICTED: protein lethal(2)essential for life-like [Cimex lectularius]
	Unigene0004546	16.0321	26.6076	5.694	2.9924	0.5457	1.0038	1.4622	3.0558	1.7634	16.1112	1.51397	2.0938	-3.41166	0.000612591	0.0271728	yes	-2.94387	0.000847991	0.0367469	yes	--
	Unigene0026605	5.6153	5.7695	26.4633	1.0648	0.5162	1.695	0.8565	1.842	1.1822	12.616	1.092	1.29357	-3.53021	0.000200416	0.0148014	yes	-3.28583	0.000242922	0.0181795	yes	--
	Unigene0008251	4.6367	8.6829	4.5638	1.0459	0.9581	0.4076	0.4836	0.8759	0.2297	5.96113	0.803867	0.529733	-2.89056	0.00116141	0.0387101	yes	-3.49225	0.000160135	0.014703	yes	--
	Unigene0037942	5.963	7.7855	10.3352	2.304	0.788	1.0662	0.4704	1.2984	0.6864	8.0279	1.38607	0.8184	-2.53403	0.00175755	0.0481473	yes	-3.29414	4.49791e-05	0.0076977	yes	--
	Unigene0034924	3.0137	3.4605	8.4805	0.9088	0.6386	0.5823	0.5315	0.4401	0.5531	4.9849	0.7099	0.508233	-2.81188	0.00107577	0.0370652	yes	-3.294	0.000109823	0.0120937	yes	--
	Unigene0020180	2.3768	1.9625	2.0257	26.0055	69.3172	42.076	9.2295	49.3891	3.8916	2.12167	45.7996	20.8367	4.43206	1.09e-07	0.00012264	yes	3.29586	0.000625429	0.0307144	yes	--
	Unigene0022144	6.6261	4.1277	12.5911	1.4032	0.6995	0.7568	0.954	1.1058	1.2993	7.78163	0.953167	1.1197	-3.02927	0.000753407	0.0299236	yes	-2.79696	0.00107816	0.0426369	yes	--
	Unigene0057835	1.0919	0.8253	7.7984	0	0	0	0	0	0	3.23853	0.001	0.001	-11.6611	1.27e-05	0.00284397	yes	-11.6611	2.17029e-05	0.00516056	yes	--
	Unigene0054792	1.2505	0.6238	0.7753	0.0567	0.0848	0	0	0	0.1245	0.8832	0.0471667	0.0415	-4.2269	0.00067239	0.0283552	yes	-4.41156	0.000790757	0.0351586	yes	--
	Unigene0032205	21.5481	22.956	43.7397	3.1298	0.8049	2.2927	0.6253	3.0137	1.7095	29.4146	2.0758	1.78283	-3.82479	1.1e-05	0.00264055	yes	-4.04429	3.55232e-06	0.00178067	yes	--
	Unigene0028107	8.6028	11.2284	14.9706	2.232	1.1424	1.0354	1.0135	1.4537	1.532	11.6006	1.46993	1.33307	-2.98038	0.000261463	0.0171205	yes	-3.12138	6.06861e-05	0.00883935	yes	--
	Unigene0008793	1.6082	0.9551	3.4911	0.217	0.1623	0.2786	0.2007	0.1938	0.0477	2.01813	0.2193	0.1474	-3.20204	0.00122648	0.0399921	yes	-3.77521	0.000539981	0.0281058	yes	--
	Unigene0031474	11.7523	4.5403	0.7583	0.0349	0	0	0	0	0.0767	5.68363	0.0116333	0.0255667	-8.93241	1.28e-08	2.33e-05	yes	-7.79641	2.7381e-07	0.00054411	yes	thrombospondin II [Penaeus monodon]
	Unigene0045385	0.0131	0	0	16.145	0	0.1089	0.4349	0.1161	0.261	0.00436667	5.41797	0.270667	10.277	0.000121901	0.0109785	yes	5.95384	0.000142992	0.0138663	yes	PREDICTED: arylsulfatase B-like [Lingula anatina]
	Unigene0004255	10.6808	5.7394	10.1049	2.1302	0.6664	0.3986	0.3517	0.6795	0.4536	8.8417	1.06507	0.494933	-3.05338	0.00107095	0.0370246	yes	-4.15902	2.31403e-06	0.0014192	yes	--
	Unigene0053594	0.0516	0.1171	17.2798	0.0293	0.0438	0.0537	0.0902	0.0327	0.0643	5.81617	0.0422667	0.0624	-7.1044	0.000245494	0.0164964	yes	-6.54238	0.00045137	0.025549	yes	--
	Unigene0026049	1.0309	1.1688	0.4888	15.5424	93.497	55.4593	8.0502	45.8748	0.924	0.896167	54.8329	18.283	5.93513	3.77e-09	9.23e-06	yes	4.35059	0.00026035	0.0187402	yes	--
	Unigene0021021	3.7164	2.6773	4.0942	0.4388	0.1969	0.4023	0	0.392	0.4819	3.49597	0.346	0.2913	-3.33685	0.000363561	0.0204988	yes	-3.58511	0.00116496	0.0448049	yes	--
	Unigene0009393	1.7966	1.9253	0.9199	0.3348	0.0209	0.0256	0.129	0	0	1.54727	0.1271	0.043	-3.60569	0.00176659	0.0482542	yes	-5.16924	6.39905e-05	0.00899115	yes	--
	Unigene0033725	6.465	9.5255	5.6206	1.6079	0.3468	0.567	0.3455	0.2935	0.2377	7.2037	0.840567	0.292233	-3.0993	0.000648572	0.0278274	yes	-4.62355	1.5572e-07	0.000361018	yes	--
	Unigene0020624	0.8272	1.5631	0.8979	0	0.1002	0	0.0344	0.0997	0.1471	1.09607	0.0334	0.0937333	-5.03634	0.000135706	0.0116985	yes	-3.54763	0.00129557	0.0474405	yes	--
	Unigene0048430	1.9548	2.2366	1.3408	0.2643	0.0912	0.3355	0.0783	0.2497	0.0447	1.84407	0.230333	0.124233	-3.0011	0.00132913	0.0416752	yes	-3.89177	0.000158575	0.0146318	yes	--
	Unigene0022800	0.8956	0.88	0.4899	0	0	0	0.0522	0	0	0.755167	0.001	0.0174	-9.56065	9.52e-05	0.0096233	yes	-5.43964	0.000763135	0.0344376	yes	--
	Unigene0037838	0.0822	0.1398	34.8105	0	0.0697	0.0854	0	0	0.0512	11.6775	0.0517	0.0170667	-7.81935	0.000263509	0.0171946	yes	-9.41833	7.0503e-05	0.00946688	yes	--
	Unigene0032883	0.6776	1.597	1.398	89.7203	181.206	45.8849	26.4451	172.34	4.6392	1.2242	105.604	67.8083	6.43068	3.09e-11	3.48e-07	yes	5.79155	1.6342e-06	0.00119643	yes	--
	Unigene0019700	1.0367	1.2594	0.2025	0	0	0	0	0	0	0.832867	0.001	0.001	-9.70194	0.000589048	0.0264827	yes	-9.70194	0.000746771	0.0340304	yes	--
	Unigene0029820	18.3387	15.4165	9.0801	1.1664	0.218	0.9549	0.5778	1.0233	0.9608	14.2784	0.779767	0.853967	-4.19465	1.8e-05	0.003495	yes	-4.06351	4.63984e-06	0.00208198	yes	--
	Unigene0015269	0.2613	0.6734	30.0634	0.377	0.0604	0.4444	0.5395	0.1503	0.414	10.3327	0.293933	0.367933	-5.13558	0.0010699	0.0370246	yes	-4.81163	0.00122462	0.0460237	yes	--
	Unigene0057923	0.5764	0.7956	2.9246	0	0	0.0521	0	0	0	1.4322	0.0173667	0.001	-6.36577	8.55e-06	0.00227331	yes	-10.484	5.82038e-07	0.000875275	yes	--
	Unigene0015567	33.5974	35.1934	46.4762	10.3419	2.3501	3.6545	1.2447	4.5481	1.4848	38.4223	5.44883	2.42587	-2.81793	0.000690029	0.0286891	yes	-3.98537	2.17057e-06	0.0014192	yes	--
	Unigene0023953	21.9703	24.9231	324.403	7.686	2.4401	17.2176	4.7534	14.3823	9.7613	123.765	9.11457	9.63233	-3.76329	0.000972948	0.0349159	yes	-3.68358	0.000482686	0.0265737	yes	Prenylcysteine oxidase [Zootermopsis nevadensis]
	Unigene0000953	8.1694	13.2911	6.8159	1.1053	0.1837	0.4054	0.1893	0.6308	0.5395	9.42547	0.5648	0.4532	-4.06075	3.66e-05	0.00526053	yes	-4.37834	2.32107e-06	0.0014192	yes	--
	Unigene0023194	0.7658	0.9551	0.4189	0	0	0	0	0	0	0.713267	0.001	0.001	-9.4783	0.00052763	0.0250604	yes	-9.4783	0.000761252	0.0344376	yes	--
	Unigene0056765	4.6398	1.8509	1.4362	0	0	0	0.1501	0	0.1426	2.6423	0.001	0.0975667	-11.3676	9.44e-09	1.77e-05	yes	-4.75926	5.68303e-05	0.0086396	yes	--
	Unigene0033444	5.4727	9.4552	11.2748	1.6296	0.8308	1.6469	0.8276	1.2198	0.9558	8.73423	1.3691	1.00107	-2.67345	0.000880638	0.0329017	yes	-3.12514	6.53909e-05	0.00914174	yes	--
	Unigene0013749	1.6232	1.6279	2.5613	0	0	0.1298	0	0.079	0.3109	1.93747	0.0432667	0.129967	-5.48477	1.98e-05	0.00374378	yes	-3.89796	0.000954025	0.0394375	yes	--
	Unigene0003177	7.788	6.7179	4.3685	1.1628	0.6292	1.1223	0.3419	1.1445	0.3193	6.29147	0.971433	0.6019	-2.69521	0.00124054	0.0401122	yes	-3.3858	0.000156355	0.0145976	yes	--
	Unigene0039705	16.722	12.5526	9.2808	1.115	1.7838	0.4517	1.2588	1.2739	0.7689	12.8518	1.11683	1.10053	-3.52448	9.27e-05	0.00948687	yes	-3.5457	1.95516e-05	0.00481459	yes	--
	Unigene0054123	3.2797	0.6314	0.1693	0	0	0.0643	0	0	0.1156	1.36013	0.0214333	0.0385333	-5.98775	0.000168182	0.0132427	yes	-5.1415	0.00123653	0.0462545	yes	--
	Unigene0042880	1.9914	5.8026	5.5825	0.0844	0	0.3675	0	0.212	0.0927	4.45883	0.150633	0.101567	-4.88755	8.1e-05	0.00868595	yes	-5.45617	4.37164e-06	0.00200474	yes	--
	Unigene0013923	32.2545	1.4758	2.2426	0.0349	0	0.1065	0.0448	0.0259	0	11.991	0.0471333	0.0235667	-7.99098	5.48e-07	0.00033214	yes	-8.99098	1.35574e-08	5.49374e-05	yes	--
	Unigene0002424	7.6583	12.8213	8.7044	2.3728	0.4544	1.1409	0.6243	1.4216	0.4131	9.728	1.3227	0.819667	-2.87866	0.00160053	0.0460521	yes	-3.56903	6.6454e-05	0.00922086	yes	--
	Unigene0001695	0	0	0.0409	1.2198	5.7384	1.7242	0.5874	7.1498	0.1674	0.0136333	2.89413	2.63487	7.72985	8.51e-07	0.000470125	yes	7.59445	0.000102351	0.0116527	yes	--
	Unigene0010283	0	0.0675	0.1086	76.2967	0	1.2381	1.1966	0.4523	2.3728	0.0587	25.8449	1.34057	8.78231	0.000150847	0.0123803	yes	4.51334	0.000892463	0.0378199	yes	ENSANGP00000021035-like, partial [Litopenaeus vannamei]
	Unigene0007423	22.2225	2.6734	0.7949	0	0	0	0	0	0	8.5636	0.001	0.001	-13.064	1.83e-10	1.29e-06	yes	-13.064	9.82647e-11	2.73377e-06	yes	uncharacterized LOC106101566 precursor [Papilio polytes]
	Unigene0009420	2.5725	3.5607	2.885	0.4562	0.3277	0.5331	0.2895	0.2996	0.3144	3.00607	0.439	0.301167	-2.77558	0.000823599	0.0315013	yes	-3.31924	5.76604e-05	0.00869701	yes	--
	Unigene0006420	1.7614	1.2289	1.6059	0	0	0.0704	0	0	0	1.53207	0.0234667	0.001	-6.02872	1.92e-05	0.00366468	yes	-10.5813	7.02501e-06	0.00262335	yes	--
	Unigene0016873	1.0218	0	29.5316	0	0.1155	0.177	0	0	0	10.1845	0.0975	0.001	-6.70675	0.00102393	0.035967	yes	-13.3141	2.0639e-05	0.00501475	yes	IP20589p, partial [Drosophila melanogaster]
	Unigene0015123	1.2866	1.0535	0.896	0.1013	0.0303	0	0.0468	0.0905	0.0445	1.0787	0.0438667	0.0606	-4.62002	4.42e-05	0.00589386	yes	-4.15383	6.74179e-05	0.00926952	yes	--
	Unigene0030841	2.8163	2.7323	9.9511	0.54	0.2731	0.3204	0.0734	0.6561	0.0349	5.16657	0.377833	0.2548	-3.77338	8.55e-05	0.00901891	yes	-4.34177	0.000257701	0.0187013	yes	--
	Unigene0032554	12.6044	5.6969	10.4521	75.6022	136.109	126.151	71.9757	108.245	17.636	9.58447	112.621	65.9521	3.55463	6.83e-06	0.00193443	yes	2.78265	0.000860489	0.0369047	yes	beta-/gamma-platein precursor [Euplotes aediculatus]
	Unigene0050730	0	0.1006	57.3386	0	0	0	0	0	0	19.1464	0.001	0.001	-14.2248	0.000224836	0.0159645	yes	-14.2248	0.000212731	0.0169989	yes	--
	Unigene0023990	6.2364	7.1244	0.6076	0	0	0.2474	0	0.3615	0.3556	4.65613	0.0824667	0.239033	-5.81918	6.91e-05	0.00785379	yes	-4.28385	0.00080099	0.0354504	yes	--
	Unigene0009431	5.2497	3.6416	3.3063	0.8221	0.5562	0.3231	0.5128	0.2186	0.7309	4.06587	0.567133	0.487433	-2.8418	0.00162889	0.0462978	yes	-3.06029	0.000973178	0.0398332	yes	--
	Unigene0016577	0	0.0999	77.2436	0.0499	0.0373	0.0915	0	0	0	25.7812	0.0595667	0.001	-8.7576	0.000293258	0.0182085	yes	-14.654	6.34328e-05	0.00898082	yes	HORMA domain-containing protein 1 [Exaiptasia pallida]
	Unigene0006314	18.7197	32.1705	30.3795	297.396	608.788	267.143	308.247	559.644	33.6153	27.0899	391.109	300.502	3.85174	1.18e-06	0.000572906	yes	3.47155	0.000186899	0.015901	yes	serine proteinase inhibitor [Litopenaeus vannamei]
	Unigene0036162	0.8459	0.5901	9.9066	0.1475	0.2206	0	0	0.1647	0	3.78087	0.1227	0.0549	-4.94551	0.000776375	0.0304596	yes	-6.10577	0.000158249	0.0146318	yes	--
	Unigene0027897	5.1106	4.5565	4.7951	0.5624	0.2944	0.2578	0.4767	0.3768	0.7412	4.82073	0.371533	0.531567	-3.69769	8.88e-05	0.00920313	yes	-3.18093	0.000470211	0.0261892	yes	Periaxin, partial [Habropoda laboriosa]
	Unigene0051003	3.4655	1.0066	9.2959	0	0.0971	0.1191	0.05	0.0725	0.4279	4.58933	0.0720667	0.183467	-5.99281	5.84e-06	0.00178845	yes	-4.64469	0.000137226	0.0135861	yes	--
	Unigene0005678	4.5227	5.1972	3.5636	0.6959	0.2428	0.2127	0.1787	0.0777	0.051	4.42783	0.3838	0.102467	-3.52817	0.000166478	0.0131636	yes	-5.43337	1.24184e-07	0.000314079	yes	--
	Unigene0042123	0.092	0.2086	0.0839	1.9817	2.5737	2.3908	1.527	4.7746	0.6873	0.128167	2.3154	2.32963	4.17517	0.000143353	0.0120149	yes	4.18401	0.00122525	0.0460237	yes	--
	Unigene0005886	46.4426	7.4978	4.1559	2.7529	1.0451	1.8251	1.8602	0.9457	1.0698	19.3654	1.87437	1.2919	-3.36901	0.00146531	0.0439188	yes	-3.90592	0.000211892	0.0169883	yes	--
	Unigene0008625	0	0.196	0.6304	133.887	0.1465	0.8384	10.216	1.2396	4.447	0.275467	44.9572	5.30087	7.35053	0.000477833	0.0236102	yes	4.26628	0.000716994	0.0333603	yes	preprochymotrypsin 1 [Litopenaeus vannamei]
	Unigene0030107	2.0844	5.4074	13.1417	1.1614	0.4192	0.7344	1.3269	0.3577	0.4398	6.87783	0.771667	0.708133	-3.1559	0.00153423	0.0451876	yes	-3.27986	0.00136068	0.0489712	yes	--
	Unigene0028875	18.779	14.7914	12.3902	1.4565	0.2513	0.8218	0.3453	1.2509	0.4922	15.3202	0.8432	0.696133	-4.18342	2.01e-05	0.00376953	yes	-4.45993	2.96476e-06	0.00161728	yes	--
	Unigene0006604	5.2107	4.4699	10.0679	0.9749	0.6173	1.4942	0.4661	0.9296	0.9144	6.58283	1.0288	0.770033	-2.67775	0.00109989	0.0374908	yes	-3.09572	0.000121425	0.0128445	yes	--
	Unigene0007650	1.503	2.5244	1.0658	0.1893	0.1415	0.1157	0	0.2114	0.1386	1.69773	0.148833	0.116667	-3.51184	0.000618737	0.0272622	yes	-3.86315	0.000972099	0.0398332	yes	--
	Unigene0020712	10.6501	7.1228	8.4846	0.2666	0.1709	0.3492	0.4695	0.3402	0.2509	8.7525	0.262233	0.353533	-5.06077	2.16e-07	0.000192602	yes	-4.62978	7.90769e-07	0.000985586	yes	--
	Unigene0058119	1.8234	1.2798	0.7916	0	0	0	0	0	0	1.29827	0.001	0.001	-10.3424	4.38e-05	0.00587222	yes	-10.3424	8.71345e-05	0.010666	yes	--
	Unigene0051570	0.083	0.4707	19.6817	0.0941	0	0	0.0725	0.1051	0	6.74513	0.0313667	0.0592	-7.74847	0.000276751	0.0175749	yes	-6.83211	0.000509825	0.0272776	yes	PREDICTED: PC-esterase domain-containing protein 1A-like [Lingula anatina]
	Unigene0025546	1.6501	0.2425	0.195	7.9668	42.7611	22.6125	6.2189	34.6901	0.6467	0.695867	24.4468	13.8519	5.13469	8.04e-06	0.00217954	yes	4.31513	0.00122498	0.0460237	yes	--
	Unigene0026509	3.457	4.0619	2.1012	0.2137	0.1243	0.3266	0.0732	0.3712	0.313	3.2067	0.221533	0.252467	-3.85549	5.59e-05	0.00687811	yes	-3.66692	0.000174379	0.0152557	yes	--
	Unigene0028182	12.0346	0.4604	1.9857	0.2092	0	0	0	0.0467	0	4.8269	0.0697333	0.0155667	-6.1131	0.000167298	0.0131915	yes	-8.27649	1.85622e-06	0.00132248	yes	--
	Unigene0041658	6.8161	2.4503	1.9199	0.6282	0.1722	0.4608	0.0645	0.4676	0.4139	3.72877	0.4204	0.315333	-3.14886	0.00122893	0.0400026	yes	-3.56375	0.000546128	0.0283198	yes	PREDICTED: zinc finger protein 271-like isoform X3 [Parasteatoda tepidariorum]
	Unigene0019852	1.4251	1.1942	5.5924	0	0.0525	0	0	0	0	2.73723	0.0175	0.001	-7.28922	5.15e-06	0.00164615	yes	-11.4185	1.97472e-06	0.00132771	yes	--
	Unigene0006847	4.5097	4.9355	4.4323	0.783	0.3977	0.6502	0.4668	0.132	0.2434	4.62583	0.6103	0.280733	-2.92212	0.000534884	0.0252138	yes	-4.04244	8.73731e-06	0.00305276	yes	--
	Unigene0007080	1.6726	4.765	0.391	0	0	0.1783	0	0	0.1602	2.2762	0.0594333	0.0534	-5.25921	0.000274929	0.0175339	yes	-5.41364	0.000316392	0.0209236	yes	--
	Unigene0015670	5.3591	2.0253	0.3187	0	0	0	0	0	0	2.5677	0.001	0.001	-11.3263	7.03e-08	9e-05	yes	-11.3263	8.03762e-08	0.000227753	yes	PREDICTED: spidroin-2-like [Parasteatoda tepidariorum]
	Unigene0052799	0	0.0545	0.1315	3.8142	6.2337	2.1483	0.2939	8.4564	0.1795	0.062	4.0654	2.9766	6.03499	1.25e-06	0.000587781	yes	5.58525	0.00121811	0.0458882	yes	--
	Unigene0000757	4.7729	5.2557	3.7513	1.0261	0.1162	0.1711	0.0958	0.243	0.3073	4.5933	0.4378	0.215367	-3.39119	0.00116176	0.0387101	yes	-4.41466	5.56199e-06	0.00227591	yes	--
	Unigene0023371	1.2965	0.3234	16.9269	0.0294	0	0.3504	0	0	0.2905	6.18227	0.1266	0.0968333	-5.60979	0.000772527	0.0303933	yes	-5.99649	0.000625296	0.0307144	yes	Trypsin-7 [Cyphomyrmex costatus]
	Unigene0021461	1.9135	1.5281	6.6143	0.4527	0.1974	0.3978	0.2616	0.3791	0.435	3.35197	0.3493	0.358567	-3.26247	0.000884546	0.0329821	yes	-3.22469	0.000719803	0.0334312	yes	--
	Unigene0026265	9.3692	10.9339	7.7675	1.147	0.8894	1.8177	1.6258	1.4545	1.3685	9.35687	1.2847	1.48293	-2.86459	0.000426304	0.0222359	yes	-2.65757	0.000474618	0.0263292	yes	--
	Unigene0011033	1.0427	0.8866	68.5884	0.1182	0	0	0	0	0.1947	23.5059	0.0394	0.0649	-9.22061	5.88e-06	0.00178845	yes	-8.50059	2.08939e-05	0.0050546	yes	--
	Unigene0055167	2.5051	0.0888	7.0659	0	0	0	0	0.1982	0	3.21993	0.001	0.0660667	-11.6528	3.78e-05	0.00533252	yes	-5.60696	0.000719237	0.0334312	yes	--
	Unigene0001200	7.1478	7.4555	6.3472	1.3288	0.4847	1.3223	0.6118	1.375	0.8008	6.9835	1.04527	0.9292	-2.74008	0.00120919	0.039681	yes	-2.90989	0.000350162	0.02209	yes	--
	Unigene0018045	1.318	0.3374	2.9072	0.0964	0	0.0884	0	0.1076	0.1059	1.52087	0.0616	0.0711667	-4.62582	0.000274698	0.0175339	yes	-4.41755	0.000806065	0.0355672	yes	--
	Unigene0031628	1.3572	0.9167	248.519	0.2782	0.1101	1.2004	0.0757	0.5299	0.5033	83.5977	0.529567	0.369633	-7.30251	8.15e-05	0.00872375	yes	-7.82122	2.04895e-05	0.00500024	yes	--
	Unigene0026160	3.3229	3.2291	13.3497	0.6209	0.7222	0.4934	0.9568	0.2465	0.6667	6.6339	0.612167	0.623333	-3.43786	0.000223808	0.0159115	yes	-3.41178	0.000335606	0.0216128	yes	estrogen sulfotransferase [Scylla olivacea]
	Unigene0029749	3.4793	4.7017	4.646	0.6241	0.0695	0.3774	0.1944	0.8896	0.2188	4.27567	0.357	0.434267	-3.58215	0.000257283	0.0169254	yes	-3.2995	0.000350962	0.0221154	yes	--
	Unigene0003687	1.3859	0.6484	1.0429	0.1247	0.1119	0.0457	0.1345	0.1114	0.0548	1.02573	0.0941	0.100233	-3.44632	0.000542515	0.0253825	yes	-3.35522	0.000867303	0.0371136	yes	--
	Unigene0015808	2.3225	0.9294	0.1246	0	0	0.071	0	0	0	1.1255	0.0236667	0.001	-5.57157	0.00124808	0.0402532	yes	-10.1364	0.000429387	0.0248483	yes	--
	Unigene0034667	13.0265	17.1459	4.6618	2.3154	0.7223	2.0104	0.7444	1.7976	1.3977	11.6114	1.6827	1.31323	-2.78669	0.00149556	0.044424	yes	-3.14435	0.000214978	0.0170636	yes	--
	Unigene0018923	51.3337	8.1467	3.8215	0.4937	2.307	0.9052	1.2362	0.689	0	21.1006	1.2353	0.641733	-4.09435	0.000449839	0.0227998	yes	-5.03917	0.000200456	0.0164507	yes	--
	Unigene0046619	0.5106	1.9102	2.0016	0	0	0	0	0	0.1271	1.47413	0.001	0.0423667	-10.5257	3.57e-06	0.00128251	yes	-5.12079	0.000166892	0.0149412	yes	--
	Unigene0026449	20.2431	16.9695	32.2138	5.0065	1.1439	1.5301	3.5363	3.7265	0.4582	23.1421	2.56017	2.57367	-3.17621	0.000912857	0.0335453	yes	-3.16862	0.00117434	0.0449306	yes	--
	Unigene0056198	1.0694	0.3566	0.5735	0	0	0	0	0	0	0.6665	0.001	0.001	-9.38046	0.000349911	0.0200277	yes	-9.38046	0.000511911	0.0272824	yes	--
	Unigene0021954	1.689	1.7107	8.3771	0.1787	0	0.2107	0	0.057	0.1121	3.9256	0.1298	0.0563667	-4.91855	8.69e-05	0.00905143	yes	-6.12193	1.98055e-06	0.00132771	yes	--
	Unigene0029557	17.1293	6.1244	2.435	0.1138	0.017	0	0	0	0.45	8.5629	0.0436	0.15	-7.61763	2.68e-08	4.2e-05	yes	-5.83507	0.000110912	0.0120937	yes	--
	Unigene0035825	13.8944	10.8821	19.067	3.2017	1.4121	2.8214	0.7534	2.4938	1.4423	14.6145	2.4784	1.56317	-2.55992	0.00104868	0.0366083	yes	-3.22486	6.25042e-05	0.00888774	yes	--
	Unigene0053831	2.3264	1.4067	0.5185	0	0	0	0	0	0	1.4172	0.001	0.001	-10.4688	4.8e-06	0.0015736	yes	-10.4688	9.38088e-06	0.00322199	yes	--
	Unigene0033204	11.4634	13.6515	6.386	1.0641	1.0558	0.6004	0.7096	0.4569	0.5618	10.5003	0.906767	0.5761	-3.53356	4.5e-05	0.00597164	yes	-4.18797	1.23032e-06	0.00106963	yes	--
	Unigene0034217	9.8118	10.8534	76.9473	4.9705	1.5639	2.1433	1.0997	3.077	2.7294	32.5375	2.89257	2.30203	-3.49168	0.000579166	0.0261936	yes	-3.82112	0.000129126	0.0133544	yes	--
	Unigene0023114	0.6809	0.8443	8.962	0.0482	0.0361	0.0663	0	0.0808	0.1059	3.49573	0.0502	0.0622333	-6.12176	7.89e-06	0.00217954	yes	-5.81176	4.03421e-05	0.00717983	yes	--
	Unigene0051364	2.3623	3.2661	3.7821	0.1959	0.1465	0.1198	0.2516	0.4375	0.2869	3.13683	0.154067	0.325333	-4.34768	2.53e-05	0.00428103	yes	-3.26932	0.000704814	0.0329828	yes	--
	Unigene0018296	0	0	0	1.4248	0.6088	0.2488	0.7842	0.606	0.5216	0.001	0.7608	0.637267	9.57137	0.000291371	0.0181926	yes	9.31575	0.000318401	0.0209791	yes	Enterin neuropeptides [Cerapachys biroi]
	Unigene0029616	0	0	0	0.7706	1.4668	0.8993	0.7018	2.1119	0.6155	0.001	1.04557	1.14307	10.0301	2e-05	0.00376196	yes	10.1587	6.23438e-05	0.00888774	yes	--
	Unigene0031141	18.5324	19.9214	16.5949	4.1878	1.5784	2.9657	2.2825	3.4213	3.2905	18.3496	2.91063	2.9981	-2.65634	0.00127628	0.040742	yes	-2.61363	0.000745799	0.0340304	yes	--
	Unigene0037114	4.7437	6.5687	364.772	4.5562	2.5168	0.7903	2.1508	6.8743	7.5732	125.361	2.6211	5.53277	-5.57978	0.000191597	0.0143641	yes	-4.50195	0.00111161	0.043496	yes	--
	Unigene0019215	0.6414	0.404	15.3349	0	0	0.2222	0	0.0902	0.1774	5.4601	0.0740667	0.0892	-6.20396	0.000434105	0.0224267	yes	-5.93574	0.000488073	0.0267029	yes	--
	Unigene0008995	10.6216	0.433	1.374	0	0	0	0	0	0	4.14287	0.001	0.001	-12.0164	4.35e-09	1.01e-05	yes	-12.0164	3.10696e-09	3.39317e-05	yes	Protein CBR-CLEC-223 [Caenorhabditis briggsae]
	Unigene0000989	87.8447	92.4724	3.2239	0.9493	0	1.8376	0.2438	2.3554	3.1278	61.1803	0.928967	1.909	-6.0413	4.95e-05	0.0063841	yes	-5.00218	6.26156e-05	0.00888774	yes	--
	Unigene0033227	0.2788	0.4885	3434.54	0.316	0.0859	8.35	0	0.1283	0.1262	1145.1	2.9173	0.0848333	-8.61663	0.00115303	0.038556	yes	-13.7205	4.43167e-06	0.00200474	yes	Sodium-coupled neutral amino acid transporter-like protein [Daphnia magna]
	Unigene0030304	0.4957	0.7493	42.2536	0.5385	0.3151	0.3649	0.7577	0.4182	0.6171	14.4995	0.406167	0.597667	-5.15779	0.00050265	0.0243551	yes	-4.60052	0.00119614	0.0453985	yes	PREDICTED: protein phosphatase PHLPP-like protein [Athalia rosae]
	Unigene0026984	2.423	1.0191	0.9264	0.1772	0	0.0812	0.1365	0	0	1.45617	0.0861333	0.0455	-4.07946	0.000506073	0.024365	yes	-5.00017	0.0001297	0.0133545	yes	--
	Unigene0018464	65.2313	61.5388	23.1106	9.643	5.8384	5.3335	2.918	12.9894	7.1602	49.9602	6.9383	7.6892	-2.84813	0.000497051	0.0241367	yes	-2.69987	0.00136298	0.0489907	yes	--
	Unigene0000807	1.7497	0.6819	20.2393	0	0.0927	0.0568	0	0.1384	0.1361	7.55697	0.0498333	0.0915	-7.24455	1.32e-05	0.00288445	yes	-6.36789	4.90645e-05	0.00800585	yes	--
	Unigene0049427	3.0237	1.2951	0.3676	0	0	0	0	0	0	1.56213	0.001	0.001	-10.6093	2.9e-05	0.00461253	yes	-10.6093	4.60798e-05	0.0077504	yes	--
	Unigene0013765	4.2909	4.1029	3.3936	0.5567	0.3286	0.3224	0.429	0.5561	0.547	3.92913	0.402567	0.5107	-3.28691	0.000221113	0.0157962	yes	-2.94366	0.000639864	0.0310669	yes	--
	Unigene0000860	2.254	2.4466	2.452	0.2032	0.1357	0.173	0.1678	0.1621	0.1435	2.3842	0.170633	0.1578	-3.80453	1.32e-05	0.00288445	yes	-3.91734	4.40207e-06	0.00200474	yes	--
	Unigene0058398	3.8422	2.6136	1.0827	0	0	0	0	0	0	2.51283	0.001	0.001	-11.2951	8.62e-07	0.000471685	yes	-11.2951	1.87768e-06	0.00132248	yes	--
	Unigene0009292	4.9674	2.3332	0.3882	0	0	0	0	0	0.265	2.56293	0.001	0.0883333	-11.3236	4.88e-07	0.000309073	yes	-4.85869	0.00086846	0.0371136	yes	--
	Unigene0055027	0.8041	0	4.6431	0	0	0	0	0	0	1.81573	0.001	0.001	-10.8263	0.000198147	0.0147182	yes	-10.8263	0.000266618	0.0189592	yes	--
	Unigene0012343	4.8464	3.5554	8.7442	0.9002	0.069	0.4233	0.3735	0.5412	0.6844	5.71533	0.464167	0.533033	-3.62212	0.000533264	0.0251955	yes	-3.42254	0.000113762	0.0122434	yes	--
	Unigene0026527	1.4463	0.5739	0.923	0	0	0	0	0	0.09	0.981067	0.001	0.03	-9.93821	8.08e-05	0.00868595	yes	-5.03132	0.000682492	0.0323205	yes	--
	Unigene0036101	0.0677	0.1918	91.5339	0.115	0.086	0.457	0.4136	0.0428	0	30.5978	0.219333	0.152133	-7.12416	0.000484565	0.023789	yes	-7.65195	0.000672029	0.0320689	yes	--
	Unigene0004461	21.3879	22.9734	26.4147	155.812	186.19	137.451	107.542	156.412	70.8742	23.592	159.818	111.609	2.76006	0.000111356	0.0105336	yes	2.24209	0.00126864	0.0469336	yes	PREDICTED: tubulin alpha chain, testis-specific [Acyrthosiphon pisum]
	Unigene0059257	7.7854	2.4633	0.7593	0.2873	0.0614	0	0.0633	0	0.2705	3.66933	0.116233	0.111267	-4.98042	0.000236755	0.0162749	yes	-5.04342	0.000172633	0.0151745	yes	--
	Unigene0048090	0.6526	0.1586	2.8475	0	0	0	0.0814	0	0	1.21957	0.001	0.0271333	-10.2522	6.01e-05	0.00719791	yes	-5.49016	0.00112537	0.0438191	yes	CAP-Gly domain-containing linker protein [Daphnia magna]
	Unigene0012624	28.7871	15.2176	22.1347	0.6684	0.4704	0.8651	0.2726	0.5706	0.7772	22.0465	0.667967	0.540133	-5.04463	4.99e-08	7.04e-05	yes	-5.35109	1.18762e-08	5.49374e-05	yes	--
	Unigene0052545	0.9799	0.4937	1.4889	0.0617	0.0923	0.1697	0	0.1378	0	0.9875	0.1079	0.0459333	-3.19409	0.00168938	0.0469876	yes	-4.42617	0.000776433	0.0348014	yes	--
	Unigene0029358	11.6235	6.0276	3.0809	0.8751	0.679	0.3633	0.2799	0.6636	0.2176	6.91067	0.639133	0.387033	-3.43464	0.00019194	0.0143708	yes	-4.1583	1.26395e-05	0.00378347	yes	--
	Unigene0024627	8.6365	0.1574	0.1013	0	0.0471	0	0	0	0	2.96507	0.0157	0.001	-7.56116	0.000227827	0.0160555	yes	-11.5338	2.90533e-05	0.00599399	yes	--
	Unigene0031086	2.2561	2.1415	1.2437	19.7455	20.0564	13.9054	12.4194	48.2087	7.1848	1.88043	17.9024	22.6043	3.25102	0.000166937	0.0131815	yes	3.58746	0.000212802	0.0169989	yes	--
	Unigene0026370	6.3625	9.0729	7.8545	1.2767	0.5359	0.5134	0.9492	0.7752	0.6396	7.7633	0.775333	0.788	-3.32378	0.000161749	0.0129709	yes	-3.3004	6.7471e-05	0.00926952	yes	--
	Unigene0003043	3.1244	2.6348	3.6019	0.322	0.0875	0	0.1579	0.0654	0.0643	3.12037	0.1365	0.0958667	-4.51474	0.000104004	0.0101621	yes	-5.02454	1.73742e-06	0.00125548	yes	--
	Unigene0039263	12.3191	10.296	25.3362	1.8147	0.6207	1.8728	0.696	2.117	1.6802	15.9838	1.43607	1.49773	-3.47641	4.51e-05	0.00597164	yes	-3.41575	3.14426e-05	0.0062639	yes	Acylphosphatase-1 [Papilio machaon]
	Unigene0037782	6.4879	5.4679	8.1921	1.2366	0.219	0.6564	1.1785	0.7993	0.2144	6.71597	0.704	0.730733	-3.25395	0.000573593	0.0261836	yes	-3.20018	0.000553131	0.0284969	yes	--
	Unigene0000072	0.868	1.1631	10.0722	0.3578	0.2341	0.2871	0.2068	0.0999	0	4.03443	0.293	0.102233	-3.78339	0.00119551	0.0394386	yes	-5.30243	0.000131685	0.0134255	yes	--
	Unigene0029089	4.6218	5.4861	4.9631	0.1055	0.2761	0.8866	0.0271	0.4711	0.502	5.02367	0.422733	0.3334	-3.57092	0.000298202	0.0183338	yes	-3.91341	0.000160583	0.0147134	yes	--
	Unigene0013054	3.7211	6.3465	3.6035	0.4444	0.2506	0.5143	0.5052	0.5612	0.8001	4.55703	0.4031	0.622167	-3.49889	4.17e-05	0.00568331	yes	-2.87272	0.000287646	0.0198819	yes	--
	Unigene0012119	6.8684	7.1635	4.7052	1.0946	0.8619	0.7178	0.4916	0.5261	0.5812	6.2457	0.891433	0.532967	-2.80866	0.000363596	0.0204988	yes	-3.55075	6.04801e-06	0.0023651	yes	--
	Unigene0050913	10.5536	1.5006	2.1593	0.2369	0	0	0	0	0	4.73783	0.0789667	0.001	-5.90684	5.7e-05	0.00691033	yes	-12.21	2.03938e-08	6.6749e-05	yes	calcified cuticle protein CP14.1 [Callinectes sapidus]
	Unigene0058160	2.8073	0.2496	0.4015	0	0	0	0	0	0	1.1528	0.001	0.001	-10.1709	0.000125272	0.011175	yes	-10.1709	0.000201701	0.0165041	yes	--
	Unigene0001872	2.6782	1.4323	1.3821	0	0	0	0	0	0	1.83087	0.001	0.001	-10.8383	3.83e-07	0.000273415	yes	-10.8383	9.12361e-07	0.000985586	yes	GL18408 [Drosophila persimilis]
	Unigene0019915	2.4389	1.4849	1.2765	0.1024	0.0383	0	0	0	0	1.73343	0.0469	0.001	-5.2079	1.49e-05	0.00312176	yes	-10.7594	6.33878e-07	0.000928148	yes	Chitin binding Peritrophin-A domain containing protein 5, partial [Sarcoptes scabiei]
	Unigene0026380	39.5293	74.4017	162.982	15.5201	12.572	7.8036	17.4886	10.9	14.433	92.3042	11.9652	14.2739	-2.94755	0.000404135	0.0217988	yes	-2.69302	0.000667184	0.0319199	yes	--
	Unigene0032746	1.7797	1.881	2.2139	0.4787	0.1023	0.1724	0.1581	0.3818	0.2065	1.9582	0.251133	0.2488	-2.963	0.00177914	0.0484328	yes	-2.97647	0.000927496	0.0387011	yes	--
	Unigene0009732	0.2458	0.1858	31.0722	0.0929	0	0.1703	0	0.1037	0	10.5013	0.0877333	0.0345667	-6.90322	0.000445588	0.0227137	yes	-8.24697	0.000169123	0.015026	yes	PREDICTED: leucine-rich repeat-containing protein 48-like isoform X2 [Priapulus caudatus]
	Unigene0053067	1.0106	0.3437	6.7263	0	0	0	0	0	0.1258	2.69353	0.001	0.0419333	-11.3953	8.1e-05	0.00868595	yes	-6.00526	0.000496197	0.0270466	yes	--
	Unigene0014662	1.9963	0.6657	0.5888	0	0	0.122	0	0	0	1.0836	0.0406667	0.001	-4.73584	0.000678661	0.0284331	yes	-10.0816	6.132e-05	0.00888774	yes	AAEL013792-PA, partial [Aedes aegypti]
	Unigene0035148	1.5065	2.0233	1.8383	27.9661	36.6363	22.3416	12.5814	22.2778	3.8518	1.78937	28.9813	12.9037	4.0176	5.15e-07	0.0003193	yes	2.85026	0.000740216	0.0338805	yes	PREDICTED: roquin-2 [Rhagoletis zephyria]
	Unigene0008837	0.6277	0.915	1.2263	0	0	0	0	0	0	0.923	0.001	0.001	-9.85019	0.000277131	0.0175749	yes	-9.85019	0.000428756	0.0248483	yes	--
	Unigene0035859	29.432	26.7876	41.8928	5.8511	1.5519	2.7937	1.276	5.2016	0.7517	32.7041	3.3989	2.40977	-3.26633	0.000103768	0.0101566	yes	-3.76251	3.81591e-05	0.00698425	yes	--
	Unigene0012232	3.8361	3.4381	5.4965	32.2138	43.2572	23.7423	19.0332	58.3971	12.6762	4.2569	33.0711	30.0355	2.9577	7.57e-05	0.00833871	yes	2.81879	0.000412798	0.0244925	yes	PREDICTED: protein jim lovell-like [Cephus cinctus]
	Unigene0030762	10.9969	9.7342	12.7604	1.511	0.4818	0.6316	0.4794	0.645	1.0005	11.1638	0.8748	0.7083	-3.67374	3.71e-05	0.00532344	yes	-3.97833	2.66423e-06	0.00152598	yes	--
	Unigene0050474	0.9159	1.5976	7.1302	0.1597	0.0597	0	0.0615	0	0	3.21457	0.0731333	0.0205	-5.45795	7.18e-05	0.00803857	yes	-7.29286	1.80719e-05	0.00467693	yes	--
	Unigene0002098	3.7685	7.0511	6.6132	144.051	278.195	137.049	29.1352	127.523	10.0634	5.81093	186.432	55.5738	5.00374	1.78e-09	6.69e-06	yes	3.25756	0.00042326	0.0247629	yes	--
	Unigene0047551	1.8926	0.8967	1.6482	0	0.0958	0.0294	0.0987	0.0715	0.1407	1.47917	0.0417333	0.103633	-5.14744	1.13e-05	0.00267342	yes	-3.83522	0.000164619	0.0148213	yes	--
	Unigene0004764	1.0079	2.2854	0.8576	0	0.1139	0.1397	0	0	0	1.38363	0.0845333	0.001	-4.0328	0.000988161	0.0353717	yes	-10.4342	2.42239e-05	0.00546495	yes	--
	Unigene0055580	2.8201	2.082	0.299	0	0	0.1363	0	0.083	0.0816	1.7337	0.0454333	0.0548667	-5.25396	0.000342621	0.0198319	yes	-4.98178	0.000341348	0.0218059	yes	--
	Unigene0004350	2.023	8.7677	1.0039	0.4064	0.0651	0.2395	0.1342	0.3889	0.3188	3.93153	0.237	0.280633	-4.05213	0.000473737	0.0234696	yes	-3.80833	0.000496756	0.0270466	yes	--
	Unigene0023776	1.7323	1.8051	5.0168	0.1733	0.0324	0.0397	0.0223	0.4514	0.2061	2.8514	0.0818	0.2266	-5.12343	4.23e-06	0.00144663	yes	-3.65345	0.000789396	0.0351586	yes	--
	Unigene0048037	1.347	1.3705	5.4789	0	0	0.2154	0.1207	0.2186	0	2.73213	0.0718	0.1131	-5.2499	0.000123147	0.0110203	yes	-4.59436	0.000160973	0.0147134	yes	--
	Unigene0014321	8.0186	8.2155	12.7008	2.4196	1.0474	1.1968	0.6869	2.4882	1.451	9.64497	1.5546	1.54203	-2.63323	0.00141399	0.042998	yes	-2.64494	0.00132649	0.0482715	yes	--
	Unigene0013857	3.1285	2.3646	16.806	0.591	0.052	0.7651	0.2411	0.5046	0.3055	7.43303	0.469367	0.3504	-3.98516	0.000808363	0.0311936	yes	-4.40688	4.7174e-05	0.00785871	yes	--
	Unigene0025441	0.9628	1.8662	2.0104	0	0.079	0.0646	0	0	0.0387	1.61313	0.0478667	0.0129	-5.0747	1.74e-05	0.00344595	yes	-6.96635	8.5983e-07	0.000985586	yes	--
	Unigene0037695	12.9806	32.4033	6.8452	3.4988	1.3293	1.9942	0.9327	2.4706	1.7032	17.4097	2.2741	1.70217	-2.93652	0.000952961	0.0344398	yes	-3.35445	0.000144108	0.0139449	yes	--
	Unigene0006149	1.8054	1.5351	1.2906	0.3488	0.0696	0.0426	0.0179	0.1039	0	1.5437	0.153667	0.0406	-3.32852	0.0012963	0.0409659	yes	-5.24877	1.47584e-05	0.0041057	yes	--
	Unigene0042192	1.9688	1.6183	0.6283	0	0	0	0	0	0	1.40513	0.001	0.001	-10.4565	2.4e-06	0.000980484	yes	-10.4565	4.95726e-06	0.00213819	yes	--
	Unigene0021036	8.0042	7.2816	16.5615	2.4177	0.8937	0.9216	1.1931	0.7279	0.5967	10.6158	1.411	0.839233	-2.91142	0.00111023	0.0376792	yes	-3.66099	2.90356e-05	0.00599399	yes	--
	Unigene0001833	15.8467	3.3626	1.3907	0.7685	0.7542	0.4404	0.2221	0.2145	0.1055	6.86667	0.654367	0.1807	-3.39144	0.00166448	0.0467875	yes	-5.24794	1.5127e-05	0.00412589	yes	--
	Unigene0056987	2.3737	0.299	0.9618	0	0	0	0	0	0	1.2115	0.001	0.001	-10.2426	7.61e-05	0.00834982	yes	-10.2426	0.00012774	0.0132995	yes	Procollagen-lysine,2-oxoglutarate 5-dioxygenase 3, partial [Stegodyphus mimosarum]
	Unigene0032076	0.3765	1.0366	27.999	0.1524	0.1254	0.1956	0.2349	0.4424	0.4017	9.80403	0.1578	0.359667	-5.95721	5.06e-05	0.00649392	yes	-4.76864	0.000480685	0.0265188	yes	--
	Unigene0007711	17.2722	22.6478	6.0887	1.2226	1.5779	2.2574	0.9808	2.7862	3.2005	15.3362	1.68597	2.3225	-3.1853	0.000203772	0.0149198	yes	-2.72319	0.00133095	0.0483231	yes	--
	Unigene0031682	4.5673	4.275	3.3086	0.8227	0.15	0.1656	0.2474	0.6721	0.4187	4.0503	0.379433	0.446067	-3.41611	0.000552815	0.0255933	yes	-3.1827	0.000296533	0.0201156	yes	--
	Unigene0009400	1.9606	1.3337	0.7944	0	0.1477	0	0.0761	0	0.0542	1.3629	0.0492333	0.0434333	-4.7909	0.0002319	0.0162584	yes	-4.97173	3.09962e-05	0.00624069	yes	--
	Unigene0035641	5.6907	1.0121	2.0855	0.1265	0.2364	0.174	0.1462	0.4237	0.0695	2.92943	0.178967	0.213133	-4.03286	0.000304636	0.0185473	yes	-3.78079	0.00108671	0.0427925	yes	--
	Unigene0009208	0	0	39.3648	0	0	0	0	0	0	13.1216	0.001	0.001	-13.6797	0.000723653	0.0294784	yes	-13.6797	0.000725196	0.0334888	yes	General transcription factor IIH subunit 4 [Zootermopsis nevadensis]
	Unigene0022176	18.8263	13.6647	13.8456	3.7435	1.1442	1.3529	1.5581	2.5016	1.1703	15.4455	2.0802	1.74333	-2.8924	0.000816785	0.0313044	yes	-3.14727	0.000103319	0.0117082	yes	--
	Unigene0026617	2.5652	2.2772	7.8766	0.5486	0.1026	0.2515	0.0846	0.5819	0.241	4.23967	0.3009	0.3025	-3.81659	0.000246889	0.0165704	yes	-3.80894	0.000280781	0.0195726	yes	--
	Unigene0033607	16.6426	19.2627	29.8711	211.605	186.713	186.272	248.811	112.299	41.166	21.9255	194.863	134.092	3.15178	2.3e-05	0.00405991	yes	2.61255	0.00121107	0.0457823	yes	kazal type protease inhibitor [Penaeus monodon]
	Unigene0022540	12.1578	3.1859	8.9407	0.9101	0.7777	0.1192	0.1002	0	0.1428	8.0948	0.602333	0.081	-3.74836	0.000369842	0.0206855	yes	-6.64293	1.3059e-07	0.00031592	yes	--
	Unigene0003010	32.7107	9.1277	1.2137	0.1437	0	0	0	0.1605	0	14.3507	0.0479	0.0535	-8.22688	5.36e-07	0.000328615	yes	-8.06737	5.02291e-07	0.000798514	yes	--
	Unigene0022094	2.8585	2.6018	3.5421	0.5476	0.2218	0.3348	0.3165	0.4076	0.6014	3.0008	0.368067	0.441833	-3.02731	0.000745513	0.0297878	yes	-2.76377	0.00139865	0.049695	yes	--
	Unigene0053124	2.5777	0.9741	0.7834	0	0	0	0	0	0	1.44507	0.001	0.001	-10.4969	4.77e-05	0.00623713	yes	-10.4969	7.88968e-05	0.0101854	yes	--
	Unigene0008104	6.0685	7.2271	13.2372	1.1766	0.3835	1.2448	0.372	1.0948	1.2591	8.84427	0.934967	0.908633	-3.24176	0.000258179	0.0169646	yes	-3.28297	0.000142639	0.0138663	yes	--
	Unigene0038977	2.5973	2.5311	12.0129	0.8601	0.1855	0.7279	0.1402	0.6279	0.6176	5.71377	0.591167	0.4619	-3.27281	0.00127548	0.040742	yes	-3.62879	0.000359445	0.0224707	yes	--
	Unigene0035282	3.9498	6.1978	2.9438	0.3575	0.3055	0.3746	0.2624	0.1711	0.2991	4.3638	0.345867	0.2442	-3.6573	4.39e-05	0.00587222	yes	-4.15945	5.11036e-06	0.00218727	yes	--
	Unigene0004270	1.7064	0.9361	6.7247	0.1872	0	0.2288	0	0.209	0	3.1224	0.138667	0.0696667	-4.49296	0.000438806	0.0225475	yes	-5.48604	0.00016534	0.0148621	yes	--
	Unigene0040873	0.0674	0.0764	0.43	70.8753	0.1713	0.7353	5.326	0.469	2.6421	0.191267	23.9273	2.81237	6.96693	0.000197288	0.0146738	yes	3.87813	0.00136789	0.0490722	yes	preprochymotrypsin 1 [Litopenaeus vannamei]
	Unigene0006577	1.8722	1.88	15.6711	0.2425	0.2418	0.8525	0.3894	0.4965	0.2442	6.47443	0.4456	0.3767	-3.86093	0.000674946	0.0283966	yes	-4.10327	0.000153147	0.014492	yes	--
	Unigene0015742	5.8751	2.2787	0.2114	0	0	0	0	0	0.1925	2.7884	0.001	0.0641667	-11.4452	2.18e-05	0.00398879	yes	-5.44147	0.000527541	0.0276393	yes	--
	Unigene0051432	1.2219	0.4408	2.5318	0.1889	0	0	0.097	0.1406	0	1.39817	0.0629667	0.0792	-4.4728	0.000809742	0.0312224	yes	-4.14189	0.00117428	0.0449306	yes	--
	Unigene0021471	2.7235	5.0527	4.018	0.5052	0.1679	0.6176	0.173	0.188	0.2466	3.9314	0.430233	0.202533	-3.19185	0.000889008	0.0330392	yes	-4.27881	2.84739e-05	0.00595609	yes	--
	Unigene0019082	45.5345	58.9996	21.7593	8.0673	2.6127	5.1589	1.5046	7.6303	2.7651	42.0978	5.27963	3.96667	-2.99524	0.000324782	0.0192946	yes	-3.40775	9.74891e-05	0.0112963	yes	--
	Unigene0022991	23.9349	15.3748	34.0372	3.6411	0.5721	3.1566	1.8013	6.1217	2.9874	24.449	2.4566	3.6368	-3.31504	0.000216567	0.0155735	yes	-2.74903	0.000563792	0.0287798	yes	--
	Unigene0017369	1.2604	1.8639	0.3997	0	0	0	0.0479	0	0.0682	1.17467	0.001	0.0387	-10.198	1.71e-05	0.00343879	yes	-4.92377	0.000383096	0.0234003	yes	--
	Unigene0024614	0.4184	1.0121	3.2045	0.0949	0	0.116	0	0	0.1389	1.545	0.0703	0.0463	-4.45794	0.000462153	0.0231602	yes	-5.06045	0.000398083	0.0239606	yes	--
	Unigene0034088	2.2428	3.0464	13.0687	0.479	0.1469	0.5405	0.9369	0.4114	0.8363	6.1193	0.3888	0.7282	-3.97627	0.000113811	0.0107119	yes	-3.07096	0.00101035	0.0409743	yes	--
	Unigene0026373	6.6957	7.545	5.3973	127.362	340.72	179.067	79.5597	146.178	9.3011	6.546	215.716	78.3463	5.04238	3.69e-09	9.23e-06	yes	3.58118	0.000176655	0.0153582	yes	--
	Unigene0057937	44.4629	22.3877	4.9256	0	0.016	0	0	0	0	23.9254	0.00533333	0.001	-12.1312	5.97e-14	3.37e-09	yes	-14.5463	3.32734e-15	1.85137e-10	yes	Uncharacterized protein APZ42_019017 [Daphnia magna]
	Unigene0000289	2.127	3.052	5.5752	0.3014	0	0.1036	0.3193	0.0841	0.0827	3.58473	0.135	0.162033	-4.73083	5.72e-05	0.00691896	yes	-4.4675	3.2913e-05	0.00640319	yes	--
	Unigene0036729	0.0411	0	0.1124	18.7751	0	0.1709	1.4359	0.156	1.9954	0.0511667	6.31533	1.19577	6.94751	0.00156003	0.045404	yes	4.54659	0.000832949	0.0363724	yes	--
	Unigene0007135	2.4359	2.7617	2.3705	0.2637	0.1856	0.256	0.0837	0.2598	0.2044	2.5227	0.2351	0.182633	-3.42362	0.000108502	0.0103856	yes	-3.78795	4.52247e-05	0.0076977	yes	--
	Unigene0051134	1.4531	1.0175	1.4027	0.0969	0.0362	0	0	0.0541	0.0532	1.2911	0.0443667	0.0357667	-4.86298	4.03e-05	0.00558075	yes	-5.17384	2.70892e-05	0.00583682	yes	--
	Unigene0030903	1.8698	1.6399	2.1228	0.2399	0.3588	0.0733	0.2773	0.0446	0.0878	1.8775	0.224	0.136567	-3.06724	0.00155069	0.04539	yes	-3.78114	0.00033748	0.0216735	yes	--
	Unigene0018912	2.7527	1.0403	7.5988	0.1734	0	0	0.3673	0.0968	0.1904	3.79727	0.0578	0.218167	-6.03775	2.59e-05	0.00429189	yes	-4.12146	0.000234105	0.0178192	yes	--
	Unigene0000675	0.9904	0.0561	1.7155	0	0	0	0.0433	0	0	0.920667	0.001	0.0144333	-9.84654	0.000237002	0.0162749	yes	-5.9952	0.00136205	0.048989	yes	--
	Unigene0020629	0.6534	0.0823	73.9343	0.2743	0.082	0.2515	0.3805	0.4594	0.1808	24.89	0.2026	0.340233	-6.94079	0.000183776	0.0140353	yes	-6.1929	0.000425205	0.0247897	yes	PREDICTED: myb/SANT-like DNA-binding domain-containing protein 3 [Tribolium castaneum]
	Unigene0007808	22.5137	31.8602	7.568	3.4425	2.677	3.1984	3.2185	2.6648	1.8147	20.6473	3.10597	2.566	-2.73284	0.00172838	0.0476258	yes	-3.00836	0.000518451	0.0273984	yes	--
	Unigene0000850	2.797	1.6912	1.4025	0	0	0	0	0	0.058	1.96357	0.001	0.0193333	-10.9393	1.6e-07	0.000160759	yes	-6.66624	2.60468e-06	0.00152555	yes	AGAP008123-PA [Anopheles gambiae str. PEST] [Anopheles gambiae]
	Unigene0055792	1.2744	0.289	3.66	0.1445	0.054	0	0	0	0	1.74113	0.0661667	0.001	-4.71778	0.000692042	0.0287305	yes	-10.7658	4.16076e-05	0.00728015	yes	--
	Unigene0020135	0.7706	0.6025	1.2113	0	0	0	0	0	0	0.861467	0.001	0.001	-9.75065	6.09e-07	0.000361872	yes	-9.75065	1.57598e-06	0.00119643	yes	--
	Unigene0047401	4.2316	3.8049	0.2661	0	0	0	0	0	0	2.76753	0.001	0.001	-11.4344	2.05e-06	0.000871095	yes	-11.4344	3.15005e-06	0.00165351	yes	--
	Unigene0025077	9.0529	6.3371	4.9562	0.4721	0.1858	0.6151	0.1915	0.4161	0.6549	6.78207	0.424333	0.420833	-3.99846	2.19e-05	0.00398879	yes	-4.0104	1.39843e-05	0.00402427	yes	--
	Unigene0026621	0	0	0.054	0	0.0251	42.6134	0	33.982	0.258	0.018	14.2128	11.4133	9.62498	0.000610133	0.0271064	yes	9.30851	0.000255529	0.0185855	yes	ovarian peritrophin [Fenneropenaeus merguiensis]
	Unigene0030141	1.716	1.9236	4.043	0.1311	0.1634	0.0802	0.2021	0.0488	0.072	2.56087	0.1249	0.107633	-4.35779	1.18e-05	0.00273858	yes	-4.57244	1.48451e-05	0.0041057	yes	--
	Unigene0007802	3.5872	4.4135	3.7104	0.2188	0.1909	0.6019	0.1124	0.6515	0.3204	3.9037	0.3372	0.361433	-3.53317	0.000140282	0.0119179	yes	-3.43304	0.000263316	0.0188601	yes	--
	Unigene0027073	0.7993	0.8156	3.243	0	0	0	0.1047	0	0.0995	1.6193	0.001	0.0680667	-10.6612	1.21e-06	0.000576428	yes	-4.57228	0.000324177	0.0211217	yes	--
	Unigene0011574	2.8705	0.5917	0.8327	13.6807	33.6191	12.2724	8.8892	51.7681	3.411	1.43163	19.8574	21.3561	3.79394	0.000169244	0.0133078	yes	3.89891	0.000791298	0.0351586	yes	--
	Unigene0016742	3.0302	6.6341	4.4775	0.3948	0.1476	0.5792	0.3346	0.2204	0	4.71393	0.373867	0.185	-3.65634	0.000174217	0.0135503	yes	-4.67133	3.62189e-05	0.0068165	yes	--
	Unigene0008866	0	0	0.0925	70.4	0	0.3164	3.191	0.5137	1.2633	0.0308333	23.5721	1.656	9.57838	0.000331487	0.0194613	yes	5.74707	0.000689272	0.0325567	yes	hypothetical protein T11_4388 [Trichinella zimbabwensis]
	Unigene0047175	0.0779	0.1103	8.9078	0	0.132	0.0405	0	0	0	3.032	0.0575	0.001	-5.72056	0.00161516	0.0461755	yes	-11.5661	1.72166e-05	0.00458349	yes	Ionotropic receptor 76a [Daphnia magna]
	Unigene0014643	0	0	0	1.3045	1.5328	1.31	0.5265	1.3177	0.614	0.001	1.38243	0.8194	10.433	1.64e-06	0.000729051	yes	9.67842	0.00010546	0.0118544	yes	--
	Unigene0006357	4.5817	6.1192	2.362	0.1631	0.366	0.1745	0.1886	0.2429	0.0597	4.3543	0.234533	0.163733	-4.21458	1.73e-05	0.00344595	yes	-4.73302	3.63752e-06	0.00180454	yes	--
	Unigene0025165	12.7981	8.6705	6.4642	1.4912	0.0945	0.1622	0.1168	0.0847	0.4163	9.31093	0.582633	0.205933	-3.99827	0.000388592	0.021332	yes	-5.49868	8.57221e-08	0.000227753	yes	--
	Unigene0008532	2.4147	1.6084	1.7612	0.0342	0	0.0627	0.2636	0.2292	0.0751	1.9281	0.0323	0.1893	-5.8995	8.96e-07	0.000477577	yes	-3.34843	0.000709399	0.0331416	yes	--
	Unigene0014154	4.3437	7.3358	1.1963	0.4616	0.3068	0.047	0.1976	0.2291	0.507	4.29193	0.2718	0.311233	-3.98101	0.00034612	0.0199321	yes	-3.78556	0.00019911	0.0164129	yes	--
	Unigene0020704	2.0927	2.1802	2.5267	0.1282	0.2397	0.1176	0.0494	0.2147	0.2112	2.26653	0.161833	0.158433	-3.80791	0.000180161	0.013838	yes	-3.83854	0.000319927	0.0209891	yes	--
	Unigene0025931	5.644	4.5776	2.8499	0.3445	0.736	0.1805	0.1896	0.5495	0.5405	4.35717	0.420333	0.426533	-3.37378	0.00053739	0.0252853	yes	-3.35266	0.000483384	0.0265737	yes	--
	Unigene0012996	0.211	0.3588	0.4328	6.3679	8.7182	5.0437	2.1424	32.1775	1.5103	0.3342	6.70993	11.9434	4.32751	4.29e-06	0.00145834	yes	5.15936	4.80227e-05	0.00795247	yes	--
	Unigene0012480	3.7363	4.8137	2.3535	0	0	0.1059	0.178	0.086	0.1269	3.6345	0.0353	0.1303	-6.68594	2.5e-07	0.000210987	yes	-4.80185	4.07352e-06	0.0019692	yes	--
	Unigene0009454	0.4252	0.482	52.6531	0	0.1201	0.4419	0	0.0897	0	17.8534	0.187333	0.0299	-6.57445	0.00050959	0.0244716	yes	-9.22184	2.1957e-05	0.00519876	yes	--
	Unigene0022211	7.5326	9.5897	10.8576	104.18	151.089	65.561	84.2456	148.325	10.2678	9.32663	106.943	80.9461	3.51934	1.04e-05	0.00252762	yes	3.11753	0.000762832	0.0344376	yes	Ubiquitin-conjugating enzyme/RWD-like protein [Pseudocohnilembus persalinus]
	Unigene0020901	3.2297	4.5771	8.1821	0.8252	0.5273	0.6741	0.5318	0.7371	0.2966	5.32963	0.675533	0.521833	-2.97994	0.000542169	0.0253825	yes	-3.35238	0.000133739	0.0134873	yes	--
	Unigene0026479	2.013	2.7784	5.3862	0.4961	0.3338	0.5231	0.1529	0.4708	0.2452	3.39253	0.451	0.289633	-2.91116	0.00130926	0.0412597	yes	-3.55006	0.00023517	0.0178514	yes	--
	Unigene0013975	3.6192	3.3572	3.5996	0.5408	0.0837	0.4274	0.1724	0.4164	0.2662	3.52533	0.350633	0.285	-3.32972	0.000532436	0.0251955	yes	-3.62873	5.09134e-05	0.00816426	yes	--
	Unigene0024976	2.6936	2.3249	2.0597	0.3349	0.2209	0.2529	0.0911	0.2639	0.2812	2.3594	0.269567	0.212067	-3.12971	0.000390586	0.021332	yes	-3.47583	0.00021116	0.0169785	yes	--
	Unigene0008994	11.8254	8.6905	13.7026	1.2642	0.5102	0.644	0.4484	0.5825	0.9036	11.4062	0.806133	0.644833	-3.82265	1.33e-05	0.00288445	yes	-4.14474	1.21049e-06	0.00106909	yes	--
	Unigene0058750	0.0845	0.0638	49.0972	0.0957	0.0239	0.395	0.0492	0.4275	0.035	16.4152	0.171533	0.170567	-6.5804	0.00107308	0.0370246	yes	-6.58855	0.0010119	0.0410075	yes	PREDICTED: papilin-like [Parasteatoda tepidariorum]
	Unigene0022169	0.3749	0.425	23.6543	0.0911	0.0908	0.5566	0.1403	0.5422	0.2	8.1514	0.246167	0.294167	-5.04934	0.00126431	0.0405121	yes	-4.79234	0.00126843	0.0469336	yes	--
	Unigene0010829	0.2834	0.6427	1.852	0.1071	0	0	0	0	0	0.926033	0.0357	0.001	-4.69707	0.000903531	0.0333809	yes	-9.85492	8.35543e-05	0.0104708	yes	--
	Unigene0011664	5.0031	8.7887	2.6683	0.4932	0.1006	0.0822	0.2418	0.3504	0.2954	5.4867	0.225333	0.295867	-4.60581	2.22e-05	0.00398879	yes	-4.21292	7.48458e-06	0.0027398	yes	--
	Unigene0014424	5.0584	0.8125	0.1537	0	0	0	0	0	0	2.0082	0.001	0.001	-10.9717	1.72e-05	0.00344311	yes	-10.9717	2.55755e-05	0.0056695	yes	--
	Unigene0052133	1.3493	1.055	1.7816	0.2637	0.0789	0.0484	0.0406	0.0589	0	1.3953	0.130333	0.0331667	-3.4203	0.000915784	0.0335915	yes	-5.3947	3.10683e-05	0.00624069	yes	--
	Unigene0057670	0	0	53.6066	0	0	0	0	0	0	17.8689	0.001	0.001	-14.1252	0.000526978	0.0250506	yes	-14.1252	0.000511337	0.0272783	yes	PREDICTED: HORMA domain-containing protein 1-like [Acropora digitifera]
	Unigene0017552	7.2497	8.3013	4.8295	0.1025	0.0919	0.2819	0.1263	0.3661	0.3601	6.7935	0.158767	0.284167	-5.41918	8.64e-08	0.000105896	yes	-4.57935	1.01513e-06	0.00100863	yes	--
	Unigene0058332	0.8721	0	30.5657	0.1098	0.0821	0.2014	0	0	0	10.4793	0.1311	0.001	-6.32073	0.000769688	0.0303451	yes	-13.3553	4.02462e-05	0.00717983	yes	--
	Unigene0057399	16.3834	17.1015	13.675	2.7537	2.3224	2.6716	2.6153	2.1092	3.1648	15.72	2.58257	2.62977	-2.60572	0.00109431	0.0374497	yes	-2.57959	0.000926788	0.0387011	yes	--
	Unigene0029885	0.1276	0.0723	0.3199	215.885	0.5408	0.9615	5.7401	0.2019	8.0619	0.173267	72.4624	4.66797	8.7081	1.11e-05	0.00264055	yes	4.75173	0.000252799	0.0184351	yes	C-type lectin [Eriocheir sinensis]
	Unigene0019914	2.3774	3.2503	3.9313	0.4227	0.2766	0.1696	0.3665	0.295	0.1741	3.18633	0.289633	0.278533	-3.4596	0.000185059	0.0140421	yes	-3.51598	0.000136395	0.0135554	yes	--
	Unigene0031941	8.3739	9.4094	3.0973	0.9627	0.2905	0.9447	0.7809	0.528	1.0202	6.9602	0.732633	0.776367	-3.24797	0.000447747	0.0227641	yes	-3.16432	0.000244054	0.0181795	yes	--
	Unigene0008548	4.998	5.6281	7.4684	1.1523	0.2657	0.8188	0.6437	0.7612	0.696	6.0315	0.7456	0.7003	-3.01604	0.00054482	0.025427	yes	-3.10647	7.45861e-05	0.00981098	yes	--
	Unigene0001061	3.6319	0.1404	0.7714	0	0.0525	0	0.0721	0	0.0771	1.51457	0.0175	0.0497333	-6.43541	9.38e-05	0.00956459	yes	-4.92855	0.000541267	0.0281464	yes	Uncharacterized protein APZ42_022533 [Daphnia magna]
	Unigene0002802	0.6068	0.4969	0.7376	34.4492	7.6862	2.9256	2.4587	16.49	4.9311	0.613767	15.0203	7.95993	4.61308	1.35e-05	0.00289825	yes	3.69699	0.000110633	0.0120937	yes	Leukocyte receptor cluster member 9 [Caligus rogercresseyi]
	Unigene0030173	0.1069	0.1817	0.4872	3.0891	20.29	6.3866	0.9801	39.5275	0.5987	0.2586	9.9219	13.7021	5.26182	3.66e-06	0.0013069	yes	5.72753	0.000151714	0.0144697	yes	--
	Unigene0058735	0.2578	0	0.1958	0.974	4.1147	2.0986	0.3752	22.1837	0.5348	0.1512	2.39577	7.6979	3.98596	0.000687107	0.0285887	yes	5.66993	0.000645534	0.0311789	yes	--
	Unigene0049115	3.2547	2.593	64.9882	1.1966	0.8201	1.5542	0.8708	1.2617	2.1902	23.612	1.1903	1.4409	-4.31012	0.000493474	0.0239837	yes	-4.03448	0.00083954	0.0365515	yes	PREDICTED: homologous-pairing protein 2 homolog [Aplysia californica]
	Unigene0008600	0.8331	0.6192	15.1656	0.1574	0.1412	0.0962	0.0809	0.2343	0.2996	5.5393	0.1316	0.204933	-5.39547	3.78e-05	0.00533252	yes	-4.75648	0.0001999	0.0164293	yes	--
	Unigene0009111	0.1493	0.0615	0.1609	1.7692	1.5414	1.2836	2.0389	1.5287	1.4192	0.1239	1.5314	1.66227	3.6276	0.000119276	0.0108811	yes	3.7459	8.28306e-05	0.0104507	yes	daphnid bacterial-ribosomal-RNA-like, possible HGT [Daphnia magna]
	Unigene0031779	1.6831	2.6183	0.7851	0.1775	0.1659	0	0	0.0495	0.2436	1.6955	0.114467	0.0977	-3.88871	0.000675892	0.0283966	yes	-4.11721	0.000721758	0.0334741	yes	--
	Unigene0016476	2.5731	2.3101	3.7511	0.4738	0.0886	0.1222	0.1141	0.2149	0.1626	2.8781	0.2282	0.163867	-3.65675	0.000218935	0.0157237	yes	-4.13452	7.60783e-06	0.00274875	yes	--
	Unigene0034550	7.1181	4.805	20.9559	1.3479	1.2529	1.9388	1.2149	1.4842	2.071	10.9597	1.5132	1.59003	-2.85653	0.000697689	0.0287742	yes	-2.78508	0.000667874	0.0319254	yes	--
	Unigene0026480	3.8076	6.7546	9.2912	1.0155	0.3417	0.3957	0.3717	1.0488	0	6.6178	0.5843	0.4735	-3.50157	0.000185017	0.0140421	yes	-3.80492	0.00139579	0.0496341	yes	--
	Unigene0055376	0	0	84.0541	0	0	0	0	0	0	28.018	0.001	0.001	-14.7741	0.000415262	0.0220489	yes	-14.7741	0.000397768	0.0239606	yes	alpha 2 macroglobulin [Fenneropenaeus chinensis]
	Unigene0037557	11.4157	13.886	12.7373	3.1753	0.7451	1.0232	0.7883	1.0383	0.7587	12.6797	1.64787	0.861767	-2.94385	0.000615629	0.0271916	yes	-3.87908	9.77218e-07	0.000988607	yes	--
	Unigene0038603	5.4091	5.7586	11.7174	86.0024	381.63	72.341	28.6742	278.409	10.1416	7.62837	179.991	105.742	4.56041	1.05e-06	0.000525063	yes	3.79302	0.000466182	0.0260971	yes	--
	Unigene0029253	0.1246	0.0707	238.463	0	0.0528	0.2915	0.1905	0.0263	0	79.5527	0.114767	0.0722667	-9.43706	0.000221625	0.0157962	yes	-10.1044	9.1159e-05	0.0109079	yes	--
	Unigene0027710	2.5491	2.4712	2.0714	0.4816	0.0783	0.1344	0.1129	0.2338	0.138	2.3639	0.231433	0.161567	-3.3525	0.000685517	0.028583	yes	-3.87097	4.13763e-05	0.0072682	yes	--
	Unigene0030699	1.1224	0.4726	0.7309	19.3744	103.501	27.7959	2.2968	74.2291	1.2774	0.7753	50.2238	25.9344	6.01747	7.84e-09	1.58e-05	yes	5.06397	0.000238954	0.0180647	yes	--
	Unigene0011989	1.0758	0.4691	1.0562	0	0	0.086	0	0	0	0.867033	0.0286667	0.001	-4.91864	0.00158159	0.0458205	yes	-9.75994	0.000428902	0.0248483	yes	--
	Unigene0007796	14.6392	10.344	8.4404	1.6828	0.8563	0.8465	1.5758	1.2134	1.2834	11.1412	1.12853	1.35753	-3.30338	6.07e-05	0.00722419	yes	-3.03685	7.77817e-05	0.0101118	yes	--
	Unigene0053158	0.3485	1.3831	2.2244	0	0	0	0.0761	0	0	1.31867	0.001	0.0253667	-10.3649	0.000136957	0.0117189	yes	-5.7	0.000939008	0.0389906	yes	--
	Unigene0013932	1.2504	1.7326	2.0899	0	0	0.1444	0	0	0	1.69097	0.0481333	0.001	-5.13467	6.97e-05	0.00789598	yes	-10.7236	5.24205e-06	0.00222651	yes	--
	Unigene0031151	3.937	3.4276	5.9652	0.6266	0.2008	0.4104	0.1182	0.5282	0.309	4.44327	0.4126	0.318467	-3.42881	0.000128281	0.0113714	yes	-3.80241	3.46788e-05	0.00665367	yes	--
	Unigene0015772	1.1453	1.2579	1.8926	0.1217	0	0.0744	0	0.0906	0	1.43193	0.0653667	0.0302	-4.45327	5.9e-05	0.00709781	yes	-5.56727	1.50316e-05	0.00412007	yes	--
	Unigene0005560	2.4434	2.7189	7.9823	0.1026	0.0767	0.3762	0.079	0.2291	0.1127	4.38153	0.185167	0.140267	-4.56454	2.55e-05	0.00428508	yes	-4.96519	3.08965e-06	0.00165351	yes	--
	Unigene0026714	134.687	87.3688	89.5399	5.8559	3.1449	2.6697	2.8171	3.0343	3.9439	103.865	3.89017	3.2651	-4.73874	2.02e-08	3.33e-05	yes	-4.99144	4.76361e-10	8.83507e-06	yes	--
	Unigene0011899	6.616	9.3607	80.9073	0.3719	0.3244	3.637	0.0478	1.5916	3.5395	32.2947	1.44443	1.7263	-4.48272	0.000584683	0.0263495	yes	-4.22554	0.00138456	0.0494152	yes	PREDICTED: abnormal spindle-like microcephaly-associated protein homolog isoform X3 [Crassostrea gigas]
	Unigene0028483	0.7251	0.9371	52.6862	0.3699	0.3687	1.0776	0.3293	1.1195	1.0741	18.1161	0.6054	0.840967	-4.90324	0.000606172	0.0269943	yes	-4.42908	0.00130645	0.0476358	yes	Polypeptide N-acetylgalactosaminyltransferase 2 [Zootermopsis nevadensis]
	Unigene0051781	0	0.1245	0	3.2996	3.3982	2.3974	0.7196	2.2938	0.3419	0.0415	3.03173	1.11843	6.19089	1.17e-06	0.00057144	yes	4.75222	0.00135596	0.0488733	yes	--
	Unigene0006275	1.097	0.5223	1226.46	0.572	0.4463	3.6711	0.4599	0.8052	0.1366	409.359	1.56313	0.467233	-8.03278	0.000240717	0.0163957	yes	-9.77501	1.62396e-05	0.00438635	yes	polyprotein of retroviral, partial [Lasius niger]
	Unigene0024376	5.5106	9.4339	60.9666	0.4685	0.7006	0.9736	0.2888	0.5231	0.6517	25.3037	0.714233	0.487867	-5.14681	4.02e-06	0.00140136	yes	-5.69672	4.46591e-07	0.0007439	yes	--
	Unigene0016819	5.8492	5.8026	5.8176	0.3767	0.2817	0.2763	0.2903	0.1682	0.0827	5.82313	0.311567	0.1804	-4.22418	1.45e-05	0.0030665	yes	-5.01252	3.52557e-06	0.00178067	yes	--
	Unigene0010753	1.8248	1.2907	1.4347	0.3226	0.0568	0.0174	0.0585	0.0424	0.0834	1.51673	0.132267	0.0614333	-3.51945	0.00146848	0.0439671	yes	-4.6258	5.69028e-06	0.00227591	yes	--
	Unigene0019550	4.576	2.8246	4.3574	0	0	0.3699	0	0.2574	0.0633	3.91933	0.1233	0.1069	-4.99036	8.36e-05	0.00889932	yes	-5.19627	1.25546e-05	0.00378347	yes	--
	Unigene0000835	0.6539	0.9531	2.6684	0.0706	0	0.1942	0.0544	0.1182	0	1.42513	0.0882667	0.0575333	-4.01308	0.000647304	0.0277941	yes	-4.63056	0.000168657	0.0150148	yes	--
	Unigene0035616	3.0605	5.9426	0.1283	0	0	0.1462	0	0	0	3.0438	0.0487333	0.001	-5.96482	0.000205058	0.0149557	yes	-11.5717	2.54478e-06	0.00152252	yes	--
	Unigene0008240	0.2019	0.1526	8.8642	0.0763	0.057	0	0.0294	0.0852	0.0838	3.0729	0.0444333	0.0661333	-6.11181	0.000473429	0.0234696	yes	-5.53808	0.000800333	0.0354504	yes	--
	Unigene0008486	2.805	2.9285	165.344	0.549	1.6078	1.1745	2.7673	1.9155	1.1556	57.0259	1.11043	1.94613	-5.68242	9.19e-05	0.00945188	yes	-4.87294	0.000376454	0.0231364	yes	--
	Unigene0001771	1.0312	0.9912	1.8804	0.1525	0.057	0	0	0.0284	0.1116	1.30093	0.0698333	0.0466667	-4.21949	0.000183102	0.0140257	yes	-4.80101	5.92078e-05	0.0087964	yes	--
	Unigene0003637	0.1513	0.2287	0.1839	1.5434	3.0775	2.4634	2.775	2.4253	0.7533	0.187967	2.36143	1.98453	3.65111	0.000202683	0.0148594	yes	3.40025	0.00108222	0.0426761	yes	--
	Unigene0047837	0.2255	1.1081	2.6732	0.0852	0	0	0	0	0	1.3356	0.0284	0.001	-5.55545	0.000631124	0.0275362	yes	-10.3833	0.000224209	0.0174137	yes	--
	Unigene0038414	17.4061	20.6753	23.9094	4.2423	2.1686	4.2433	2.1872	5.4599	3.5409	20.6636	3.5514	3.72933	-2.54063	0.00100852	0.0356542	yes	-2.4701	0.00110191	0.0432635	yes	--
	Unigene0031136	0.2719	0.0771	0.1033	3.0174	2.093	0.5769	2.7901	1.5196	0.55	0.150767	1.89577	1.6199	3.65239	0.000403344	0.0217814	yes	3.42552	0.000782816	0.0350416	yes	--
	Unigene0036073	6.4775	6.2947	36.6362	1.0155	0.4005	0.6548	0.7653	0.7351	0.7108	16.4695	0.690267	0.737067	-4.5765	5.37e-06	0.00169036	yes	-4.48185	2.57344e-06	0.00152329	yes	--
	Unigene0000753	0.1126	0	0	1.7869	2.8155	1.3458	0.5901	1.2113	0.9812	0.0375333	1.98273	0.927533	5.72317	1.34e-05	0.00288445	yes	4.62715	0.00102955	0.0414211	yes	hypothetical protein T4E_7988, partial [Trichinella pseudospiralis]
	Unigene0057494	1.1137	0.1804	2.4658	0	0	0	0.0463	0	0	1.2533	0.001	0.0154333	-10.2915	4.57e-05	0.00602636	yes	-6.34354	0.000314933	0.0209054	yes	--
	Unigene0001427	3.9336	8.0275	0.7173	0.3383	0.138	0.4229	0.237	0.412	0.4728	4.22613	0.299733	0.373933	-3.81759	0.000503713	0.0243551	yes	-3.49849	0.000910368	0.038316	yes	--
	Unigene0000632	2.1313	2.4844	10.0166	0.7146	0.1399	0.1872	0.0787	0.3419	0	4.87743	0.347233	0.1402	-3.81214	0.000359853	0.0204103	yes	-5.12056	6.02248e-05	0.00882768	yes	--
	Unigene0023579	6.0996	0.9879	1.2711	0	0	0	0	0	0	2.7862	0.001	0.001	-11.4441	4.2e-07	0.000281686	yes	-11.4441	6.96941e-07	0.000969462	yes	AAEL009478-PA [Aedes aegypti]
	Unigene0011379	1.6207	1.5132	14.1095	0.1801	0.1347	0.1651	0.0833	0.1207	0.1582	5.7478	0.159967	0.120733	-5.16717	2.31e-05	0.00407105	yes	-5.57311	9.89578e-06	0.00337324	yes	PREDICTED: LOW QUALITY PROTEIN: titin-like, partial [Dinoponera quadriceps]
	Unigene0047278	0.3394	0.4489	1.3923	0	0	0	0	0	0	0.726867	0.001	0.001	-9.50555	0.000222356	0.0158282	yes	-9.50555	0.000335042	0.0216015	yes	--
	Unigene0007719	2.1175	0.6502	1.0055	0.2	0	0	0	0	0	1.25773	0.0666667	0.001	-4.23772	0.00135995	0.0421503	yes	-10.2966	5.47349e-06	0.00227591	yes	PREDICTED: mucin-2-like, partial [Tetranychus urticae]
	Unigene0054936	0.143	0	7.2987	0	0	0	0	0	0	2.48057	0.001	0.001	-11.2765	0.000973598	0.034917	yes	-11.2765	0.00124294	0.0463838	yes	--
	Unigene0056381	0.9842	1.0538	3.5892	0.124	0	0	0	0	0.0681	1.87573	0.0413333	0.0227	-5.50401	4.91e-05	0.0063465	yes	-6.36862	2.1566e-05	0.00515001	yes	--
	Unigene0010264	0.0935	0.0353	0.199	2.4737	2.1932	1.7173	4.0301	3.3932	2.6391	0.109267	2.12807	3.35413	4.28362	3.47e-05	0.00511476	yes	4.94001	4.30892e-06	0.00199794	yes	hypothetical protein, partial [Daphnia magna]
	Unigene0052409	2.954	1.4561	0.1171	0	0	0	0	0.0813	0.0799	1.50907	0.001	0.0537333	-10.5594	9.52e-05	0.0096233	yes	-4.8117	0.00125297	0.0466019	yes	--
	Unigene0007632	0.8414	1.3942	9.5005	0.1834	0.1097	0.0673	0.1131	0.0819	0.0806	3.91203	0.120133	0.0918667	-5.02521	6.21e-05	0.00730895	yes	-5.41223	2.32557e-05	0.00536917	yes	PREDICTED: zinc finger protein 271-like isoform X3 [Parasteatoda tepidariorum]
	Unigene0040671	0.1768	0.2004	0.1612	3.5066	5.9932	3.6745	7.643	6.7117	0.2201	0.179467	4.39143	4.85827	4.6129	1.5e-05	0.00312176	yes	4.75865	0.000503496	0.0271727	yes	--
	Unigene0004777	0	0.0692	0.0835	51.6161	0.0517	0.3489	0.6131	0.2704	3.4194	0.0509	17.3389	1.4343	8.41213	0.000107834	0.0103568	yes	4.81654	0.000632496	0.0308708	yes	PREDICTED: von Willebrand factor A domain-containing protein 7-like [Acropora digitifera]
	Unigene0030031	1.444	1.4006	2.0332	66.927	179.559	90.8124	9.9218	141.691	4.6937	1.62593	112.433	52.1023	6.11165	9.1e-12	1.71e-07	yes	5.00201	2.7139e-05	0.00583682	yes	--
	Unigene0003525	0.0458	0.3638	0.4806	0	0	0	0	0	0	0.296733	0.001	0.001	-8.21302	0.000443164	0.0226721	yes	-8.21302	0.00063431	0.0308781	yes	--
	Unigene0028038	0.6111	2.5983	0.4736	0	0.0518	0.1906	0	0	0	1.22767	0.0808	0.001	-3.92542	0.00183226	0.0490916	yes	-10.2617	4.27849e-06	0.00199794	yes	--
	Unigene0023659	6.615	9.4302	13.3024	2.0316	0.8769	1.3717	1.8003	2.0518	0.9229	9.78253	1.42673	1.59167	-2.77749	0.000576173	0.0261836	yes	-2.61967	0.000751063	0.03417	yes	--
	Unigene0054920	7.7857	8.4243	9.4195	2.0805	0.2007	0.2769	0.5171	1.1615	0.258	8.54317	0.8527	0.645533	-3.32466	0.0015516	0.04539	yes	-3.72621	5.78332e-05	0.00869701	yes	--
	Unigene0037115	0	0.6334	106.156	0.3619	0.2029	0.4147	0.1394	0.202	0.6954	35.5963	0.3265	0.3456	-6.7685	0.000932695	0.0339906	yes	-6.68648	0.00112957	0.0439515	yes	--
	Unigene0035011	9.6884	7.9397	15.9538	0.9351	1.6067	1.2404	1.5944	1.3106	1.1143	11.194	1.26073	1.33977	-3.15039	0.000172805	0.0134937	yes	-3.06267	0.000141828	0.0138447	yes	--
	Unigene0013411	0	0	0	0.7765	1.0451	0.5695	0.8975	0.6069	0.5116	0.001	0.797033	0.672	9.6385	0.000142436	0.0119761	yes	9.39232	0.000477599	0.0263894	yes	crustin 3 [Macrobrachium rosenbergii]
	Unigene0025271	0.7333	1.2258	49.8679	0.6501	0.3028	1.2605	0.5995	0.8448	0.632	17.2757	0.7378	0.6921	-4.54937	0.00106266	0.0370047	yes	-4.64162	0.000533765	0.0278949	yes	--
	Unigene0008662	0.3828	0.217	0.4363	0	0	0	0	0	0	0.345367	0.001	0.001	-8.43199	0.00024435	0.0164882	yes	-8.43199	0.000319357	0.0209791	yes	--
	Unigene0015601	2.6042	2.7708	37.1665	0.9083	0.3056	1.5199	0.3674	0.4817	0.6733	14.1805	0.911267	0.507467	-3.95989	0.000881408	0.0329086	yes	-4.80445	4.04155e-05	0.00717983	yes	--
	Unigene0002315	5.338	0.6261	0.2238	0.0063	0	0	0	0	0	2.06263	0.0021	0.001	-9.93988	3.35e-08	5.11e-05	yes	-11.0103	5.21866e-09	3.94464e-05	yes	PREDICTED: uncharacterized protein LOC106691902 [Halyomorpha halys]
	Unigene0045028	1.2577	0.662	2.0066	0.1018	0.0381	0.0467	0.0392	0.1137	0	1.30877	0.0622	0.0509667	-4.39515	0.000131494	0.0115473	yes	-4.68251	0.00018033	0.0155081	yes	--
	Unigene0047629	2.6996	0.2943	0.3313	0	0	0	0	0	0	1.1084	0.001	0.001	-10.1143	0.000110988	0.0105165	yes	-10.1143	0.000169804	0.015026	yes	--
	Unigene0028346	6.3567	8.1449	8.2424	1.3954	0.325	0.818	0.5464	0.7407	0.4271	7.58133	0.846133	0.5714	-3.16349	0.000438647	0.0225475	yes	-3.72988	1.25481e-05	0.00378347	yes	--
	Unigene0015710	0.9485	1.0382	1.0138	0	0.1663	0	0.1714	0	0.0814	1.00017	0.0554333	0.0842667	-4.17334	0.000651724	0.0278778	yes	-3.56913	0.00128298	0.0472444	yes	--
	Unigene0013403	0	0	0.0637	3.1675	7.3421	1.7425	0.3661	6.5425	0.7827	0.0212333	4.08403	2.56377	7.58752	7.69e-07	0.000433269	yes	6.91579	0.000184474	0.0157912	yes	--
	Unigene0032120	0.7833	0.9236	8.6702	0.0355	0.239	0.0977	0.0274	0.3371	0.0195	3.45903	0.124067	0.128	-4.80118	0.00015869	0.0128224	yes	-4.75615	0.000517869	0.0273984	yes	--
	Unigene0030155	8.6013	15.4267	11.6418	2.2233	1.1083	1.9323	1.4455	2.0169	1.933	11.8899	1.75463	1.79847	-2.7605	0.000841025	0.0319295	yes	-2.7249	0.000559198	0.0286745	yes	--
	Unigene0047315	26.3189	2.5008	0.4297	0	0	0	0	0	0	9.7498	0.001	0.001	-13.2512	1.75e-08	3e-05	yes	-13.2512	1.20544e-08	5.49374e-05	yes	--
	Unigene0033304	1.8912	1.3645	2.7096	0.3063	0.2082	0.0766	0.2574	0.2798	0.1529	1.98843	0.197033	0.230033	-3.33512	0.000601689	0.026837	yes	-3.11172	0.00096307	0.0396347	yes	--
	Unigene0026656	1.2166	3.3422	0.0853	0.1061	0	0	0	0	0	1.54803	0.0353667	0.001	-5.4519	0.000646264	0.0277918	yes	-10.5962	7.08965e-05	0.00946688	yes	--
	Unigene0032660	1.9153	1.7643	1.3642	0	0	0	0	0	0	1.68127	0.001	0.001	-10.7153	9.65e-07	0.000502281	yes	-10.7153	2.26708e-06	0.0014192	yes	--
	Unigene0036381	11.4249	10.5163	8.5083	2.2439	0.0959	0.5878	0.5928	0.7158	0.352	10.1498	0.975867	0.553533	-3.37863	0.00177849	0.0484328	yes	-4.19664	7.55106e-06	0.00274607	yes	--
	Unigene0014960	3.5018	6.8394	3.9975	0.9006	0.0249	0.1529	0.2056	0.1862	0.0733	4.77957	0.359467	0.155033	-3.73295	0.00120464	0.0396237	yes	-4.94623	1.30797e-06	0.00108267	yes	--
	Unigene0003422	1.5041	1.1897	5.1024	0.3965	0	0.1091	0.0611	0.0443	0.0435	2.59873	0.168533	0.0496333	-3.9467	0.00120399	0.0396237	yes	-5.71036	4.84557e-06	0.00210635	yes	--
	Unigene0016588	1.1273	1.0384	0.3854	0	0	0	0	0	0	0.850367	0.001	0.001	-9.73194	0.000194888	0.0145529	yes	-9.73194	0.000295835	0.0200983	yes	--
	Unigene0006132	0.2356	0	0	1.8695	7.8325	4.1083	0.4344	13.0868	1.0428	0.0785333	4.60343	4.85467	5.87326	2.28e-05	0.00405146	yes	5.94992	0.000360774	0.022484	yes	--
	Unigene0027307	0.3446	0.6946	95.2716	0.1519	0.0974	1.0546	0.0836	0.7269	0.8104	32.1036	0.434633	0.5403	-6.20679	0.000549929	0.0255386	yes	-5.89283	0.000591664	0.0296317	yes	PREDICTED: lysocardiolipin acyltransferase 1-like [Halyomorpha halys]
	Unigene0044387	2.2501	2.0305	5.5264	45.8074	74.6144	50.0182	17.3277	187.083	9.5469	3.269	56.8133	71.3191	4.11931	2.34e-06	0.000961516	yes	4.44737	0.000107079	0.0119399	yes	--
	Unigene0046654	4.554	4.3553	25.1375	1.5276	0.919	1.2718	0.9877	1.1566	0.9256	11.3489	1.23947	1.0233	-3.19477	0.000816245	0.0313044	yes	-3.47126	0.00021188	0.0169883	yes	--
	Unigene0018500	3.8235	4.2553	3.1661	0.2386	0.2973	0.2552	0.3064	0.3108	0.4367	3.7483	0.2637	0.3513	-3.82927	3.96e-05	0.00551194	yes	-3.41546	0.000185095	0.0158201	yes	--
	Unigene0051709	3.7588	0.7102	0.4154	0	0	0	0	0	0	1.62813	0.001	0.001	-10.669	2.32e-05	0.00407105	yes	-10.669	3.78543e-05	0.00697621	yes	--
	Unigene0019984	10.2996	9.1466	6.6197	1.1888	0.5015	0.8105	0.1409	0.5786	0.2009	8.68863	0.8336	0.3068	-3.3817	0.000133354	0.0115665	yes	-4.82376	8.50791e-07	0.000985586	yes	--
	Unigene0034891	21.6457	4.0713	0.3446	0	0	0	0.0174	0	0.2105	8.6872	0.001	0.0759667	-13.0847	6.86e-10	3.74e-06	yes	-6.83738	3.12896e-05	0.00626254	yes	--
	Unigene0056692	0	0	0	0.7242	2.8699	1.8591	0.2232	3.881	0.2386	0.001	1.81773	1.4476	10.8279	3.26e-06	0.00120154	yes	10.4994	0.000385355	0.0235105	yes	PREDICTED: probable serine/threonine-protein kinase DDB_G0282963 [Tetranychus urticae]
	Unigene0017312	0.9049	0.5496	2.8877	0.1465	0.0822	0.1008	0.0282	0	0.0402	1.4474	0.109833	0.0228	-3.72008	0.000600501	0.0268052	yes	-5.98829	2.14733e-05	0.00514998	yes	--
	Unigene0009616	1.7228	1.2536	7.8068	0.2332	0.0436	0.1604	0.1348	0.0325	0	3.5944	0.145733	0.0557667	-4.62435	7.03e-05	0.0079227	yes	-6.0102	6.32192e-06	0.00244276	yes	PREDICTED: zinc finger protein 271-like [Parasteatoda tepidariorum]
	Unigene0021999	1.5461	1.4023	2.2201	0.2191	0.1966	0.2209	0.1857	0.0734	0.1444	1.72283	0.2122	0.1345	-3.02129	0.000788023	0.0306985	yes	-3.67911	0.000154999	0.0145419	yes	--
	Unigene0026108	3.006	2.5994	0.2323	0	0	0	0	0	0.0634	1.9459	0.001	0.0211333	-10.9262	6.6e-06	0.0018998	yes	-6.52477	5.58906e-05	0.00861527	yes	--
	Unigene0033665	2.4992	1.7437	2.167	0.3764	0.1926	0.0727	0.1832	0.376	0.1088	2.13663	0.2139	0.222667	-3.32033	0.000596065	0.0266706	yes	-3.26238	0.000490586	0.026814	yes	--
	Unigene0008864	0.8538	1.9929	0.5037	0.1139	0	0.1044	0.0439	0.1271	0.0625	1.1168	0.0727667	0.0778333	-3.93995	0.00103054	0.0361092	yes	-3.84284	0.00112194	0.0437461	yes	--
	Unigene0018860	1.0438	0.3698	17.3972	0.2588	0.1382	0.0678	0.114	0.1238	0.0812	6.27027	0.154933	0.106333	-5.33881	0.000233582	0.0162644	yes	-5.88186	6.00515e-05	0.00882768	yes	--
	Unigene0041583	0	0	0	1.4594	1.5949	1.8527	3.6331	1.3787	1.1096	0.001	1.63567	2.04047	10.6757	1.82e-05	0.003495	yes	10.9947	2.99033e-05	0.00607244	yes	daphnid bacterial-ribosomal-RNA-like, possible HGT [Daphnia magna]
	Unigene0017023	1.1137	0.3006	5.4635	0.0601	0	0.1654	0.0463	0.1342	0	2.2926	0.0751667	0.0601667	-4.93075	0.00049158	0.0239329	yes	-5.25188	0.000353667	0.0222354	yes	--
	Unigene0003141	0.3926	0.2691	65.9494	0.207	0.0155	0.5883	0.327	0.52	0.5001	22.2037	0.270267	0.449033	-6.36027	0.000577539	0.0261836	yes	-5.62783	0.000465513	0.0260971	yes	PREDICTED: Down syndrome cell adhesion molecule-like protein Dscam2 [Papilio xuthus]
	Unigene0058535	1.1179	1.1929	8.5733	0	0.1115	0.1367	0.0574	0.3329	0.0819	3.62803	0.0827333	0.1574	-5.45458	9.62e-05	0.00970593	yes	-4.52668	0.000578576	0.0291599	yes	--
	Unigene0010959	0.386	0.4626	30.6169	0.3	0.3833	0.5731	0.5105	0.1954	0.4256	10.4885	0.4188	0.377167	-4.6464	0.00120156	0.0396035	yes	-4.79746	0.000837637	0.0365258	yes	PREDICTED: gamma-aminobutyric acid type B receptor subunit 1 [Orussus abietinus]
	Unigene0030080	1.033	4.0541	0.9901	0.2102	0	0.0275	0.1388	0.067	0	2.02573	0.0792333	0.0686	-4.67619	0.000288785	0.0181461	yes	-4.88409	7.75547e-05	0.0101062	yes	--
	Unigene0040149	7.0344	8.02	7.1099	1.1498	0.7034	1.2733	1.4958	1.1337	1.4103	7.3881	1.04217	1.3466	-2.82562	0.000538644	0.0252853	yes	-2.45588	0.00137996	0.049346	yes	--
	Unigene0051209	16.0825	9.8318	4.485	0.3575	0.4544	0.6227	0.8263	1.6363	1.5703	10.1331	0.4782	1.3443	-4.40532	5.44e-06	0.00170393	yes	-2.91415	0.00097362	0.0398332	yes	--
	Unigene0035104	4.0603	4.5934	4.0856	0.8748	0.3419	0.5924	0.2834	0.6659	0.3384	4.24643	0.603033	0.429233	-2.81594	0.000799114	0.0309503	yes	-3.30642	7.72665e-05	0.0101062	yes	--
	Unigene0015131	4.0792	3.7626	2.5424	0.209	0.3516	0.4072	0.2416	0.4375	0.5738	3.4614	0.3226	0.417633	-3.42354	0.000172275	0.0134709	yes	-3.05105	0.000625991	0.030715	yes	--
	Unigene0030085	2.9205	0.7718	8.2283	0	0.0744	0.0913	0.1151	0	0.1093	3.97353	0.0552333	0.0748	-6.16874	4.43e-06	0.00148525	yes	-5.73124	1.13284e-05	0.00353158	yes	--
	Unigene0050988	1.0065	0.3804	34.9474	0.0951	0.3555	0.4359	0.5128	0.2123	0	12.1114	0.2955	0.2417	-5.35707	0.000829343	0.031678	yes	-5.64701	0.000846636	0.0367168	yes	Solute carrier organic anion transporter family member 5A1 [Cyphomyrmex costatus]
	Unigene0048380	33.2591	20.9327	12.106	2.5803	2.6261	3.2201	1.1046	2.8809	3.1486	22.0993	2.80883	2.37803	-2.97596	0.000614894	0.0271916	yes	-3.21616	0.000325841	0.0211973	yes	--
	Unigene0035702	13.1416	9.3339	12.8799	3.0231	1.1466	1.2453	0.844	1.7121	1.1067	11.7851	1.805	1.22093	-2.7069	0.00129051	0.0408757	yes	-3.27091	6.13674e-05	0.00888774	yes	--
	Unigene0051356	1.1266	0.2838	0.6847	0	0	0.065	0	0	0	0.698367	0.0216667	0.001	-5.01044	0.00168345	0.0469613	yes	-9.44784	0.000475456	0.0263494	yes	--
	Unigene0027374	2.5517	1.3424	2.7545	0.2083	0.1384	0.0849	0.1783	0	0.2033	2.2162	0.143867	0.1272	-3.94528	5.53e-05	0.00683843	yes	-4.12292	0.000250085	0.0182851	yes	--
	Unigene0005776	0.9623	0.7728	7.2748	0.1818	0.1359	0	0	0	0	3.0033	0.1059	0.001	-4.82577	0.000343535	0.0198609	yes	-11.5523	1.17286e-06	0.00106752	yes	--
	Unigene0021203	1.1161	1.1863	9.5082	0	0.1774	0.3625	0	0.3531	0.2605	3.93687	0.179967	0.204533	-4.45125	0.000765774	0.0302331	yes	-4.26664	0.00125561	0.046669	yes	--
	Unigene0026294	7.3478	9.0721	5.6654	0.8403	1.0164	0.9291	0.3428	0.9658	0.2986	7.36177	0.9286	0.535733	-2.98692	0.000387128	0.021314	yes	-3.78047	3.61431e-05	0.0068165	yes	--
	Unigene0000844	8.4049	7.851	5.5182	0.8539	0.5489	0.9889	0.7734	1.2711	1.1516	7.25803	0.797233	1.06537	-3.1865	0.000142538	0.0119761	yes	-2.76823	0.000485291	0.026603	yes	--
	Unigene0023466	0	0.0756	55.781	0	0	0	0	0	0	18.6189	0.001	0.001	-14.1845	0.000179711	0.0138223	yes	-14.1845	0.000169863	0.015026	yes	--
	Unigene0058997	0.9022	0.7671	4.5925	0.0852	0	0	0	0	0	2.08727	0.0284	0.001	-6.19958	7.47e-05	0.00825784	yes	-11.0274	2.5976e-05	0.00572029	yes	--
	Unigene0032648	1.9341	2.2628	5.8997	0.4315	0.1657	0.4277	0.5751	0.3646	0.3842	3.36553	0.341633	0.4413	-3.30031	0.000410831	0.0219614	yes	-2.931	0.000790048	0.0351586	yes	--
	Unigene0001701	1.5305	0.9776	2.2797	0.2932	0.1644	0.1792	0.0565	0.1637	0.1342	1.59593	0.212267	0.118133	-2.91045	0.00158696	0.0458698	yes	-3.75591	0.000234946	0.0178514	yes	--
	Unigene0017921	1.0867	0.853	4.1917	0	0	0	0	0	0	2.0438	0.001	0.001	-10.997	1.6e-05	0.00326827	yes	-10.997	2.84582e-05	0.00595609	yes	--
	Unigene0019696	1.7921	0.4064	2.026	0	0	0	0	0	0	1.40817	0.001	0.001	-10.4596	3.01e-05	0.00468889	yes	-10.4596	5.51722e-05	0.00859899	yes	PREDICTED: carbohydrate sulfotransferase 11-like [Acropora digitifera]
	Unigene0053970	3.3756	3.8958	6.0445	0.4812	0.0685	0.3361	0.1412	0.3326	0.302	4.43863	0.295267	0.2586	-3.91003	9.78e-05	0.00979031	yes	-4.10132	1.09224e-05	0.00349272	yes	--
	Unigene0008219	3.6496	2.1946	13.677	0.64	0	0.503	0.0352	0.4083	0.3765	6.50707	0.381	0.273333	-4.09414	0.00138993	0.0426031	yes	-4.57327	6.23314e-05	0.00888774	yes	--
	Unigene0028222	0.2903	0.3291	7.5513	0	0	0.0532	0	0	0.085	2.72357	0.0177333	0.0283333	-7.26289	3.58e-05	0.00518977	yes	-6.58685	0.000140816	0.0137843	yes	--
	Unigene0001495	1.1391	0.9806	2.8464	0.2391	0.0715	0.1315	0.1474	0.1335	0.1576	1.65537	0.147367	0.146167	-3.48967	0.000562427	0.0258845	yes	-3.50146	0.000435996	0.0250348	yes	--
	Unigene0037647	5.62	8.9323	57.3197	3.8104	1.202	2.1836	0.6193	2.8584	2.2885	23.9573	2.39867	1.92207	-3.32016	0.00128459	0.0408477	yes	-3.63974	0.000519461	0.0273984	yes	--
	Unigene0019460	0.222	0.1549	67.3698	0.0968	0	0.3017	0	0.0432	0.0638	22.5822	0.132833	0.0356667	-7.40943	0.000415707	0.0220489	yes	-9.3064	1.78597e-05	0.00464361	yes	PREDICTED: transcription factor MafA [Tribolium castaneum]
	Unigene0018511	0.7242	0.9442	8.1875	0	0	0.1129	0	0.0917	0.0451	3.2853	0.0376333	0.0456	-6.44787	3.44e-05	0.00508826	yes	-6.17085	3.81446e-05	0.00698425	yes	--
	Unigene0051720	0.6605	0.9153	1.4052	0.0832	0	0	0.0641	0	0	0.993667	0.0277333	0.0213667	-5.16307	0.000418742	0.0221047	yes	-5.53933	0.000641516	0.0310929	yes	--
	Unigene0006561	7.0781	7.3547	12.1187	2.1819	0.6038	1.2445	0.4104	1.7456	0.434	8.8505	1.3434	0.863333	-2.71987	0.00155546	0.04539	yes	-3.35777	0.000209117	0.0168874	yes	--
	Unigene0011775	4.8836	2.9603	9.6984	0.2192	0.3279	0	0	0.1224	0.3612	5.84743	0.182367	0.1612	-5.00289	2.01e-05	0.00376953	yes	-5.18088	1.95954e-05	0.00481459	yes	--
	Unigene0035256	3.4763	4.3846	3.6646	0.6896	0.1105	0.4516	0.0569	0.7699	0.0541	3.84183	0.417233	0.293633	-3.20287	0.000797396	0.0309186	yes	-3.70971	0.000973131	0.0398332	yes	--
	Unigene0020305	1.6605	1.1616	1.2723	22.4665	43.285	18.3042	9.8902	29.734	3.3865	1.3648	28.0186	14.3369	4.35962	3.47e-07	0.000251106	yes	3.39297	0.000257794	0.0187013	yes	transcription factor ATF-b [Litopenaeus vannamei]
	Unigene0001621	30.4367	37.4403	24.212	3.9095	1.3886	0.7169	1.2803	1.6369	0.644	30.6963	2.005	1.18707	-3.93639	4.78e-05	0.00623713	yes	-4.69259	4.25813e-07	0.0007439	yes	--
	Unigene0025211	1.9373	2.1506	1.1039	0.0915	0	0.0839	0.0705	0.1022	0	1.7306	0.0584667	0.0575667	-4.88751	1.94e-05	0.00369409	yes	-4.90989	4.0327e-05	0.00717983	yes	--
	Unigene0007567	4.3746	5.8156	3.924	0.7918	0.4246	0.7553	0.3759	0.4911	0.7993	4.70473	0.657233	0.555433	-2.83964	0.000518643	0.0248007	yes	-3.08243	0.000134046	0.0134873	yes	--
	Unigene0056404	2.6777	2.1886	0.6245	0	0.0528	0	0	0	0	1.83027	0.0176	0.001	-6.70033	1.81e-05	0.003495	yes	-10.8378	7.01889e-06	0.00262335	yes	AAEL005685-PA, partial [Aedes aegypti]
	Unigene0019793	1.3463	0.7632	4.8484	0.3052	0.0951	0.1632	0.2352	0.0284	0.0279	2.3193	0.187833	0.0971667	-3.62616	0.00075809	0.0300174	yes	-4.57708	0.000195115	0.0162765	yes	--
	Unigene0039147	4.7583	3.8196	5.0348	1.0236	0.471	0.6317	0.7433	0.6154	0.6486	4.53757	0.708767	0.6691	-2.67854	0.00173293	0.047728	yes	-2.76163	0.000791176	0.0351586	yes	--
	Unigene0027081	2.6114	1.6177	1.2763	0.3967	0.0913	0.028	0.0941	0.1363	0.067	1.83513	0.172	0.0991333	-3.4154	0.00161596	0.0461755	yes	-4.21037	6.25816e-05	0.00888774	yes	--
	Unigene0000174	54.9998	55.9779	50.592	3.5909	1.3194	1.93	1.7413	2.5922	2.0058	53.8566	2.2801	2.1131	-4.56195	9.65e-08	0.000111085	yes	-4.67169	5.67155e-09	3.94464e-05	yes	--
	Unigene0033860	5.2226	7.2598	0.3726	0.103	0	0.1416	0	0.1724	0.3392	4.285	0.0815333	0.170533	-5.71576	3.8e-05	0.00533892	yes	-4.65117	0.000633591	0.0308781	yes	--
	Unigene0015112	15.4785	13.7338	5.785	0.7628	0.2037	0.7994	0.6718	2.0076	0.8976	11.6658	0.588633	1.19233	-4.30877	1.9e-05	0.00364089	yes	-3.29042	0.000368058	0.0228052	yes	--
	Unigene0009717	0.7998	1.0075	1.0127	12.944	23.7259	8.2661	13.8938	34.1899	3.5953	0.94	14.9787	17.2263	3.9941	1.53e-05	0.00316146	yes	4.19581	3.48543e-05	0.00666435	yes	--
	Unigene0014184	0.394	0.1861	34.3974	0.2233	0	0.1365	0	0	0	11.6592	0.119933	0.001	-6.60309	0.000443664	0.0226772	yes	-13.5092	2.9036e-06	0.00159959	yes	--
	Unigene0014795	0.2502	0.2522	563.458	0.5042	0.5655	2.6294	0.9228	0.4222	0.2077	187.987	1.23303	0.517567	-7.25228	0.000684714	0.028583	yes	-8.50467	0.000116587	0.0124751	yes	--
	Unigene0031347	9.6605	7.4274	5.4557	1.0862	0.5636	0.6301	0.6491	0.7672	0.8277	7.51453	0.759967	0.748	-3.30568	0.000141759	0.0119658	yes	-3.32857	6.6314e-05	0.00922086	yes	--
	Unigene0030388	1.9229	2.333	6.1512	0.6501	0.0858	0.3155	0.1768	0.4269	0.126	3.46903	0.350467	0.243233	-3.30718	0.00158297	0.0458353	yes	-3.83412	0.000242603	0.0181795	yes	--
	Unigene0012966	11.9093	12.1971	6.7407	0.3513	0.2251	0.4141	0.232	0.9525	0.2205	10.2824	0.330167	0.468333	-4.96083	4.42e-07	0.000286741	yes	-4.45649	1.02298e-05	0.00337324	yes	--
	Unigene0015125	0.157	0.3559	166.488	0.2175	0.0887	1.4682	0.0305	0.7946	0.076	55.6671	0.591467	0.300367	-6.55639	0.00101289	0.0356904	yes	-7.53396	0.000349622	0.022081	yes	vasa-like protein [Litopenaeus vannamei]
	Unigene0020349	1.5662	2.8006	3.5363	0.4766	0.3029	0.2403	0.505	0.2927	0.1963	2.63437	0.339933	0.331333	-2.95413	0.00084488	0.0320208	yes	-2.9911	0.000703707	0.0329587	yes	--
	Unigene0022210	1.9046	1.0229	4.3868	0	0.085	0.1042	0.0876	0	0	2.4381	0.0630667	0.0292	-5.27274	0.000120672	0.0108931	yes	-6.38365	8.34481e-05	0.0104708	yes	--
	Unigene0006055	4.06	2.4096	2.8072	0.4015	0.0462	0.2549	0.0238	0.4828	0.1696	3.09227	0.2342	0.2254	-3.72285	0.000293086	0.0182085	yes	-3.77811	0.000533925	0.0278949	yes	--
	Unigene0015185	3.4235	3.3052	3.804	41.6869	109.335	50.3696	19.5769	182.518	5.061	3.5109	67.1307	69.0519	4.25706	4.09e-07	0.000280556	yes	4.29777	0.00015488	0.0145419	yes	--
	Unigene0040230	1.7994	2.5723	2.8816	0.3902	0.2122	0.065	0.205	0.2772	0.2532	2.41777	0.222467	0.245133	-3.44201	0.000379954	0.0210453	yes	-3.30204	0.000188703	0.0160055	yes	--
	Unigene0009341	0.1456	0.1376	0.0443	1.5407	0.3703	1.2613	1.7384	1.2287	0.8762	0.109167	1.05743	1.2811	3.27596	0.00146491	0.0439188	yes	3.55278	0.000538807	0.0280709	yes	--
	Unigene0052255	1.7441	0.1099	8.6132	0	0.0821	0	0	0	0	3.48907	0.0273667	0.001	-6.99428	0.000115594	0.0107541	yes	-11.7686	1.28556e-05	0.00378465	yes	--
	Unigene0026918	1.3977	2.4902	6.8267	0.2263	0.3173	0.1038	0.109	0.1895	0.0621	3.57153	0.2158	0.1202	-4.04878	0.000115377	0.0107541	yes	-4.89303	1.04203e-05	0.00337444	yes	--
	Unigene0024939	0.0828	1.2196	0.5281	6.0033	1.0521	23.5654	0.1446	27.6487	27.5052	0.610167	10.2069	18.4328	4.0642	0.00162783	0.0462978	yes	4.91693	0.000967467	0.0397276	yes	--
	Unigene0025927	4.7192	4.5153	2.8352	0.0618	0	0.1134	0.3097	0	0.5094	4.02323	0.0584	0.273033	-6.10624	1.47e-07	0.000153254	yes	-3.88121	0.000517906	0.0273984	yes	--
	Unigene0006516	0	0	0	1.3448	0.0575	0	0.9326	0.1287	0.2321	0.001	0.467433	0.431133	8.86862	0.00112983	0.0380511	yes	8.75199	3.7044e-05	0.00689353	yes	trypsin [Marsupenaeus japonicus]
	Unigene0057685	1.2755	0.8034	7.5373	0.3213	0	0.0982	0	0	0.1176	3.2054	0.139833	0.0392	-4.51872	0.000773899	0.0304039	yes	-6.35351	2.63387e-05	0.0057471	yes	--
	Unigene0000797	5.4169	0.3509	0.3292	0	0	0	0	0	0	2.03233	0.001	0.001	-10.9889	3.6e-05	0.00518977	yes	-10.9889	5.45741e-05	0.00856542	yes	--
	Unigene0034825	0.0963	0	43.2087	0	0	0.1001	0	0.1219	0	14.435	0.0333667	0.0406333	-8.75695	0.000761622	0.0301113	yes	-8.47269	0.000812367	0.035732	yes	--
	Unigene0029455	4.3768	1.4524	9.7327	0.605	0.0905	0.2774	0	0.1351	0	5.1873	0.3243	0.0450333	-3.99958	0.000391581	0.021332	yes	-6.84785	1.32315e-06	0.00108267	yes	--
	Unigene0003279	11.1986	5.0872	9.9152	276.06	123.539	87.4211	36.3195	109.365	21.0417	8.73367	162.34	55.5756	4.21629	6.54e-07	0.000376413	yes	2.66979	0.00130057	0.0475773	yes	--
	Unigene0007715	2.4782	0.7321	0.9865	0.1187	0.074	0.0181	0.0305	0	0	1.39893	0.0702667	0.0101667	-4.31534	8.53e-05	0.00901891	yes	-7.10434	9.21281e-07	0.000985586	yes	--
	Unigene0039518	0.6499	0.1637	0.4389	3.4651	15.1889	4.6156	1.5348	69.3493	1.5881	0.4175	7.75653	24.1574	4.21556	2.59e-05	0.00429189	yes	5.85455	3.94436e-05	0.00712558	yes	--
	Unigene0024626	8.4572	0.1937	0.2596	0	0	0	0	0	0	2.97017	0.001	0.001	-11.5363	9.91e-06	0.00249689	yes	-11.5363	1.11136e-05	0.00351349	yes	--
	Unigene0035235	3.5021	4.3202	5.4593	0.5554	0.1692	0.4715	0.317	0.4823	0.4744	4.4272	0.3987	0.424567	-3.47302	0.000162867	0.0129874	yes	-3.38233	9.43704e-05	0.0111298	yes	--
	Unigene0024379	32.5462	25.2223	8.7462	3.4691	0.2993	0.8564	0.0514	0.4469	0.9525	22.1716	1.5416	0.4836	-3.84621	0.000380008	0.0210453	yes	-5.51875	1.12715e-06	0.00106752	yes	PREDICTED: pheromone-regulated protein PRM7-like [Limulus polyphemus]
	Unigene0039377	26.4873	39.7914	15.574	5.2526	1.5943	4.204	1.3758	5.5645	3.522	27.2842	3.68363	3.48743	-2.88887	0.000411197	0.0219614	yes	-2.96783	0.00023961	0.018076	yes	--
	Unigene0004044	9.3014	10.9623	14.8068	1.8441	1.3945	1.9678	1.0276	1.6751	1.6133	11.6902	1.73547	1.43867	-2.7519	0.000383154	0.0211836	yes	-3.02249	8.25636e-05	0.0104507	yes	--
	Unigene0003844	5.2608	0.3728	0.2998	0	0.0372	0	0	0	0	1.9778	0.0124	0.001	-7.31741	3e-05	0.00467906	yes	-10.9497	2.75552e-06	0.00153488	yes	--
	Unigene0026652	0.7268	0.7387	0.8225	0.0852	0.085	0.0521	0.0438	0.0317	0	0.762667	0.0741	0.0251667	-3.36351	0.000639408	0.027687	yes	-4.92147	6.68587e-05	0.00923098	yes	--
	Unigene0015555	2.3536	2.6285	4.7399	0.5176	0.0595	0.4381	0.1227	0.0889	0.0437	3.24067	0.3384	0.0851	-3.25949	0.00145187	0.0436086	yes	-5.25099	2.2107e-06	0.0014192	yes	--
	Unigene0027257	2.1724	3.1153	28.8312	0.6389	0.2986	0.8177	1.5898	0.9511	0.8332	11.373	0.585067	1.1247	-4.28086	0.000136019	0.0117076	yes	-3.338	0.00125127	0.0466009	yes	--
	Unigene0022528	1.353	1.336	1.5121	0.2474	0.037	0.0454	0	0.1105	0	1.40037	0.109933	0.0368333	-3.6711	0.000779825	0.0304889	yes	-5.24865	3.60488e-05	0.0068165	yes	--
	Unigene0044524	8.1198	9.915	11.7741	2.006	0.6697	0.8683	1.215	1.3125	0.8966	9.9363	1.18133	1.14137	-3.07229	0.000143852	0.0120149	yes	-3.12195	2.37679e-05	0.00541997	yes	--
	Unigene0003408	0.1785	0.1012	0.9766	0	0	0	0	0	0	0.418767	0.001	0.001	-8.71	0.000143597	0.0120149	yes	-8.71	0.000226709	0.0174652	yes	--
	Unigene0007686	0	0	0	87.5811	0.2183	0.1338	2.362	0.3259	2.0038	0.001	29.3111	1.5639	14.8392	1.64e-05	0.00331864	yes	10.6109	3.18936e-05	0.0063062	yes	peritrophin [Macrobrachium nipponense]
	Unigene0056927	1.5923	0.8295	3.5705	0.3415	0.1824	0.0895	0	0	0	1.99743	0.204467	0.001	-3.28821	0.00160948	0.0461708	yes	-10.9639	8.03134e-07	0.000985586	yes	--
	Unigene0020706	3.1684	4.0673	0.917	0.3801	0.1989	0.3485	0.41	0.3819	0.1252	2.71757	0.309167	0.3057	-3.13586	0.00100145	0.0355918	yes	-3.15213	0.00128496	0.0472547	yes	--
	Unigene0013822	5.1068	2.0343	0.2517	0	0	0	0	0.0582	0	2.46427	0.001	0.0194	-11.2669	3.42e-06	0.0012499	yes	-6.98896	2.42963e-05	0.00546495	yes	Cerebellin-1, partial [Daphnia magna]
	Unigene0007260	5.5728	4.9756	10.2886	0.5527	0.4133	1.1584	0.1825	1.0579	0.3469	6.94567	0.708133	0.5291	-3.29402	0.000537761	0.0252853	yes	-3.7145	0.000348466	0.022033	yes	--
	Unigene0039885	0.3574	0.2401	0.5431	170.081	0.4375	0.736	3.9598	0.5612	8.8652	0.3802	57.0848	4.46207	7.2302	5.52e-05	0.00683843	yes	3.55288	0.000438142	0.0250809	yes	peritrophin-44-like protein [Eriocheir sinensis]
	Unigene0044354	1.8817	0.6737	3.1151	0	0.1259	0	0	0.1253	0.0616	1.89017	0.0419667	0.0623	-5.49313	7.8e-05	0.0084421	yes	-4.92314	0.000176301	0.0153514	yes	--
	Unigene0000851	60.4522	1.8141	1.9141	0.0257	0.0096	0	0.1784	0	0.1413	21.3935	0.0117667	0.106567	-10.8282	3.72e-09	9.23e-06	yes	-7.64927	3.6648e-06	0.00180454	yes	PREDICTED: acidic repeat-containing protein [Drosophila takahashii]
	Unigene0010897	0.2096	0.5051	1.9592	0.0594	0	0.1089	0.0229	0	0	0.8913	0.0561	0.00763333	-3.98984	0.00162525	0.0462978	yes	-6.86745	6.60486e-05	0.00921056	yes	--
	Unigene0001007	2.9634	0.9599	1.3991	0.06	0	0	0.0462	0	0	1.77413	0.02	0.0154	-6.47097	6.36e-06	0.0018615	yes	-6.84804	1.27346e-05	0.00378347	yes	--
	Unigene0044119	8.9121	0.2452	0.7494	0.0981	0	0	0	0	0.1616	3.30223	0.0327	0.0538667	-6.65801	0.000105837	0.010278	yes	-5.93791	0.000569314	0.0289453	yes	--
	Unigene0002025	1.0819	1.0574	2.687	0.1269	0	0.0775	0	0.0472	0.0929	1.60877	0.0681333	0.0467	-4.56145	7.21e-05	0.00803857	yes	-5.10639	6.25089e-05	0.00888774	yes	--
	Unigene0016311	0.7163	0.464	8.4893	0	0	0.2127	0	0	0	3.2232	0.0709	0.001	-5.50656	0.000860246	0.0323326	yes	-11.6543	0.00010388	0.011748	yes	DOMON domain-containing protein CG14681, partial [Harpegnathos saltator]
	Unigene0013447	2.6729	2.6488	72.4027	1.1109	0.7803	1.4302	1.7985	1.5035	1.7007	25.9081	1.10713	1.66757	-4.5485	0.000252558	0.0167711	yes	-3.95759	0.000791748	0.0351586	yes	PREDICTED: DNA damage-binding protein 2-like isoform X2 [Lingula anatina]
	Unigene0019431	0.2569	0.8154	144.872	0.4076	0.1742	1.0145	0.2244	0.5852	0.1279	48.6481	0.5321	0.3125	-6.51454	0.000426749	0.0222359	yes	-7.28238	0.000110175	0.0120937	yes	--
	Unigene0044408	23.7523	24.8201	12.0789	2.9059	0.923	1.4619	0.7728	1.3207	1.7227	20.2171	1.7636	1.27207	-3.51898	5.41e-05	0.00679595	yes	-3.99033	2.30913e-06	0.0014192	yes	--
	Unigene0016733	0	0.0932	36.1969	0	0	0	0	0.104	0	12.0967	0.001	0.0346667	-13.5623	0.00030731	0.0186697	yes	-8.44685	0.00080783	0.0355886	yes	--
	Unigene0041196	17.5784	13.7854	32.4886	4.1297	1.6212	3.2895	2.496	2.9538	2.4519	21.2841	3.01347	2.6339	-2.82028	0.000490942	0.0239329	yes	-3.01451	8.17309e-05	0.0104087	yes	inhibitor of apoptosis protein 2 [Litopenaeus vannamei]
	Unigene0011047	3.6183	1.0098	2.6221	0.0841	0	0	0	0	0.1386	2.41673	0.0280333	0.0462	-6.42977	2.11e-06	0.000887813	yes	-5.70902	1.85253e-05	0.00472828	yes	Procollagen-lysine,2-oxoglutarate 5-dioxygenase [Daphnia magna]
	Unigene0010416	7.1167	5.7248	23.9141	1.5366	0.9575	2.8412	0.5427	2.4447	0.9	12.2519	1.77843	1.2958	-2.78432	0.00179981	0.0486317	yes	-3.24109	0.00045033	0.0255161	yes	--
	Unigene0024817	2.9214	2.3733	2.307	0.2608	0.117	0.1434	0.0402	0.2911	0.3436	2.5339	0.173733	0.224967	-3.86641	5.68e-05	0.00690712	yes	-3.49358	0.000548049	0.0283665	yes	--
	Unigene0040666	16.6875	33.1738	29.9073	363.874	705.561	315.187	393.522	638.258	39.6984	26.5895	461.541	357.159	4.11753	3.37e-07	0.00025001	yes	3.74764	7.06883e-05	0.00946688	yes	serine proteinase inhibitor [Litopenaeus vannamei]
	Unigene0022358	0.2446	0.3328	20.0737	0	0	0.2543	0	0.1238	0.3046	6.8837	0.0847667	0.1428	-6.34354	0.000926281	0.0338444	yes	-5.59112	0.00121384	0.0457823	yes	PREDICTED: uncharacterized protein LOC105365516 [Ceratosolen solmsi marchali]
	Unigene0036981	5.2742	3.7997	8.5234	0.7398	0.2691	0.7883	0.9552	0.5804	0.5709	5.86577	0.599067	0.702167	-3.29153	0.0002924	0.018204	yes	-3.06243	0.000338136	0.0216746	yes	--
	Unigene0050205	8.0858	10.6268	0.5868	0.1824	0.4433	0.9198	0.1405	0.3055	0.601	6.43313	0.515167	0.349	-3.64241	0.00167882	0.0469613	yes	-4.20422	0.000407569	0.024306	yes	--
	Unigene0043755	4.1868	0.3048	0.1051	0	0	0	0	0	0	1.53223	0.001	0.001	-10.5814	7.11e-05	0.00800337	yes	-10.5814	0.000102015	0.0116527	yes	--
	Unigene0038772	1.97	1.4415	0.8407	29.2991	64.4864	27.648	12.0571	25.7456	2.435	1.4174	40.4778	13.4126	4.83581	2.06e-08	3.33e-05	yes	3.24227	0.00041492	0.0245602	yes	--
	Unigene0048325	10.7699	11.2727	1.6793	0	0	0	0	0	0.1404	7.9073	0.001	0.0468	-12.949	1.23e-11	1.73e-07	yes	-7.40053	1.79784e-07	0.000389399	yes	ovarian peritrophin [Fenneropenaeus merguiensis]
	Unigene0012304	4.2609	4.2873	3.2049	0.5434	0.5417	0.3598	0.4187	0.4044	0.1326	3.9177	0.481633	0.318567	-3.024	0.000572222	0.0261432	yes	-3.62034	0.000116326	0.0124711	yes	--
	Unigene0050031	2.4231	2.9188	3.0606	0.3433	0.107	0.2623	0.1102	0.1278	0.1257	2.80083	0.237533	0.121233	-3.55965	0.000174597	0.0135585	yes	-4.53	5.31341e-06	0.00223972	yes	--
	Unigene0036990	9.0112	9.356	7.7003	1.2814	0.616	0.9567	0.7758	1.0219	0.9851	8.68917	0.951367	0.9276	-3.19114	0.000145101	0.0120656	yes	-3.22764	5.62058e-05	0.00861527	yes	--
	Unigene0027815	2.2685	1.7247	3.1875	0.1513	0.0679	0.1664	0.0466	0.3715	0.0664	2.39357	0.128533	0.1615	-4.21895	2.22e-05	0.00398879	yes	-3.88956	0.000311264	0.0207885	yes	--
	Unigene0058627	16.2888	19.3665	17.2263	1.9406	0.6188	1.0859	1.4623	1.5453	0.6112	17.6272	1.2151	1.20627	-3.85866	5.34e-06	0.00169036	yes	-3.86918	2.0416e-06	0.00135234	yes	--
	Unigene0036352	0	0.0758	0.0914	0	0.2266	54.8362	0	45.7993	0.1248	0.0557333	18.3543	15.308	8.36336	0.000416373	0.0220489	yes	8.10153	0.000636883	0.0309762	yes	peritrophin [Litopenaeus vannamei]
	Unigene0016023	0	0	0.0815	2.1269	15.676	9.5647	0.2341	24.0856	0.4449	0.0271667	9.12253	8.25487	8.39145	1.61e-07	0.000160759	yes	8.24726	0.000161569	0.0147134	yes	--
	Unigene0047523	5.6564	2.3064	0.9952	0	0	0	0	0	0	2.986	0.001	0.001	-11.544	2.19e-07	0.000192602	yes	-11.544	3.91267e-07	0.000725683	yes	Tudor and KH domain-containing-like protein, partial [Daphnia magna]
	Unigene0030544	1.4702	4.5713	0.7311	0.0505	0.0189	0.1621	0.0389	0.1692	0.2496	2.25753	0.0771667	0.152567	-4.87063	5.28e-05	0.0066962	yes	-3.88724	0.000502698	0.027156	yes	--
	Unigene0013871	0.1886	0.4811	0.7738	0	0	0	0	0	0	0.481167	0.001	0.001	-8.91039	0.000524051	0.0249746	yes	-8.91039	0.000762301	0.0344376	yes	--
	Unigene0030213	6.461	4.7189	5.1761	70.0601	113.747	51.6211	54.5326	75.5111	10.5147	5.452	78.4761	46.8528	3.8474	1.35e-06	0.000618118	yes	3.10328	0.000260229	0.0187402	yes	--
	Unigene0031414	6.2604	8.3961	3.7239	0.6491	0.0647	0.3967	0.2001	0.0966	0.2851	6.1268	0.370167	0.193933	-4.04889	0.000110788	0.0105151	yes	-4.9815	1.13941e-06	0.00106752	yes	--
	Unigene0057528	2.3813	0.3	1.2061	0	0.0449	0	0	0	0	1.2958	0.0149667	0.001	-6.43595	9.49e-05	0.0096233	yes	-10.3396	3.42672e-05	0.00659745	yes	--
	Unigene0000839	0.1116	0	29.0951	0	0	0.116	0	0	0	9.73557	0.0386667	0.001	-7.97603	0.00110299	0.0375509	yes	-13.249	0.000188129	0.0159812	yes	--
	Unigene0032093	8.5773	5.7607	11.985	1.2153	0.4741	0.436	0.9365	1.1209	0.5803	8.77433	0.708467	0.879233	-3.63052	0.000127185	0.011292	yes	-3.31897	0.000201496	0.0165041	yes	PREDICTED: zinc finger protein 271-like [Parasteatoda tepidariorum]
	Unigene0020620	26.7276	38.2833	40.9941	4.7129	3.0578	5.3957	4.2656	6.3755	5.8604	35.335	4.3888	5.5005	-3.0092	0.00012069	0.0108931	yes	-2.68346	0.000300664	0.0203519	yes	--
	Unigene0002318	0.8471	0	26.5157	0	0.2393	0	0	0	0	9.12093	0.0797667	0.001	-6.83725	0.00180025	0.0486317	yes	-13.155	0.000146827	0.01415	yes	--
	Unigene0054543	3.9152	9.8714	0.4262	0	0	0.1215	0.1021	0	0.4365	4.7376	0.0405	0.179533	-6.87009	1.66e-05	0.00335208	yes	-4.72183	0.000832536	0.0363724	yes	--
	Unigene0020573	0.2549	0.1445	796.94	0.4334	0.054	1.5894	0.4453	0.3226	0	265.78	0.692267	0.255967	-8.58469	0.0004104	0.0219614	yes	-10.0201	9.38348e-05	0.0111177	yes	--
	Unigene0032487	44.5198	53.0299	16.9372	6.7845	4.9412	3.2719	6.1783	4.6974	1.2821	38.1623	4.9992	4.0526	-2.93238	0.000336507	0.0196285	yes	-3.23523	0.000178716	0.0154499	yes	--
	Unigene0001417	0	0	0	5.5213	0	0.0454	0.3625	0.0553	0.2719	0.001	1.85557	0.2299	10.8576	0.000391583	0.021332	yes	7.84486	0.000954805	0.0394403	yes	--
	Unigene0047708	2.0931	1.6315	1.1927	0	0	0.136	0	0	0	1.6391	0.0453333	0.001	-5.17619	6.37e-05	0.00741439	yes	-10.6787	4.68134e-06	0.00208379	yes	--
	Unigene0026968	20.5557	27.732	14.6783	4.3066	2.4251	3.388	2.2225	4.9567	2.6568	20.9887	3.37323	3.27867	-2.63741	0.00062759	0.0274577	yes	-2.67843	0.000460616	0.0259142	yes	--
	Unigene0026189	0.1038	0.6864	22.0567	0.1275	0.0147	0.4315	0.1133	0.5145	0.0646	7.61563	0.191233	0.2308	-5.31556	0.00135194	0.0419943	yes	-5.04425	0.00114292	0.044285	yes	PREDICTED: papilin-like [Parasteatoda tepidariorum]
	Unigene0017964	2.0619	1.9636	1.5038	0	0.1398	0.2572	0.1441	0	0.1027	1.8431	0.132333	0.0822667	-3.79989	0.000845133	0.0320208	yes	-4.48568	0.00030574	0.0205874	yes	--
	Unigene0021726	0.5837	0.8272	1.7294	0	0.0618	0	0	0	0	1.04677	0.0206	0.001	-5.66715	0.000392238	0.0213452	yes	-10.0317	0.000132775	0.0134813	yes	--
	Unigene0034238	9.8409	7.7671	6.7702	1.7506	0.362	1.1269	0.4592	1.3515	1.4112	8.12607	1.07983	1.07397	-2.91175	0.00108235	0.0372088	yes	-2.91961	0.000506147	0.0272326	yes	--
	Unigene0006623	12.6757	11.5024	9.3461	1.6785	0.4482	2.5029	0.6467	2.1314	1.3572	11.1747	1.5432	1.37843	-2.85624	0.0008463	0.032022	yes	-3.01914	0.00015421	0.0145419	yes	--
	Unigene0028151	0.1085	0.164	0.0165	1.5575	1.6856	0.9019	0.8685	3.6609	0.3601	0.0963333	1.38167	1.62983	3.84223	0.000249595	0.0166397	yes	4.08055	0.000806758	0.0355696	yes	--
	Unigene0028979	8.4362	8.846	5.1047	1.3515	0.4861	1.0823	0.9096	1.2033	0.9394	7.4623	0.9733	1.01743	-2.93866	0.000638242	0.0276791	yes	-2.87469	0.000344138	0.0218587	yes	--
	Unigene0009062	1.6702	1.448	0.7166	0	0	0	0	0	0	1.27827	0.001	0.001	-10.32	9.97e-05	0.00989615	yes	-10.32	0.000161435	0.0147134	yes	PREDICTED: zinc metalloproteinase nas-15-like [Octopus bimaculoides]
	Unigene0034740	6.2736	6.5775	6.0482	1.6617	0.537	0.8263	0.7813	0.9119	0.5568	6.29977	1.00833	0.75	-2.64333	0.00174612	0.0478879	yes	-3.07034	0.000128312	0.0132995	yes	--
	Unigene0013328	0.8759	0.5347	1.5971	0.0764	0	0.07	0	0	0.0839	1.00257	0.0488	0.0279667	-4.36067	0.000788999	0.0306985	yes	-5.16385	0.000572259	0.0290256	yes	--
	Unigene0013596	0.3113	0.2406	55.6582	0.4811	0.3478	0.8381	0.2719	0.6804	0.2642	18.7367	0.555667	0.4055	-5.0755	0.00164437	0.0465064	yes	-5.53002	0.000728167	0.033512	yes	PREDICTED: eukaryotic translation initiation factor 4E-like isoform X1 [Copidosoma floridanum]
	Unigene0044516	1.3595	3.8533	1.3772	0.3853	0.2241	0.157	0.066	0.2868	0.2351	2.19667	0.255467	0.195967	-3.10411	0.00168861	0.0469876	yes	-3.48664	0.00109496	0.0430868	yes	--
	Unigene0006380	0.2308	0.0934	0.9017	123.21	0.3353	1.165	21.2513	2.1905	8.9264	0.408633	41.57	10.7894	6.66859	0.000198798	0.0147471	yes	4.72266	3.6521e-05	0.00684198	yes	trypsin, partial [Litopenaeus vannamei]
	Unigene0014133	8.7829	0.4851	0.5954	0	0	0	0	0	0	3.2878	0.001	0.001	-11.6829	4.28e-07	0.000281686	yes	-11.6829	4.51569e-07	0.0007439	yes	PREDICTED: early nodulin-75-like [Rhagoletis zephyria]
	Unigene0019808	0.9049	1.2504	1.2891	0.1923	0.0479	0.147	0.0741	0	0.0704	1.14813	0.129067	0.0481667	-3.1531	0.00139516	0.0426514	yes	-4.57511	8.73412e-05	0.010666	yes	--
	Unigene0002353	1.0111	0.4458	3.1752	0.0637	0.1428	0.1168	0	0	0	1.54403	0.107767	0.001	-3.84072	0.00144591	0.0435225	yes	-10.5925	2.21348e-05	0.00521864	yes	--
	Unigene0035115	1.6861	0.6691	0.3075	0	0	0.0876	0.0736	0	0	0.887567	0.0292	0.0245333	-4.92582	0.000516157	0.0247409	yes	-5.17704	0.000740326	0.0338805	yes	--
	Unigene0023949	0.1965	0.1485	0.1791	10.3571	27.4799	6.3989	0.8581	107.679	1.3046	0.1747	14.7453	36.6139	6.39923	5.86e-09	1.22e-05	yes	7.71137	5.61627e-06	0.00227591	yes	--
	Unigene0035205	0	0	0	2.7426	2.0507	1.1606	1.5443	3.0621	2.0852	0.001	1.98463	2.23053	10.9547	6.73e-06	0.00191566	yes	11.1232	6.94854e-06	0.00262335	yes	hypothetical protein, partial [Daphnia magna]
	Unigene0002016	1.2114	0.2943	17.7494	0	0	0.0899	0	0	0.2154	6.41837	0.0299667	0.0718	-7.7427	6.36e-05	0.00741439	yes	-6.48208	0.000253427	0.0184567	yes	PREDICTED: cadherin-23-like [Parasteatoda tepidariorum]
	Unigene0003223	28.2269	21.8477	6.3983	0.5274	0.1315	0.6448	0.2709	0.8833	1.0619	18.8243	0.434567	0.7387	-5.43687	4.69e-07	0.000300721	yes	-4.67146	3.14436e-06	0.00165351	yes	--
	Unigene0030134	1.096	1.4645	1.8914	0.0887	0	0.1627	0	0.1982	0.0975	1.48397	0.0838	0.0985667	-4.14636	0.00016243	0.0129709	yes	-3.91222	0.000574583	0.029064	yes	--
	Unigene0023017	1.4982	2.4102	2.0304	0.1606	0.1544	0.3788	0	0.3075	0	1.9796	0.231267	0.1025	-3.09758	0.00084595	0.032022	yes	-4.27151	0.00126707	0.0469336	yes	--
	Unigene0009535	1.4686	2.2894	0.8926	0.1618	0.0692	0.0848	0	0.0516	0.1016	1.5502	0.105267	0.0510667	-3.88033	0.000100942	0.0099841	yes	-4.92393	2.7296e-05	0.00583682	yes	--
	Unigene0035382	56.1114	57.6018	37.0037	13.8979	4.5925	8.0935	2.2123	8.9466	2.7765	50.239	8.8613	4.64513	-2.50322	0.00125206	0.0403132	yes	-3.43501	2.89396e-05	0.00599399	yes	--
	Unigene0027747	22.9293	0.654	0.8677	0.0327	0	0	0	0	0	8.15033	0.0109	0.001	-9.54639	3.34e-07	0.00025001	yes	-12.9926	1.3823e-08	5.49374e-05	yes	PREDICTED: uncharacterized protein LOC107443976 [Parasteatoda tepidariorum]
	Unigene0005710	1.0148	0.4027	1.7116	74.1961	384.375	246.671	9.0633	393.747	2.8425	1.04303	235.081	135.218	7.81623	7.09e-13	2e-08	yes	7.01835	8.5605e-06	0.00303385	yes	triosephosphate isomerase [Penaeus monodon]
	Unigene0024971	0.6308	0.3901	59.6572	0.26	0.4861	0.8345	0.4508	0.1452	0.4997	20.226	0.526867	0.365233	-5.26263	0.00115371	0.038556	yes	-5.79125	0.000477586	0.0263894	yes	--
	Unigene0057032	2.5867	1.6944	10.691	0.0652	0	0.1195	0	0.0727	0.2147	4.9907	0.0615667	0.0958	-6.34095	3.14e-06	0.00118637	yes	-5.70307	2.32192e-05	0.00536917	yes	--
	Unigene0018176	0.8168	0.6615	6.454	0.1764	0.0659	0.3234	0	0.0985	0.0484	2.6441	0.188567	0.0489667	-3.80963	0.00159445	0.0459102	yes	-5.75483	9.44138e-05	0.0111298	yes	--
	Unigene0029128	7.9336	7.6961	11.6098	1.6993	0.5996	1.5231	0.8092	0.8314	1.2162	9.07983	1.274	0.952267	-2.8333	0.000874061	0.0327093	yes	-3.25323	6.20656e-05	0.00888774	yes	--
	Unigene0028815	1.9903	5.4692	1.3533	0	0.2287	0.2104	0.0589	0	0	2.9376	0.146367	0.0196333	-4.32698	0.000245302	0.0164964	yes	-7.22519	8.6377e-07	0.000985586	yes	--
	Unigene0026767	2.0311	2.2907	5.2062	0.4219	0.1983	0.21	0.3994	0.175	0.3177	3.176	0.276733	0.297367	-3.52064	0.00014639	0.012137	yes	-3.4169	0.000147658	0.0141897	yes	--
	Unigene0011653	3.1625	2.2623	9.2333	0.128	0.0638	0.3522	0.1315	0.0476	0.0469	4.88603	0.181333	0.0753333	-4.75195	2.23e-05	0.00399759	yes	-6.01923	7.43613e-07	0.000985127	yes	--
	Unigene0003616	2.1037	1.9139	12.1351	0.471	0.1321	0.0945	0.1361	0.263	0.0647	5.38423	0.232533	0.1546	-4.53323	6.36e-05	0.00741439	yes	-5.12213	4.81355e-06	0.00210635	yes	--
	Unigene0026556	3.1705	5.6415	1.2446	0.0998	0	0.2517	0.2308	0.1672	0.2193	3.3522	0.117167	0.205767	-4.83847	7.76e-05	0.00842577	yes	-4.02603	5.84593e-05	0.00873289	yes	--
	Unigene0047984	2.438	2.6687	5.5184	0.2859	0.1188	0.0291	0.2692	0.2837	0.0349	3.5417	0.1446	0.195933	-4.6143	2.11e-05	0.00392006	yes	-4.17601	7.65001e-05	0.010039	yes	--
	Unigene0000721	0.2072	0.4699	17.7121	0.1174	0	0.2154	0	0.1311	0.0645	6.12973	0.110933	0.0652	-5.78806	0.000708339	0.0291069	yes	-6.55481	0.000316424	0.0209236	yes	--
	Unigene0028186	0	0	0	12.5279	0	0.0738	0.5581	0.03	0.7365	0.001	4.20057	0.441533	12.0364	0.000161938	0.0129709	yes	8.78638	0.000302411	0.0204205	yes	hypothetical protein T11_4388 [Trichinella zimbabwensis]
	Unigene0028971	0.1281	0.0363	100.821	0.2178	0	0.2663	0	0.1621	0	33.6618	0.161367	0.0540333	-7.70463	0.000779409	0.0304889	yes	-9.28305	0.000263372	0.0188601	yes	--
	Unigene0019290	3.2749	0	0.0597	0	0	0	0	0	0	1.11153	0.001	0.001	-10.1183	0.00107063	0.0370246	yes	-10.1183	0.00135326	0.0488428	yes	PREDICTED: uncharacterized protein LOC103519810 [Diaphorina citri]
	Unigene0049635	2.1631	0.5606	8.3394	0	0	0	0	0	0	3.6877	0.001	0.001	-11.8485	1.83e-06	0.000789279	yes	-11.8485	2.75854e-06	0.00153488	yes	--
	Unigene0010095	4.7125	0.0732	0.2354	0	0	0	0	0	0	1.6737	0.001	0.001	-10.7088	0.000469699	0.0233722	yes	-10.7088	0.000625098	0.0307144	yes	--
	Unigene0012754	14.0579	17.1557	11.2224	2.3567	1.6222	3.6205	0.926	2.9798	2.8796	14.1453	2.53313	2.2618	-2.48133	0.00166814	0.0467989	yes	-2.64478	0.000944006	0.0391305	yes	--
	Unigene0032216	10.1109	5.8859	10.9741	1.8509	0.621	0.5439	0.768	1.0333	1.0685	8.9903	1.00527	0.9566	-3.16079	0.00048525	0.023789	yes	-3.23238	9.69522e-05	0.0112856	yes	--
	Unigene0038374	3.4481	4.6642	6.2439	0.4313	0.0605	0.3584	0.135	0.2408	0.2368	4.7854	0.2834	0.2042	-4.07773	3.77e-05	0.00533252	yes	-4.55058	5.21851e-07	0.000806564	yes	--
	Unigene0012658	2.0377	0.5658	0.3033	0	0	0	0.0726	0.0526	0	0.968933	0.001	0.0417333	-9.92025	2.72e-05	0.00441132	yes	-4.53713	0.00113862	0.044149	yes	--
	Unigene0055882	0.9839	0.4678	8.6516	0.2878	0.0538	0.099	0.0554	0.1205	0.079	3.36777	0.146867	0.0849667	-4.51921	0.000640717	0.0276875	yes	-5.30875	0.000104918	0.0118413	yes	--
	Unigene0048825	3.4617	3.616	5.5674	0.3086	0.2637	0.0404	0.4756	0.2954	0.4358	4.21503	0.204233	0.402267	-4.36725	3.36e-05	0.00501004	yes	-3.38932	0.00022673	0.0174652	yes	--
	Unigene0025587	0.5844	0.4638	120.431	0.0662	0	1.1843	0	0.074	0.4001	40.493	0.416833	0.158033	-6.60206	0.00163071	0.0463155	yes	-8.0013	9.76529e-05	0.0112963	yes	--
	Unigene0034870	30.2013	1.2381	1.5751	0	0.1934	0	0.1139	0	0	11.0048	0.0644667	0.0379667	-7.41537	3.57e-05	0.00518977	yes	-8.17919	2.68527e-06	0.00152598	yes	PREDICTED: carboxypeptidase B-like [Halyomorpha halys]
	Unigene0012900	7.5922	6.0053	7.834	1.2676	0.848	0.6729	0.7711	1.1173	1.0257	7.14383	0.9295	0.971367	-2.94217	0.000897201	0.0332124	yes	-2.87861	0.00104136	0.0416688	yes	--
	Unigene0027130	2.999	3.9219	4.6698	0.7405	0.2517	0.4012	0.4539	0.4134	0.5729	3.86357	0.464467	0.480067	-3.05629	0.000593565	0.0266009	yes	-3.00863	0.000361014	0.022484	yes	--
	Unigene0027009	0.6127	0.7814	0.8379	0	0	0.0796	0	0	0	0.744	0.0265333	0.001	-4.80942	0.00161446	0.0461755	yes	-9.53916	0.00042413	0.0247629	yes	--
	Unigene0058593	1.2617	1.5604	2.5097	0.065	0	0	0	0	0	1.77727	0.0216667	0.001	-6.35804	4.83e-06	0.0015736	yes	-10.7954	1.96863e-06	0.00132771	yes	--
	Unigene0003965	0.0798	0	35.3609	0	0	0.1659	0	0.101	0	11.8136	0.0553	0.0336667	-7.73895	0.00168709	0.0469701	yes	-8.45491	0.000821521	0.0360775	yes	--
	Unigene0027545	0.8848	0.7443	1055.8	2.1353	1.8869	2.996	3.6397	1.8061	0.8527	352.475	2.3394	2.0995	-7.23524	0.000297425	0.0183338	yes	-7.39133	0.000259339	0.0187402	yes	ribosomal protein L12, partial [Microcosmus squamiger]
	Unigene0022253	0.8142	0.4836	0.5302	0	0	0.0806	0	0.0981	0	0.609333	0.0268667	0.0327	-4.50334	0.000661494	0.028125	yes	-4.21987	0.00116257	0.0447656	yes	--
	Unigene0039248	1.9845	1.2708	7.3713	0.5624	0.218	0.4393	0.305	0.4884	0.2516	3.5422	0.406567	0.348333	-3.12308	0.00182702	0.0490494	yes	-3.34611	0.000768104	0.0345498	yes	--
	Unigene0024002	3.9749	4.7716	2.2454	0.3711	0.1982	0.1944	0.2315	0.6905	0.3881	3.66397	0.254567	0.4367	-3.84729	3.55e-05	0.00518977	yes	-3.06869	0.000597519	0.0297375	yes	--
	Unigene0005981	3.8869	3.4677	0.8133	0.2889	0	0.2649	0	0.0806	0.3173	2.72263	0.1846	0.132633	-3.88253	0.00110129	0.0375156	yes	-4.35949	0.000574379	0.029064	yes	--
	Unigene0041397	11.8732	9.3193	7.3926	0.909	0.2266	0.4862	0.4086	0.9867	0.5824	9.52837	0.5406	0.659233	-4.1396	1.04e-05	0.00253747	yes	-3.85337	1.04483e-05	0.00337444	yes	--
	Unigene0019032	1.1583	1.0167	4.0196	0.1694	0	0.0777	0.0326	0	0.0465	2.06487	0.0823667	0.0263667	-4.64784	0.000174252	0.0135503	yes	-6.29119	5.87548e-06	0.00231856	yes	--
	Unigene0029981	7.1278	6.6918	12.9286	1.9561	0.7843	1.4036	0.7646	1.1395	0.8095	8.91607	1.38133	0.904533	-2.69035	0.00183757	0.0491386	yes	-3.30116	0.00010134	0.0116238	yes	--
	Unigene0016659	0.4059	1.3806	20.9097	0.2301	0	0	0	0	0	7.5654	0.0767	0.001	-6.62405	0.000184946	0.0140421	yes	-12.8852	1.90635e-05	0.00477799	yes	--
	Unigene0028753	0.0341	0.1354	0.1867	2.0118	6.2487	1.8978	0.5366	15.3996	0.3824	0.118733	3.3861	5.43953	4.83383	9.6e-06	0.00245021	yes	5.51769	0.000177073	0.0153706	yes	serine proteinase inhibitor [Litopenaeus vannamei]
	Unigene0010688	0.073	0.3722	2.2283	0	0	0	0	0	0	0.891167	0.001	0.001	-9.79955	0.000156303	0.0127334	yes	-9.79955	0.000226549	0.0174652	yes	--
	Unigene0000774	45.3124	37.3938	50.5857	10.6571	4.1803	2.7765	4.5771	3.5111	2.5582	44.4306	5.8713	3.5488	-2.9198	0.000604604	0.0269458	yes	-3.64615	5.59143e-06	0.00227591	yes	--
	Unigene0032110	5.1829	3.3401	1.8901	0.4329	0.4162	0.1134	0.4765	0.3452	0.0679	3.47103	0.320833	0.296533	-3.43547	0.00073467	0.0297047	yes	-3.5491	0.00070198	0.0329333	yes	--
	Unigene0004562	0.467	0.9531	0.8942	0	0	0.0971	0	0	0	0.771433	0.0323667	0.001	-4.57496	0.000611693	0.0271543	yes	-9.5914	4.6811e-05	0.00782165	yes	--
	Unigene0041917	6.3933	6.5399	1.0956	0.218	0.0407	0.0999	0.3779	0.2433	0.0598	4.67627	0.119533	0.227	-5.28987	1.03e-05	0.00252762	yes	-4.36459	0.000124934	0.0131267	yes	--
	Unigene0044901	3.0376	5.2616	3.0579	0.0956	0.0358	0.0438	0.1106	0.1335	0.1576	3.7857	0.0584	0.1339	-6.01845	3.7e-08	5.49e-05	yes	-4.82133	8.76109e-07	0.000985586	yes	--
	Unigene0024885	2.3493	4.1055	4.9112	0.7633	0.279	0.2955	0.1307	0.5113	0.298	3.78867	0.445933	0.313333	-3.08679	0.000714015	0.0292549	yes	-3.59592	0.000113685	0.0122434	yes	--
	Unigene0024809	1.9491	2.6901	14.293	0	0	0.4404	0	0.1072	0.5275	6.31073	0.1468	0.211567	-5.42588	0.000160872	0.0129709	yes	-4.89862	0.00027919	0.0195401	yes	--
	Unigene0027345	0	0	26.6527	0	0	0	0	0	0	8.88423	0.001	0.001	-13.117	0.00111755	0.0378111	yes	-13.117	0.00118579	0.04516	yes	--
	Unigene0012322	2.8993	0.106	1.6912	0.0353	0	0	0.0272	0	0.0388	1.5655	0.0117667	0.022	-7.05577	9.6e-06	0.00245021	yes	-6.15298	2.67458e-05	0.00581314	yes	Glycoprotein 3-alpha-L-fucosyltransferase A [Zootermopsis nevadensis]
	Unigene0057135	4.9187	0.1507	0.1212	0	0	0	0	0	0	1.7302	0.001	0.001	-10.7567	0.000480283	0.023669	yes	-10.7567	0.000634134	0.0308781	yes	--
	Unigene0009897	1.4427	1.3694	5.0165	0.2282	0.1137	0.0697	0.1758	0.3822	0.1671	2.60953	0.1372	0.2417	-4.24944	9.7e-05	0.00974932	yes	-3.4325	0.00085939	0.0369047	yes	--
	Unigene0044263	2.1505	4.455	3.5537	28.8312	29.1641	18.0451	19.0048	82.5415	4.8523	3.3864	25.3468	35.4662	2.90398	0.000164157	0.0130534	yes	3.38862	0.000476381	0.0263744	yes	phospholipase D [Gregarina niphandrodes]
	Unigene0053799	3.4703	0.7406	0.4467	0	0	0	0	0	0	1.55253	0.001	0.001	-10.6004	5e-06	0.00162126	yes	-10.6004	8.87779e-06	0.00306813	yes	--
	Unigene0016901	3.0451	5.456	2.5284	0.2466	0.3226	0.5652	0.5937	0.3441	0.0338	3.6765	0.378133	0.323867	-3.28137	0.000445177	0.0227137	yes	-3.50486	0.000913679	0.0383683	yes	--
	Unigene0056343	0.1123	0	0.1024	2.4833	2.6662	1.5179	1.6682	4.1233	0.5594	0.0715667	2.22247	2.11697	4.95673	2.43e-05	0.00417621	yes	4.88657	0.000316741	0.0209236	yes	--
	Unigene0027339	3.8947	8.1419	3.4122	1.0768	0.4348	0.2172	0.1328	0.6732	0.6859	5.1496	0.576267	0.4973	-3.15965	0.000993505	0.035473	yes	-3.37227	0.00042548	0.0247897	yes	--
	Unigene0000062	0.9275	0.7113	10.0475	0.0928	0	0.1418	0	0.069	0	3.89543	0.0782	0.023	-5.63847	0.000102444	0.010062	yes	-7.40401	4.21219e-06	0.00199794	yes	--
	Unigene0027782	2.6327	1.9899	2.3203	0.1492	0.1488	0.0456	0.1916	0.0555	0.3824	2.3143	0.114533	0.209833	-4.33674	3.5e-05	0.00514537	yes	-3.46326	0.000853133	0.0368455	yes	--
	Unigene0002969	2.1124	1.2353	4.0546	0.2016	0.0377	0.0693	0.0777	0	0.1384	2.46743	0.102867	0.0720333	-4.58416	3.07e-05	0.00473771	yes	-5.0982	1.41755e-05	0.00402427	yes	--
	Unigene0007714	26.8408	13.9917	102.593	2.7521	1.2933	8.7127	1.419	4.4301	3.6257	47.8086	4.2527	3.15827	-3.49082	0.000445423	0.0227137	yes	-3.92007	1.94723e-05	0.00481459	yes	Retrovirus-related Pol polyprotein from transposon 17.6 [Exaiptasia pallida]
	Unigene0029740	10.0841	10.5342	4.4028	0.7987	0.1991	0.2746	0.3462	0.7431	0.4751	8.34037	0.424133	0.521467	-4.29752	9.26e-06	0.00240471	yes	-3.99946	5.51541e-06	0.00227591	yes	--
	Unigene0019067	0.0449	0.1019	0.1024	4.557	52.2915	23.5988	0.7454	120.489	0.8388	0.0830667	26.8158	40.6911	8.3346	4.28e-11	4.02e-07	yes	8.93623	1.48491e-06	0.00116605	yes	--
	Unigene0000599	1.8008	1.1526	3.1248	0.0658	0	0.0906	0.1522	0.2573	0	2.02607	0.0521333	0.1365	-5.28033	6.66e-06	0.00190491	yes	-3.89171	0.000596892	0.0297329	yes	--
	Unigene0049813	3.0042	2.1643	0.4565	0	0.0265	0.1951	0.0273	0	0.0779	1.875	0.0738667	0.0350667	-4.66582	0.000315701	0.0189549	yes	-5.74065	1.89187e-05	0.00477799	yes	Low choriolytic enzyme [Daphnia magna]
	Unigene0001949	1.4285	1.2786	9.1849	0.0852	0.1912	0.2344	0.2627	0.2855	0.2808	3.964	0.170267	0.276333	-4.54109	0.000265411	0.0172587	yes	-3.84248	0.000920737	0.0385668	yes	PREDICTED: zinc finger protein 239-like [Octopus bimaculoides]
	Unigene0003391	3.9116	1.0283	1.8089	0.257	0	0	0	0	0	2.2496	0.0856667	0.001	-4.71479	0.000404827	0.0217988	yes	-11.1355	1.48793e-06	0.00116605	yes	--
	Unigene0036459	0.7772	0.1602	13.657	0.2403	0.0599	0.1469	0	0.0894	0	4.8648	0.149033	0.0298	-5.02867	0.00114001	0.0382567	yes	-7.35092	0.000152392	0.0144697	yes	PREDICTED: succinyl-CoA ligase subunit alpha, mitochondrial isoform X2 [Diaphorina citri]
	Unigene0034146	0.1421	0.4834	0.7775	9.4251	18.2511	18.2435	7.8212	13.8509	5.8389	0.467667	15.3066	9.17033	5.03253	1.7e-06	0.000741604	yes	4.29342	3.77813e-05	0.00697621	yes	--
	Unigene0058842	12.7199	19.0695	5.5796	2.6071	1.7799	1.3719	2.6029	1.5693	1.6183	12.4563	1.91963	1.93017	-2.69798	0.00161438	0.0461755	yes	-2.69008	0.0011717	0.0449306	yes	--
	Unigene0057578	2.0979	1.3353	1.0738	0.3338	0.0312	0.0765	0.0643	0	0.0916	1.50233	0.147167	0.0519667	-3.35168	0.0018291	0.0490585	yes	-4.85347	4.97468e-05	0.00806987	yes	--
	Unigene0007830	8.8031	12.7657	2.3246	0.8861	0.7887	0.8318	0.2601	0.4946	0.6719	7.96447	0.835533	0.475533	-3.25281	0.000432308	0.0224267	yes	-4.06596	2.60102e-05	0.00572029	yes	--
	Unigene0008868	0.3273	3.2164	1.5917	0.1237	0	0	0.0953	0	0	1.7118	0.0412333	0.0317667	-5.37556	0.000835089	0.0318113	yes	-5.75186	0.00124158	0.0463641	yes	--
	Unigene0006124	1.3378	2.5128	1.0195	0.1811	0.0846	0.0415	0.0523	0.1264	0.1989	1.62337	0.1024	0.125867	-3.9867	0.00010745	0.0103375	yes	-3.68902	0.000305994	0.0205874	yes	--
	Unigene0027159	0.9184	0.5784	0.8993	0	0.1441	0	0	0.0861	0.0847	0.7987	0.0480333	0.0569333	-4.05555	0.00100916	0.0356542	yes	-3.81031	0.00115331	0.0445495	yes	--
	Unigene0025096	27.8763	46.098	32.7839	5.2977	3.4486	4.5287	2.8215	9.2724	2.2759	35.5861	4.425	4.78993	-3.00756	8.49e-05	0.00901244	yes	-2.89323	0.000377121	0.0231364	yes	--
	Unigene0008573	1.9057	3.0032	3.1448	0.216	0.0646	0.0792	0.0666	0.1447	0.0237	2.68457	0.119933	0.0783333	-4.48438	1.01e-05	0.00249689	yes	-5.09892	1.95651e-06	0.00132771	yes	--
	Unigene0022682	1.4754	0.7169	6.495	0	0.1429	0.1314	0.0736	0.2134	0	2.89577	0.0914333	0.0956667	-4.98508	0.000115555	0.0107541	yes	-4.91979	0.000196347	0.0163325	yes	--
	Unigene0029129	6.3933	7.6577	4.1634	0.3371	0.162	0.2208	0.2226	0.2957	0.3173	6.07147	0.239967	0.278533	-4.66114	1.19e-06	0.000572906	yes	-4.44612	1.25161e-06	0.0010714	yes	--
	Unigene0000658	3.6679	0.9597	1.6978	0	0.0239	0.1173	0	0	0.2459	2.10847	0.0470667	0.0819667	-5.48534	1.35e-05	0.00289825	yes	-4.68501	0.000468142	0.0261391	yes	--
	Unigene0022722	1.1094	3.945	1.8391	0	0	0	0	0.3829	0.0628	2.29783	0.001	0.148567	-11.1661	2.95e-07	0.000241155	yes	-3.95109	0.00118164	0.0450944	yes	--
	Unigene0033944	8.2747	8.4748	11.8922	1.8695	1.3192	1.9441	0.4989	2.0873	1.0754	9.54723	1.71093	1.22053	-2.4803	0.00115648	0.0386159	yes	-2.96757	0.000293819	0.020006	yes	--
	Unigene0004311	1.9445	1.7811	4.8135	0.6277	0.1528	0.3212	0.3824	0.3097	0.2886	2.84637	0.367233	0.3269	-2.95435	0.00183544	0.0491118	yes	-3.1222	0.000470046	0.0261892	yes	--
	Unigene0030322	10.8503	2.7678	1.1241	0.2236	0.0418	0	0	0.0312	0	4.91407	0.0884667	0.0104	-5.79564	2.89e-05	0.00461253	yes	-8.88419	2.02675e-08	6.6749e-05	yes	--
	Unigene0001179	0.0631	0.0358	0.1007	8.5486	1.9524	1.2134	0.3859	44.2084	0.9624	0.0665333	3.9048	15.1856	5.87503	1.04e-06	0.000525063	yes	7.83441	3.19907e-06	0.00166355	yes	molt inhibiting hormone [Macrobrachium nipponense]
	Unigene0020544	1.5469	1.5475	1.5348	0.2579	0	0.1891	0.1987	0	0	1.54307	0.149	0.0662333	-3.37242	0.0017341	0.0477368	yes	-4.5421	0.000291419	0.020006	yes	--
	Unigene0018465	5.8572	1.1308	14.0274	0.0481	0	0.0882	0.0371	0	0.5548	7.00513	0.0454333	0.1973	-7.26852	1.35e-07	0.000143328	yes	-5.14995	0.000302244	0.0204205	yes	--
	Unigene0028929	1.9501	1.8279	4.0177	16.6221	43.5988	51.4506	18.468	21.046	11.9851	2.59857	37.2238	17.1664	3.84044	7.63e-06	0.00212752	yes	2.7238	0.000501897	0.0271426	yes	C-type lectin [Penaeus monodon]
	Unigene0042231	0.2117	0.16	1.6404	170.557	0.7176	1.7966	34.8202	2.3664	13.922	0.6707	57.6904	17.0362	6.42652	0.000303433	0.0185264	yes	4.66679	0.000161378	0.0147134	yes	trypsin, partial [Litopenaeus vannamei]
	Unigene0039351	0	0	0	2.4325	0	0.0961	0.307	0.0468	0.5067	0.001	0.842867	0.286833	9.71916	0.000440307	0.0225669	yes	8.16407	0.000311597	0.0207885	yes	--
	Unigene0038259	0.9042	0.1864	1.4988	0	0	0	0	0	0	0.863133	0.001	0.001	-9.75344	0.000807424	0.0311787	yes	-9.75344	0.00111116	0.043496	yes	--
	Unigene0026225	6.9462	6.8006	6.0899	1.2256	0.7532	0.9852	0.3622	0.6748	0.8666	6.61223	0.988	0.634533	-2.74255	0.000830835	0.0317135	yes	-3.38137	5.65374e-05	0.0086303	yes	--
	Unigene0047737	0.4486	0.6866	15.5302	0.1017	0.095	0.4429	0.0196	0.2271	0.1117	5.55513	0.2132	0.119467	-4.70354	0.000685255	0.028583	yes	-5.53914	0.000131977	0.0134255	yes	--
	Unigene0041456	1.7661	2.0077	9.1919	0.455	0.1281	0.6577	0.1774	0.4781	0.2763	4.3219	0.4136	0.3106	-3.38536	0.000629525	0.0275127	yes	-3.79854	5.85426e-05	0.00873289	yes	--
	Unigene0010785	0.0762	0.4753	10.9112	0	0.0323	0	0.0333	0.0482	0	3.8209	0.0107667	0.0271667	-8.4712	7.61e-05	0.00834982	yes	-7.13593	0.000149963	0.0143864	yes	--
	Unigene0020633	1.6615	1.735	2.1924	0.2974	0.0371	0.2272	0.0764	0.1107	0.1089	1.86297	0.187233	0.0986667	-3.31469	0.00112331	0.0379128	yes	-4.2389	5.60435e-05	0.00861527	yes	--
	Unigene0041332	15.2919	0.6507	0.5794	0	0	0	0	0	0.1021	5.50733	0.001	0.0340333	-12.4271	1.63e-07	0.000160759	yes	-7.33826	2.78741e-05	0.00587478	yes	--
	Unigene0026831	0.8973	1.8767	2.0028	0.0701	0.0262	0.1608	0.0676	0.0392	0.0385	1.59227	0.0857	0.0484333	-4.21564	6.95e-05	0.00788253	yes	-5.03894	2.68769e-06	0.00152598	yes	--
	Unigene0055771	0.907	2.5709	2.3775	0	0.0961	0.1178	0	0	0.1411	1.9518	0.0713	0.0470333	-4.77476	8.17e-05	0.00872375	yes	-5.37498	5.26361e-05	0.00832025	yes	--
	Unigene0021017	0.7588	1.8639	0.98	20.7139	117.101	39.4958	3.4242	49.295	9.9967	1.2009	59.1037	20.9053	5.62106	7.44e-08	9.32e-05	yes	4.12168	0.00021328	0.0169989	yes	--
	Unigene0024428	0.9551	0.8368	1.0687	0.0984	0	0	0.0379	0	0	0.953533	0.0328	0.0126333	-4.86152	0.000110428	0.0105136	yes	-6.23798	4.37131e-05	0.00750691	yes	--
	Unigene0014127	0.5716	1.1109	1.1167	13.7914	17.1986	6.5347	13.5512	12.3494	2.2872	0.933067	12.5082	9.39593	3.74475	4.88e-05	0.00633112	yes	3.33198	0.000615849	0.030432	yes	--
	Unigene0015311	8.1323	0.4657	1.3181	0	0.0975	0.0683	0	0	0	3.30537	0.0552667	0.001	-5.90226	3.09e-05	0.00474591	yes	-11.6906	2.75174e-08	8.50608e-05	yes	glycosyl-phosphatidylinositol-linked carbonic anhydrase [Carcinus maenas]
	Unigene0008309	20.6337	1.7389	0.5462	0.2173	0	0.4981	0	0.4853	0.0597	7.6396	0.238467	0.181667	-5.00164	0.0011063	0.0376408	yes	-5.39413	0.000674447	0.0321292	yes	--
	Unigene0024974	27.2483	43.5236	13.1343	3.2556	1.7134	3.3843	1.4061	6.3785	3.8829	27.9687	2.78443	3.88917	-3.32836	5.66e-05	0.00688766	yes	-2.84628	0.000630375	0.0308213	yes	--
	Unigene0053632	1.1666	0.821	2.5673	0.0912	0	0.0836	0.1405	0	0.0501	1.5183	0.0582667	0.0635333	-4.70364	6.54e-05	0.00755409	yes	-4.5788	0.000292532	0.020006	yes	--
	Unigene0025629	0.229	0.2748	0.3192	10.7934	2.2031	3.4294	1.2587	4.9772	2.0958	0.274333	5.4753	2.77723	4.31894	1.27e-05	0.00284397	yes	3.33965	0.000347252	0.0219812	yes	--
	Unigene0025814	2.8076	3.0681	2.6523	0.4601	0.1147	0.5274	0.5318	0.3425	0.2106	2.84267	0.3674	0.361633	-2.95182	0.00174638	0.0478879	yes	-2.97465	0.00119264	0.0453276	yes	--
	Unigene0041254	6.655	5.6345	42.3625	0.6043	0.1458	1.0366	0.6609	1.4364	2.6331	18.2173	0.595567	1.5768	-4.9349	1.47e-05	0.00310621	yes	-3.53024	0.000429612	0.0248483	yes	--
	Unigene0054006	4.662	3.6165	4.2504	0.6953	0.156	0.7013	0.4286	0.3882	0.5346	4.1763	0.517533	0.450467	-3.0125	0.00166932	0.046799	yes	-3.21273	0.000610853	0.0303468	yes	--
	Unigene0016353	0.044	0	5.2299	0	0	0	0.0192	0	0	1.75797	0.001	0.0064	-10.7797	0.000384952	0.0212149	yes	-8.10162	0.00114893	0.044425	yes	PREDICTED: nucleolysin TIAR isoform X4 [Cimex lectularius]
	Unigene0047224	2.9529	0.1425	0.2291	0	0	0	0	0	0	1.10817	0.001	0.001	-10.114	5.63e-05	0.00688766	yes	-10.114	8.2777e-05	0.0104507	yes	--
	Unigene0032553	0.3506	0.265	0	1.9872	18.7221	15.0619	22.7642	1.627	2.9098	0.2052	11.9237	9.10033	5.86066	9.17e-06	0.00239228	yes	5.47082	0.000140962	0.0137843	yes	PREDICTED: glutenin, high molecular weight subunit PW212-like, partial [Bombus impatiens]
	Unigene0049618	0.9271	1.6817	2.5694	0.1681	0	0.0771	0.0324	0.0939	0	1.72607	0.0817333	0.0421	-4.40042	0.000165847	0.013149	yes	-5.35752	1.77327e-05	0.00463223	yes	--
	Unigene0001647	0.6823	0.442	0.3555	0	0	0	0	0	0	0.493267	0.001	0.001	-8.94622	0.00033173	0.0194613	yes	-8.94622	0.000434973	0.0250024	yes	--
	Unigene0050650	0	0	20.609	0	0	0	0	0	0	6.86967	0.001	0.001	-12.746	0.00114412	0.0383489	yes	-12.746	0.00123433	0.0462488	yes	--
	Unigene0027992	5.1116	5.5603	0.1889	0.0783	0	0.2872	0	0.1748	0.172	3.62027	0.121833	0.1156	-4.89312	0.000640665	0.0276875	yes	-4.96888	0.000660515	0.0316552	yes	--
	Unigene0032336	1.9754	3.0198	3.7842	0.6038	0.0753	0.0461	0	0.0562	0	2.92647	0.241733	0.0187333	-3.59767	0.00125681	0.040374	yes	-7.28741	1.97361e-08	6.6749e-05	yes	--
	Unigene0019488	2.9211	4.2361	0.7432	0.077	0	0	0.2373	0	0	2.63347	0.0256667	0.0791	-6.68092	8.01e-06	0.00217954	yes	-5.05714	0.000222988	0.0173771	yes	--
	Unigene0033430	3.432	0.0961	0.0773	0	0	0	0	0	0	1.2018	0.001	0.001	-10.231	0.000412816	0.0219979	yes	-10.231	0.000561348	0.0287341	yes	--
	Unigene0014882	18.5676	3.4653	1.8577	0	0	0.4322	0	0.3158	0.7765	7.96353	0.144067	0.3641	-5.7886	0.000331621	0.0194613	yes	-4.451	0.000902082	0.0381114	yes	PREDICTED: uncharacterized protein LOC100122234 isoform X1 [Nasonia vitripennis]
	Unigene0042753	11.1712	15.5285	1.869	0.2357	0.0252	0.1544	0.1038	0.376	0.1479	9.5229	0.138433	0.209233	-6.10414	7.87e-07	0.00043958	yes	-5.50822	1.36962e-06	0.00110445	yes	--
	Unigene0035085	7.5828	4.852	4.7352	0.3297	0.5106	0.8205	0.8347	0.9991	0.6724	5.72333	0.5536	0.8354	-3.36994	0.000175912	0.0136258	yes	-2.77632	0.000853261	0.0368455	yes	--
	Unigene0047504	0.5529	0.6687	0.3361	0.0836	0	0	0	0.0467	0	0.519233	0.0278667	0.0155667	-4.21977	0.00127953	0.0407556	yes	-5.05985	0.000519358	0.0273984	yes	hypothetical protein CAPTEDRAFT_197081 [Capitella teleta]
	Unigene0001099	2.7867	0.8346	0.5273	0.1192	0.0891	0.1093	0	0	0.1309	1.38287	0.105867	0.0436333	-3.70734	0.0013365	0.0417909	yes	-4.98609	0.00040451	0.0241754	yes	--
	Unigene0009768	1.3754	1.3366	11.1069	0.3341	0	0	0.1716	0	0	4.6063	0.111367	0.0572	-5.37022	0.000248167	0.0165969	yes	-6.33145	0.000105686	0.0118558	yes	--
	Unigene0008516	10.1661	12.3934	14.0982	3.238	1.191	2.2352	0.6799	2.2877	1.5275	12.2192	2.2214	1.49837	-2.45961	0.00151797	0.0448062	yes	-3.02769	0.000123057	0.0129678	yes	--
	Unigene0016221	1.7832	1.6765	2.4188	0.2465	0.258	0.0452	0.1899	0.1101	0	1.9595	0.183233	0.1	-3.41873	0.00073683	0.029729	yes	-4.29241	0.000198519	0.0163884	yes	--
	Unigene0039897	3.3465	5.6345	115.444	1.3737	1.6491	3.1084	1.379	2.0966	1.8823	41.4748	2.04373	1.78597	-4.34296	0.000418598	0.0221047	yes	-4.53746	0.000165747	0.0148747	yes	Aquaporin-9 [Daphnia magna]
	Unigene0009916	1.5723	1.5949	0.3772	0	0.0701	0.086	0	0	0	1.18147	0.0520333	0.001	-4.505	0.0015458	0.0453429	yes	-10.2064	0.000218	0.0171868	yes	--
	Unigene0031953	19.1829	24.3435	4.6207	0.5869	0.254	0.6514	0.1904	1.4829	0.9837	16.049	0.497433	0.885667	-5.01184	9.55e-07	0.000502281	yes	-4.17958	4.93496e-05	0.00802883	yes	--
	Unigene0040129	1.4392	1.4695	6.5222	0.5056	0.3495	0.3499	0.5734	0.3409	0.2934	3.14363	0.401667	0.402567	-2.96836	0.00155456	0.04539	yes	-2.96513	0.00140268	0.0498062	yes	--
	Unigene0027575	1.2646	0.8065	0.4324	0	0	0	0	0	0	0.8345	0.001	0.001	-9.70477	0.000384579	0.0212149	yes	-9.70477	0.000496785	0.0270466	yes	--
	Unigene0053579	0.539	0.7639	2.2114	0	0	0	0	0	0	1.17143	0.001	0.001	-10.1941	5.21e-05	0.00663404	yes	-10.1941	9.38839e-05	0.0111177	yes	--
	Unigene0026950	2.6269	2.7122	8.0309	0.6969	0.1705	0.5461	0.1172	0.5376	0.167	4.45667	0.471167	0.273933	-3.24166	0.000666529	0.0282011	yes	-4.02407	4.88812e-05	0.00800585	yes	PREDICTED: FAST kinase domain-containing protein 5-like isoform X3 [Priapulus caudatus]
	Unigene0040055	1.1329	0.7279	1.2739	0.0428	0.032	0	0.066	0	0	1.0449	0.0249333	0.022	-5.38915	2.15e-05	0.00397507	yes	-5.56972	7.08973e-05	0.00946688	yes	--
	Unigene0002696	2.3334	2.2847	2.0146	0.1603	0.1798	0.1102	0.4014	0.0895	0.1981	2.2109	0.1501	0.229667	-3.88064	2.95e-05	0.00463501	yes	-3.26702	0.000569453	0.0289453	yes	--
	Unigene0046875	1.8579	0.4787	1.3089	0.0957	0	0	0	0	0	1.21517	0.0319	0.001	-5.25145	0.000484849	0.023789	yes	-10.2469	0.000158366	0.0146318	yes	--
	Unigene0013513	1.0257	0.4361	4.7147	0	0	0.0444	0	0	0	2.05883	0.0148	0.001	-7.12009	1.4e-05	0.00298176	yes	-11.0076	4.81934e-06	0.00210635	yes	--
	Unigene0023561	0.515	0.3971	168.553	1.1209	0.6461	0.4282	0.8097	0.5736	0.795	56.4885	0.731733	0.7261	-6.2705	0.000416512	0.0220489	yes	-6.28165	0.000315007	0.0209054	yes	--
	Unigene0049758	2.5385	0.2937	0.1889	0	0	0	0.0453	0	0	1.00703	0.001	0.0151	-9.9759	0.000241518	0.016425	yes	-6.05942	0.00135883	0.0489365	yes	--
	Unigene0056158	1.0548	0.8247	5.4383	0.2061	0.1541	0.3024	0.2542	0.046	0.0906	2.43927	0.220867	0.130267	-3.4652	0.00149986	0.0445048	yes	-4.22691	0.000472675	0.026255	yes	--
	Unigene0021554	2.9542	0.9934	2.4423	0.1135	0.1061	0.052	0.0875	0.0634	0.0312	2.12997	0.0905333	0.0607	-4.55624	1.76e-05	0.00348179	yes	-5.13299	5.69491e-06	0.00227591	yes	Prostaglandin-H2 D-isomerase [Daphnia magna]
	Unigene0037129	0.3052	0.4844	0.5936	13.6075	29.7827	17.2767	3.7676	40.8401	0.8865	0.461067	20.2223	15.1647	5.45483	4.48e-09	1.01e-05	yes	5.0396	7.35087e-05	0.00969218	yes	--
	Unigene0010719	1.407	1.5952	0.7595	12.7383	37.1423	16.5861	7.4546	38.8713	2.0051	1.2539	22.1556	16.1103	4.14318	3.02e-06	0.00114981	yes	3.68349	0.000485027	0.026603	yes	--
	Unigene0053361	0.9164	0.3778	4.3294	0	0	0	0	0	0	1.87453	0.001	0.001	-10.8723	7.33e-05	0.00811911	yes	-10.8723	0.000109194	0.0120937	yes	--
	Unigene0055214	0	0	0	0.6103	0.9127	0.5036	1.9282	0.7496	0.1341	0.001	0.675533	0.9373	9.39988	9.21e-05	0.00946069	yes	9.87237	0.000264882	0.0189438	yes	--
	Unigene0033319	4.797	4.6738	3.451	0.1699	0.2541	0.2337	0.4583	0.1897	0.2333	4.30727	0.219233	0.293767	-4.29623	8.19e-06	0.00220006	yes	-3.87403	5.23807e-05	0.00832025	yes	--
	Unigene0019242	3.0984	0.2406	0.9674	0	0	0	0	0	0	1.43547	0.001	0.001	-10.4873	1.14e-05	0.00267416	yes	-10.4873	1.96422e-05	0.00481459	yes	Sushi, von Willebrand factor type A, EGF and pentraxin domain-containing protein 1 [Camponotus floridanus]
	Unigene0058921	1.0397	0.937	1.7986	0.1209	0	0.0831	0	0.2024	0	1.25843	0.068	0.0674667	-4.20995	0.000185854	0.0140699	yes	-4.22131	0.000937904	0.0389738	yes	--
	Unigene0030015	13.7475	13.1575	13.1541	2.4568	1.2603	2.305	0.7154	2.3921	2.1491	13.353	2.00737	1.7522	-2.73379	0.000504139	0.0243551	yes	-2.92993	0.000267713	0.0189998	yes	--
	Unigene0057562	1.0568	0.5991	1.2044	0	0	0	0	0	0	0.953433	0.001	0.001	-9.89699	0.000244306	0.0164882	yes	-9.89699	0.000319302	0.0209791	yes	--
	Unigene0022444	0.2192	0.3106	3.6472	0	0	0.1139	0	0.0694	0	1.39233	0.0379667	0.0231333	-5.19663	0.00164883	0.0465064	yes	-5.91139	0.000776686	0.0348014	yes	--
	Unigene0057153	1.1687	0.53	1.0655	0	0	0	0.1021	0	0	0.9214	0.001	0.0340333	-9.84768	3.44e-05	0.00508826	yes	-4.75881	0.001121	0.0437461	yes	--
	Unigene0028739	1.3587	0.3081	4.3355	0	0.0576	0.0706	0.1187	0.086	0	2.00077	0.0427333	0.0682333	-5.54905	0.000235295	0.0162749	yes	-4.87393	0.000805988	0.0355672	yes	--
	Unigene0051813	14.5665	8.5825	9.8296	1.1051	0.4861	0.298	0.9016	0.5806	0.9281	10.9929	0.629733	0.803433	-4.12568	2.57e-05	0.00429189	yes	-3.77425	3.27704e-05	0.00639781	yes	--
	Unigene0053582	2.9299	3.3217	3.9233	0.5189	0.3363	0.0952	0.3999	0.2318	0.5699	3.39163	0.3168	0.400533	-3.42034	0.000432543	0.0224267	yes	-3.08199	0.000688087	0.0325449	yes	--
	Unigene0010702	1.0741	1.2685	2.3666	0.0761	0	0.0465	0.0586	0.0566	0.1114	1.56973	0.0408667	0.0755333	-5.26345	5.6e-06	0.00173367	yes	-4.37726	4.25198e-05	0.00739327	yes	--
	Unigene0022405	0.4809	0.188	90.3384	1.0903	0.7028	0.3447	0.1159	0.084	0	30.3358	0.7126	0.0666333	-5.41178	0.00138674	0.0425722	yes	-8.83056	2.27195e-05	0.00532567	yes	--
	Unigene0027989	13.331	26.0328	23.9383	3.8784	2.5133	3.5823	3.3205	5.0359	2.177	21.1007	3.32467	3.51113	-2.66601	0.000844535	0.0320208	yes	-2.58728	0.00102712	0.0413532	yes	--
	Unigene0040565	4.1513	5.3387	3.3611	0.8779	0.0525	0.3864	0.3788	0.5489	0.2314	4.2837	0.438933	0.386367	-3.28678	0.00160558	0.0461598	yes	-3.47081	0.000156362	0.0145976	yes	--
	Unigene0049513	4.5317	6.2853	7.3614	0.9648	0.5849	0.8607	0.5626	0.6987	0.4009	6.05947	0.803467	0.554067	-2.91488	0.000666786	0.0282011	yes	-3.45106	7.09493e-05	0.00946688	yes	--
	Unigene0036873	4.3443	4.1153	10.3273	0.2221	0.1856	0.1198	0.1409	0.2188	0.2295	6.2623	0.175833	0.1964	-5.15441	1.23e-07	0.000133357	yes	-4.99483	8.59584e-08	0.000227753	yes	--
	Unigene0024283	4.3292	0.1243	0.0999	0	0	0	0	0	0	1.5178	0.001	0.001	-10.5678	0.000430497	0.0223692	yes	-10.5678	0.000588113	0.0295069	yes	--
	Unigene0029218	11.7411	13.2984	14.7147	1.5966	0.6556	1.4639	1.1092	1.4611	1.006	13.2514	1.2387	1.1921	-3.41925	3.25e-05	0.00489248	yes	-3.47457	7.43588e-06	0.0027398	yes	--
	Unigene0021080	0.8127	0.6318	7.4307	0.1842	0.2559	0.1931	0.1014	0.0882	0.1156	2.9584	0.211067	0.101733	-3.80905	0.00102693	0.03605	yes	-4.86195	8.65835e-05	0.010666	yes	--
	Unigene0002875	33.3964	20.8087	6.7769	0.9185	0.4777	1.5744	0.9847	3.7006	1.8419	20.3273	0.9902	2.17573	-4.35956	1.16e-05	0.00270497	yes	-3.22385	0.00049904	0.0271349	yes	--
	Unigene0031502	1.362	0.894	17.7115	0	0	0.0745	0	0	0.357	6.65583	0.0248333	0.119	-8.0662	8.88e-06	0.00233985	yes	-5.80559	0.000401465	0.0240454	yes	PREDICTED: cadherin EGF LAG seven-pass G-type receptor 2 [Halyomorpha halys]
	Unigene0029615	2.2848	2.1437	2.2626	13.5895	15.715	15.4351	5.4708	47.3128	6.3261	2.23037	14.9132	19.7032	2.74124	0.000347909	0.0199943	yes	3.14308	0.000907686	0.038284	yes	--
	Unigene0033794	0	0	0.5379	171.463	0.4	0.6131	7.2141	1.1946	5.2878	0.1793	57.4919	4.5655	8.32484	0.000314671	0.0189131	yes	4.67033	0.000962614	0.0396347	yes	ENSANGP00000021035-like, partial [Litopenaeus vannamei]
	Unigene0001811	0.7506	0.6304	3.9287	0.1261	0.0471	0.2023	0	0.1407	0.0692	1.7699	0.125167	0.0699667	-3.82175	0.000813342	0.0313001	yes	-4.66086	0.000324184	0.0211217	yes	--
	Unigene0030376	2.486	2.8833	3.3867	0.2915	0.1453	0.1782	0.4742	0.3978	0.0356	2.91867	0.205	0.302533	-3.83161	5.1e-05	0.0065188	yes	-3.27014	0.00139011	0.0495178	yes	--
	Unigene0059051	0.7068	0.8459	4.5466	0.089	0	0.0408	0	0.0497	0	2.0331	0.0432667	0.0165667	-5.55428	4.06e-05	0.00559775	yes	-6.93925	1.04577e-05	0.00337444	yes	--
	Unigene0023997	1.5239	0.8639	7.0732	0.0785	0	0	0	0.1753	0	3.15367	0.0261667	0.0584333	-6.91316	1.24e-05	0.00282983	yes	-5.75409	8.71732e-05	0.010666	yes	--
DEGs only in VOka	Unigene0023363	1.0893	0.9459	1.4369	0.0525	0.0982	0.2168	0.3037	0.2053	0.202	1.15737	0.1225	0.237	-3.23999	0.00100069	0.0355918	yes	-2.28789	0.0114399	0.165979	no	--
	Unigene0029272	0.044	0	0.1203	41.0442	0	0.1829	0.8454	0	3.2588	0.0547667	13.7424	1.36807	7.97112	0.000662557	0.0281489	yes	4.6427	0.00532252	0.106766	no	peritrophin-44-like protein [Eriocheir sinensis]
	Unigene0016666	3.9949	5.5357	0.4047	0	0	0.3076	0	0.749	1.2279	3.31177	0.102533	0.658967	-5.01344	0.000577413	0.0261836	yes	-2.32932	0.0684338	0.419328	no	--
	Unigene0037332	30.4661	34.0633	35.5195	164.84	258.546	122.894	142.551	172.488	37.6576	33.3496	182.093	117.565	2.44894	0.000717796	0.0293458	yes	1.81772	0.0144905	0.189665	no	--
	Unigene0019930	0	0.0294	0.0592	3.2375	0.066	0.1349	0.3288	0.0493	0.2424	0.0295333	1.14613	0.206833	5.27829	0.00107039	0.0370246	yes	2.80805	0.0217285	0.234022	no	Proton-coupled amino acid transporter 4 [Zootermopsis nevadensis]
	Unigene0028731	0	0	0	9.8389	0	0.239	0	0	0.4651	0.001	3.3593	0.155033	11.7139	0.000132633	0.0115665	yes	7.27643	0.0825837	0.458587	no	--
	Unigene0015917	0.2402	0.2723	13.3946	0.2269	0.0339	0.0832	0.1399	0.5066	0.0498	4.6357	0.114667	0.2321	-5.33727	0.00107966	0.0371606	yes	-4.31997	0.0047766	0.100255	no	RNA-directed DNA polymerase from mobile element jockey, partial [Stegodyphus mimosarum]
	Unigene0026646	0.9057	2.8457	75.9877	0.3226	0.3728	2.528	0.9719	1.8012	2.4159	26.5797	1.07447	1.72967	-4.62863	0.00162636	0.0462978	yes	-3.94176	0.0026247	0.0706536	no	Flightin [Daphnia magna]
	Unigene0022538	0	0	0	4.7531	0.0846	0.2075	0.3488	0	0	0.001	1.68173	0.116267	10.7157	0.00178818	0.0484477	yes	6.86129	0.43245	0.874882	no	--
	Unigene0015713	0.72	0.2551	7.6309	0	0.0763	0.1871	0.2358	0.1139	1.0084	2.86867	0.0878	0.4527	-5.03002	0.000912528	0.0335453	yes	-2.66375	0.043101	0.332865	no	Serine/threonine-protein kinase 17A [Daphnia magna]
	Unigene0015297	2.0101	0.8693	1.8893	0.047	0.1054	0.1508	0	0.236	0.5159	1.58957	0.101067	0.250633	-3.97525	0.000103641	0.0101566	yes	-2.66498	0.0202639	0.225546	no	--
	Unigene0007283	0	0	0.2766	62.9562	0.0571	0.5256	1.4281	0.1493	2.2242	0.0922	21.1796	1.2672	7.8437	0.000752713	0.0299236	yes	3.78073	0.0117339	0.168399	no	C-type lectin 5 [Fenneropenaeus merguiensis]
	Unigene0054010	0	0	52.7452	0	0	0	0.0587	0	0.2509	17.5817	0.001	0.1032	-14.1018	0.000457846	0.0230468	yes	-7.41249	0.00302092	0.0768937	no	--
	Unigene0027552	2.8749	2.9503	3.1634	0.4214	0.2311	0.5667	0.5628	0.6901	0.2468	2.9962	0.4064	0.4999	-2.88216	0.00123799	0.0400914	yes	-2.58342	0.00348794	0.0839413	no	--
	Unigene0004226	0	0	0.1601	35.8413	0.0271	0.4645	0.5577	0	2.1261	0.0533667	12.111	0.8946	7.82616	0.000614568	0.0271916	yes	4.06723	0.0235813	0.244839	no	PREDICTED: inter-alpha-trypsin inhibitor heavy chain H3 [Ciona intestinalis]
	Unigene0021916	3.4125	0.219	0.1761	0	0	0	0	0.6519	0	1.2692	0.001	0.2173	-10.3097	0.000453959	0.0229125	yes	-2.54616	0.12766	0.560765	no	--
	Unigene0030556	44.7547	77.2473	73.7894	335.079	478.418	336.548	688.771	80.9429	32.7132	65.2638	383.349	267.476	2.5543	0.000418494	0.0221047	yes	2.03505	0.0346361	0.297451	no	vascular endothelial growth factor 3 [Litopenaeus vannamei]
	Unigene0023985	43.4445	7.0991	3.4534	0.2629	0.1966	0.241	0	2.6416	8.6611	17.999	0.2335	3.76757	-6.26835	1.38e-06	0.00062861	yes	-2.25621	0.0963737	0.493678	no	--
	Unigene0047463	4.5071	2.32	14.7365	0.1174	0.0439	0.2961	0.0453	0.1311	1.9025	7.18787	0.152467	0.692967	-5.559	3.26e-06	0.00120154	yes	-3.37471	0.00786823	0.133423	no	Claudin domain-containing protein [Daphnia magna]
	Unigene0026420	0.0663	0.0752	0.0604	5.5605	0.2247	0.0689	0.2316	0.0419	0.4951	0.0673	1.95137	0.2562	4.85773	0.00176355	0.0481976	yes	1.92859	0.14882	0.596136	no	C-type lectin 2 [Scylla paramamosain]
	Unigene0034402	13.5336	15.3981	22.5263	86.0116	123.547	62.773	75.0145	71.0256	21.1464	17.1527	90.7771	55.7288	2.40389	0.00107094	0.0370246	yes	1.69999	0.0212526	0.231593	no	Leucine-rich repeat and immunoglobulin-like domain containing-NOGO receptor-interacting protein 4 [Zootermopsis nevadensis]
	Unigene0008614	0.989	0.414	1.0266	3.2081	18.9583	3.5477	2.1929	0.6291	0.865	0.809867	8.57137	1.229	3.40377	0.000337366	0.0196285	yes	0.601729	0.472065	0.899206	no	Retrovirus-related Pol polyprotein from transposon [Daphnia magna]
	Unigene0037781	9.204	4.5678	4.7973	0.4724	0.6476	0.4332	1.077	3.6265	8.9286	6.1897	0.517733	4.54403	-3.57959	5.43e-05	0.00680404	yes	-0.445896	0.607766	0.949626	no	PREDICTED: type III iodothyronine deiodinase-like [Lingula anatina]
	Unigene0023456	0	0	0	0.6636	1.1784	0.3042	0.1278	0.7409	0.0911	0.001	0.7154	0.319933	9.48261	0.000671939	0.0283552	yes	8.32163	0.0305343	0.278883	no	--
	Unigene0000678	0	0	0.1922	1.7919	5.6273	0.7667	0.7364	0.9336	0.1312	0.0640667	2.72863	0.6004	5.41246	0.000299171	0.0183533	yes	3.22828	0.0787065	0.448896	no	--
	Unigene0041567	0.2745	0.3112	0.588	4.4022	2.082	2.824	6.8801	1.6673	0.5808	0.391233	3.10273	3.04273	2.98744	0.000793249	0.0308001	yes	2.95927	0.00431499	0.0948975	no	--
	Unigene0010449	62.5166	2.1539	1.9461	0.0121	0	0.0222	0.028	77.3382	0.7374	22.2055	0.0114333	26.0345	-10.9235	9.85e-10	4.32e-06	yes	0.229507	0.888724	1	no	PREDICTED: ankyrin-3-like [Limulus polyphemus]
	Unigene0041618	0.1939	0	0.2244	34.8355	0.0632	0.2171	0.6971	0.0189	0.6314	0.139433	11.7053	0.449133	6.39144	0.00140056	0.0427276	yes	1.68757	0.212021	0.684839	no	--
	Unigene0007973	0.8115	0.3578	3.2676	0	0.1528	0.1406	0.4135	0.1141	0.6735	1.47897	0.0978	0.400367	-3.91861	0.00185594	0.0494726	yes	-1.8852	0.0778666	0.446244	no	Kunitz domain-containing protein [Daphnia magna]
	Unigene0044631	19.3994	35.7145	4.2415	1.103	0.4124	1.8329	0.3187	2.8092	4.126	19.7851	1.1161	2.41797	-4.14788	7.21e-05	0.00803857	yes	-3.03255	0.00391558	0.089731	no	PREDICTED: paternally-expressed gene 3 protein-like [Biomphalaria glabrata]
	Unigene0004663	0.8021	1.2602	3.2491	20.1464	49.4659	13.3745	6.8962	9.7312	2.0827	1.77047	27.6623	6.2367	3.96572	1.77e-05	0.003495	yes	1.81665	0.038723	0.315055	no	--
	Unigene0056369	0.7157	0.6639	0.2373	0	0	0	0	0	0	0.538967	0.001	0.001	-9.07405	0.0011757	0.0389902	yes	-9.07405	0.00159881	0.0536139	no	--
	Unigene0052191	0	0	0	2.2068	0.2	0.1839	0.3607	0	0.5875	0.001	0.863567	0.316067	9.75416	0.000816178	0.0313044	yes	8.30409	0.0262394	0.258633	no	--
	Unigene0020083	0	0	0	0.2359	7.0553	1.0814	0.1818	0.2634	0	0.001	2.79087	0.1484	11.4465	0.000114514	0.0107541	yes	7.21335	0.247573	0.729413	no	--
	Unigene0036332	0.7941	0.6502	1.1664	0.1	0.0374	0.0458	0	0	1.2631	0.870233	0.0610667	0.421033	-3.83295	0.000577932	0.0261836	yes	-1.04747	0.465678	0.894526	no	--
	Unigene0007712	1.6292	0.084	11.5451	0.2518	0	0	0	0.5623	0.0922	4.41943	0.0839333	0.218167	-5.71847	0.000968671	0.0348289	yes	-4.34036	0.00649729	0.119679	no	--
	Unigene0033383	0.3057	0.1155	0.1858	1.9636	4.4048	1.4827	1.5131	1.4186	2.1565	0.202333	2.61703	1.69607	3.69313	0.000814249	0.0313044	yes	3.06739	0.00640617	0.118776	no	--
	Unigene0032301	0.0806	0	0	1.1875	0.5464	0.8376	0.6335	0.408	0	0.0268667	0.857167	0.347167	4.99569	0.00127721	0.040742	yes	3.69174	0.109854	0.525564	no	PREDICTED: integumentary mucin A.1 [Drosophila kikkawai]
	Unigene0001690	0.7127	1.1851	3.4222	0	0.1611	0	0.166	0.3007	0	1.77333	0.0537	0.155567	-5.0454	0.00014882	0.0123204	yes	-3.51086	0.00325905	0.0805623	no	--
	Unigene0032896	11.262	31.4803	2.6554	0	0	1.5136	0	2.0888	4.351	15.1326	0.504533	2.1466	-4.90656	0.00141186	0.0429562	yes	-2.81753	0.0292127	0.273043	no	--
	Unigene0024218	69.9374	12.8649	2.1637	0	0	0.7323	0	0	19.8503	28.322	0.2441	6.61677	-6.85831	9.37e-05	0.00956459	yes	-2.09772	0.254404	0.735009	no	--
	Unigene0028395	7.6347	9.259	2.0373	0.3619	0.1578	0.7465	0.1626	2.3904	1.0928	6.31033	0.422067	1.21527	-3.90217	0.000151576	0.0124209	yes	-2.37644	0.0215129	0.232653	no	--
	Unigene0004527	0	0	0	0.6763	0.3933	0.1722	0	0.5873	0.0825	0.001	0.413933	0.223267	8.69325	0.000210987	0.0152696	yes	7.80262	0.0248359	0.251555	no	--
	Unigene0023190	18.3051	19.1783	31.1964	2.508	1.2975	5.4815	3.4831	4.4771	6.4856	22.8933	3.09567	4.81527	-2.8866	0.000567729	0.0260435	yes	-2.24924	0.00225322	0.0644031	no	PREDICTED: cyclin-dependent kinases regulatory subunit [Harpegnathos saltator]
	Unigene0021396	0.1872	0.2122	0.8106	0	0	0	0.0817	0.1184	0.2913	0.403333	0.001	0.1638	-8.65583	0.00166476	0.0467875	yes	-1.30004	0.271707	0.74869	no	--
	Unigene0031697	7.5263	6.2742	7.104	20.0238	117.415	21.3963	10.5569	16.3051	13.1172	6.96817	52.9452	13.3264	2.92565	0.0013675	0.0422913	yes	0.935436	0.215801	0.690211	no	heat shock protein 70 kDa, partial [Homarus gammarus]
	Unigene0044431	0.3203	0.5083	0.5256	0	0	0	0	0.2432	0.0797	0.4514	0.001	0.107633	-8.81826	0.00162013	0.0462713	yes	-2.06828	0.122792	0.551522	no	--
	Unigene0049869	0.4631	0.1969	1.2666	0	0	0	0	0	0.0721	0.6422	0.001	0.0240333	-9.32688	0.000640891	0.0276875	yes	-4.73991	0.00341674	0.0829093	no	--
	Unigene0006003	0.2818	0.2802	0.8182	196.619	0.8231	1.523	2.3099	0.6529	5.1812	0.460067	66.3218	2.71467	7.1715	3.09e-05	0.00474591	yes	2.56086	0.00600983	0.113933	no	beta-1,3-glucan binding protein [Fenneropenaeus merguiensis]
	Unigene0005566	0	0	0.1658	44.8897	0	0.2161	0.8852	0.296	1.2939	0.0552667	15.0353	0.825033	8.08773	0.0013496	0.041975	yes	3.89997	0.00385229	0.0889527	no	C-type lectin 1 [Scylla paramamosain]
	Unigene0010335	23.4229	27.3069	31.2118	122.665	167.426	105.261	109.577	66.4302	33.4482	27.3139	131.784	69.8185	2.27047	0.00139804	0.0426739	yes	1.35398	0.0561774	0.380588	no	--
	Unigene0045181	1.9738	2.8838	5.4835	17.5106	22.3699	13.9251	23.667	4.2824	3.4017	3.44703	17.9352	10.4504	2.37937	0.0016594	0.0467301	yes	1.60013	0.0629608	0.401819	no	Plexin A4, B [Daphnia magna]
	Unigene0024520	9.0639	10.7343	6.827	41.1432	102.737	47.5218	17.4102	58.1236	16.5649	8.87507	63.8008	30.6996	2.84575	0.000244799	0.016489	yes	1.79039	0.0202977	0.225741	no	clip domain serine proteinase 2 [Penaeus monodon]
	Unigene0005556	0.0289	0.0492	0.2834	18.3731	0.0551	0.1803	0.7009	0.0183	0.711	0.1205	6.20283	0.476733	5.68582	0.00122476	0.0399591	yes	1.98415	0.110091	0.526206	no	Neutral endopeptidase [Daphnia magna]
	Unigene0000041	4.3759	2.894	0.2078	0	0	0.0474	0	0.1731	0.227	2.49257	0.0158	0.133367	-7.30156	1.5e-05	0.00312176	yes	-4.22416	0.00158194	0.0531642	no	--
	Unigene0057074	0.1094	0	0.0997	1.4255	1.4367	0.341	0.6686	0.4844	0.1361	0.0697	1.06773	0.4297	3.93725	0.00182151	0.0489481	yes	2.6241	0.0705513	0.425902	no	strongly chitin-binding protein-1 [Procambarus clarkii]
	Unigene0008094	5.9861	4.0763	1.8878	64.4412	78.6594	6.1041	16.4586	11.7691	14.3417	3.9834	49.7349	14.1898	3.64219	0.000243875	0.0164882	yes	1.83278	0.0177933	0.211185	no	GTP:AMP phosphotransferase, mitochondrial [Daphnia magna]
	Unigene0057486	0	0	0.0486	1.8112	2.1217	0.7196	1.8143	0	0	0.0162	1.55083	0.604767	6.58091	1.12e-05	0.00267342	yes	5.22231	0.0420537	0.329055	no	--
	Unigene0022226	45.1997	28.2965	2.613	0.3384	0.1012	3.1649	0.2086	7.1034	12.7849	25.3697	1.2015	6.69897	-4.4002	0.00104759	0.0365931	yes	-1.9211	0.106724	0.518624	no	--
	Unigene0007075	0.2101	0.1282	23.0277	0.403	0.0548	0.1008	0.5928	0.2045	0.2012	7.78867	0.1862	0.332833	-5.38645	0.00143706	0.043366	yes	-4.5485	0.00349548	0.0839413	no	PREDICTED: AT-rich interactive domain-containing protein 1A-like isoform X1 [Papilio polytes]
	Unigene0022963	14.2321	14.0811	11.2075	2.7268	1.4641	2.7315	1.2588	3.4603	2.9419	13.1736	2.30747	2.55367	-2.51326	0.00117358	0.0389888	yes	-2.367	0.00204811	0.060781	no	--
	Unigene0000196	1.5371	1.0229	0.6702	0.1515	0.0283	0.1042	0.0292	0	0.2496	1.07673	0.0946667	0.0929333	-3.50766	0.000696075	0.0287694	yes	-3.53432	0.00375463	0.0874473	no	--
	Unigene0000887	1.9244	1.1163	0.3264	0.1015	0.0759	0	0.1173	0.2832	0.0557	1.12237	0.0591333	0.152067	-4.24643	0.000797186	0.0309186	yes	-2.88377	0.0126608	0.175939	no	--
	Unigene0044646	0.0203	0.092	0.1295	37.0586	0.2178	0.1687	1.3643	0.1112	0.2862	0.0806	12.4817	0.587233	7.27482	6.23e-05	0.00730895	yes	2.86508	0.0126958	0.176116	no	PREDICTED: uncharacterized protein LOC106178986 [Lingula anatina]
	Unigene0005785	1.5935	1.5357	1.3075	0.2258	0	0	0.2784	0.2521	0	1.4789	0.0752667	0.176833	-4.29637	0.000548349	0.0255073	yes	-3.06406	0.00550213	0.108602	no	Copia protein, partial [Trichinella sp. T8]
	Unigene0007920	1.9981	1.8878	6.5429	29.0288	54.8432	23.7433	27.8367	11.7589	4.27	3.47627	35.8718	14.6219	3.36724	0.000105545	0.0102771	yes	2.07252	0.0206562	0.228178	no	PREDICTED: ETS homologous factor-like [Limulus polyphemus]
	Unigene0014585	0.2497	0.0708	0.2277	1.4153	1.5345	1.2328	2.3448	1.4222	0.4663	0.182733	1.3942	1.4111	2.93163	0.0018191	0.0489066	yes	2.94901	0.00461591	0.0986099	no	--
	Unigene0028811	0	0	0.3381	61.7067	0.0629	0.2312	0.1296	0	1.985	0.1127	20.6669	0.704867	7.51869	0.00127755	0.040742	yes	2.64486	0.164694	0.621609	no	Apolipoprotein D [Daphnia magna]
	Unigene0004073	0.0702	0	0.064	17.8931	0	0.1458	0.3064	0	0.6987	0.0447333	6.01297	0.335033	7.07058	0.00126122	0.0404466	yes	2.90488	0.087	0.469724	no	vitelline membrane outer layer 1-like protein [Scylla paramamosain]
	Unigene0021879	0	0	0	5.1365	0.0278	0	0	0	0.0409	0.001	1.72143	0.0136333	10.7494	0.00097516	0.0349508	yes	3.76907	1	1	no	--
	Unigene0008761	0.9997	9.4992	0.6944	0.1079	0.2018	0.1484	0.5821	0.1205	0.1185	3.7311	0.1527	0.2737	-4.61083	0.000387734	0.0213265	yes	-3.76893	0.003118	0.0784799	no	--
	Unigene0021335	6.1895	0.3342	0.2687	0	0.0833	0	0	0	0.1223	2.26413	0.0277667	0.0407667	-6.34946	0.00122724	0.0399938	yes	-5.79543	0.00171796	0.0554745	no	Collagen alpha-1(XXI) chain [Papilio xuthus]
	Unigene0001532	0.6217	0.2349	0.5668	4.3456	5.1814	5.0613	3.801	1.8359	2.3217	0.474467	4.86277	2.65287	3.3574	0.000535602	0.0252265	yes	2.48317	0.0126554	0.175908	no	--
	Unigene0042636	0.4932	0.1398	0.1124	3.6339	5.147	0.6087	7.0272	0.6632	1.2279	0.248467	3.12987	2.97277	3.65498	0.0010841	0.0372088	yes	3.58068	0.00247945	0.0680944	no	--
	Unigene0041434	0.0477	0	0.1376	18.8754	0.0404	0.2807	0.5482	0.2212	0.6923	0.0617667	6.39883	0.487233	6.69484	0.000564725	0.0259479	yes	2.97971	0.0111333	0.16323	no	PREDICTED: tyrosine-protein phosphatase Lar isoform X3 [Stomoxys calcitrans]
	Unigene0024494	13.4699	13.3626	1.2473	0.676	0	0.7656	0	1.5982	0.393	9.35993	0.480533	0.663733	-4.28379	0.00112953	0.0380511	yes	-3.81782	0.00437778	0.0956732	no	--
	Unigene0031678	1.1077	0.5949	1.6344	7.1534	37.3804	9.6187	4.1627	9.3333	1.4152	1.11233	18.0508	4.9704	4.0204	2.73e-05	0.00441132	yes	2.15977	0.0177795	0.211067	no	PREDICTED: venom protease-like [Copidosoma floridanum]
	Unigene0056155	3.1077	0.0915	0	0	0	0	0	0	0	1.0664	0.001	0.001	-10.0585	0.00147646	0.0440654	yes	-10.0585	0.0017973	0.0564974	no	--
	Unigene0045581	6.9985	8.8757	9.4406	47.7553	77.3748	39.277	35.7415	29.7634	6.3231	8.43827	54.8024	23.9427	2.69922	0.000236338	0.0162749	yes	1.50457	0.0492187	0.355066	no	Protein NLRC5 [Cyphomyrmex costatus]
	Unigene0031278	47.8147	81.3699	47.5541	313.535	417.102	335.127	633.987	218.528	21.2111	58.9129	355.255	291.242	2.5922	0.000350737	0.0200546	yes	2.30556	0.0152346	0.194375	no	anti-lipopolysaccharide factor isoform 6 [Penaeus monodon]
	Unigene0020101	2.6421	2.4338	1.0037	0	0.0467	0.1144	0.0481	0.4876	0.137	2.02653	0.0537	0.224233	-5.23795	2.59e-05	0.00429189	yes	-3.17594	0.00477136	0.100188	no	--
	Unigene0027491	11.7918	20.1595	8.8309	114.252	211.671	192.441	147.914	27.0048	13.5727	13.5941	172.788	62.8304	3.66795	5.59e-06	0.00173367	yes	2.20849	0.0175532	0.209813	no	--
	Unigene0032712	4.7687	4.822	0.8813	0.073	0.2003	0.5805	0.0375	1.6312	0.615	3.49067	0.2846	0.761233	-3.6165	0.000990796	0.0353987	yes	-2.19709	0.0534326	0.371323	no	--
	Unigene0032296	0.229	0.8656	0.6961	5.279	7.6358	2.5392	5.2681	2.6088	0.2851	0.5969	5.15133	2.72067	3.10938	0.00155635	0.0453925	yes	2.1884	0.0538685	0.37317	no	PREDICTED: integumentary mucin A.1 [Drosophila kikkawai]
	Unigene0023175	1.1421	0.8829	0.7573	0.0588	0	0	0.1814	0	0	0.927433	0.0196	0.0604667	-5.56432	7.68e-05	0.00838922	yes	-3.93903	0.00198381	0.0599105	no	Retrovirus-related Pol polyprotein from transposon TNT 1-94 [Papilio machaon]
	Unigene0037052	0.1847	0.3141	0.1263	2.3556	3.053	1.1039	1.6538	0.6429	1.3797	0.208367	2.17083	1.22547	3.38105	0.000634215	0.0275467	yes	2.55613	0.0123312	0.173437	no	PREDICTED: guanine nucleotide-binding protein subunit gamma-e [Orussus abietinus]
	Unigene0050010	0.5675	0.8773	0.6115	0	0	0	0	0.1306	0	0.685433	0.001	0.0435333	-9.42087	6.38e-05	0.00741439	yes	-3.97682	0.0023451	0.0660009	no	--
	Unigene0051896	0	0	0.1113	1.3146	1.5521	1.7763	1.4395	0.7725	0.3039	0.0371	1.54767	0.838633	5.38253	4.71e-05	0.0061798	yes	4.49855	0.00359032	0.0852256	no	--
	Unigene0019566	9.4012	6.8081	3.8742	1.0043	0.1947	1.2448	0.5302	1.9519	0.5719	6.6945	0.8146	1.018	-3.03881	0.00134185	0.0418653	yes	-2.71724	0.0022893	0.0650557	no	--
	Unigene0017373	2.9934	2.6261	1.7219	0.1616	0	0	0.4669	0.1804	1.1978	2.44713	0.0538667	0.615033	-5.50556	1.8e-05	0.003495	yes	-1.99236	0.0388675	0.315574	no	--
	Unigene0017293	5.9524	9.48	204.255	0.7711	1.1772	8.661	1.733	5.7038	8.1863	73.2292	3.53643	5.2077	-4.37205	0.00143994	0.043366	yes	-3.8137	0.00178778	0.0562954	no	--
	Unigene0000148	0.4102	0.2067	0.2078	2.2218	3.3612	2.0371	2.5083	1.7883	0.454	0.2749	2.54003	1.58353	3.20787	0.000739978	0.029729	yes	2.52617	0.015093	0.19365	no	--
	Unigene0000533	0.1894	0.179	0.0576	1.2169	1.9804	0.5907	0.9377	1.1589	0.1965	0.142	1.26267	0.764367	3.15251	0.00169959	0.0472016	yes	2.42837	0.0282388	0.268626	no	--
	Unigene0029449	0.4657	0.6	0.6175	2.0875	3.2653	7.9859	4.6776	1.1251	0.7905	0.561067	4.44623	2.19773	2.98634	0.00116066	0.0387101	yes	1.96977	0.0393823	0.317703	no	--
	Unigene0056027	0.1787	0.2026	0.0815	1.4854	2.2466	0.681	2.2892	0.7539	0.4078	0.154267	1.471	1.1503	3.2533	0.000989258	0.0353717	yes	2.89851	0.00746793	0.129447	no	--
	Unigene0038790	22.9708	46.852	41.68	160.059	268.377	202.93	71.109	32.4921	14.1578	37.1676	210.456	39.253	2.5014	0.00112371	0.0379128	yes	0.0787562	0.924145	1	no	--
	Unigene0025330	0	0	0.1843	39.1036	0	0.2101	1.7655	0	0.8388	0.0614333	13.1046	0.8681	7.73683	0.00158085	0.0458205	yes	3.82077	0.0390969	0.316513	no	--
	Unigene0036080	19.8043	15.2283	162.262	4.9488	3.8523	11.0923	13.031	6.2207	11.1821	65.7649	6.63113	10.1446	-3.30999	0.000931136	0.0339557	yes	-2.69661	0.00373528	0.0873255	no	Stathmin [Zootermopsis nevadensis]
	Unigene0009174	0.1463	0	0	9.6218	0.2481	0.3803	1.0226	0.1852	1.913	0.0487667	3.41673	1.04027	6.13058	0.000744724	0.0297773	yes	4.41491	0.00563141	0.10975	no	--
	Unigene0038918	1.644	1.3313	1.3561	80.8861	9.754	3.702	2.1197	9.2638	2.3389	1.4438	31.4474	4.57413	4.445	0.000120618	0.0108931	yes	1.66363	0.0676965	0.41727	no	--
	Unigene0030626	0.0979	0.0555	0.0446	1.1647	0.8709	0.4577	0.4701	0.3096	0.4873	0.066	0.8311	0.422333	3.65448	0.00141961	0.0431038	yes	2.67784	0.0321461	0.286672	no	--
	Unigene0020905	4.595	2.8363	0.3957	0	0.0433	0.2123	0	0	1.6525	2.609	0.0852	0.550833	-4.9365	0.000239577	0.0163521	yes	-2.24381	0.154063	0.60534	no	AGAP000266-PA-like protein [Anopheles sinensis]
	Unigene0014507	2.1585	3.4855	0.1789	0	0	0.136	0	0	2.6057	1.94097	0.0453333	0.868567	-5.42006	0.00046484	0.0232124	yes	-1.16007	0.472651	0.899444	no	--
	Unigene0048393	3.4206	3.6616	13.6056	0.7394	0.418	0.5787	0.6948	1.3088	0.9507	6.89593	0.5787	0.984767	-3.57486	0.000164091	0.0130534	yes	-2.80789	0.00163847	0.054232	no	hypothetical protein EAI_02698, partial [Harpegnathos saltator]
	Unigene0030830	0	0	0	2.4495	0.018	0	0.037	0	0	0.001	0.8225	0.0123333	9.68387	0.00136157	0.0421618	yes	3.62449	0.609179	0.949626	no	peritrophin-44-like protein [Eriocheir sinensis]
	Unigene0008560	2.16	0.5102	2.7078	0	0	0	0	0.4556	0	1.79267	0.001	0.151867	-10.8079	2.88e-05	0.00461253	yes	-3.56123	0.0104881	0.157325	no	--
	Unigene0018794	10.1474	12.8114	20.9493	2.7417	1.7298	2.7692	3.8292	3.0133	1.435	14.636	2.41357	2.75917	-2.60029	0.00126096	0.0404466	yes	-2.40722	0.00251675	0.0687454	no	--
	Unigene0043125	0.1927	0.3495	0.4918	61.8459	0.2286	0.4672	3.029	0.2601	2.3184	0.344667	20.8472	1.86917	5.91851	0.000374341	0.0208772	yes	2.43912	0.0161868	0.201037	no	cytochrome P450 [Litopenaeus vannamei]
	Unigene0042450	2.7492	1.3696	4.5573	34.6579	122.76	80.5686	18.2829	7.407	1.6853	2.89203	79.3289	9.12507	4.77769	1.76e-07	0.000171329	yes	1.65775	0.0758882	0.440164	no	--
	Unigene0019764	1.2078	0.8559	0.0918	0	0	0.0523	0	0.9554	0.6892	0.7185	0.0174333	0.5482	-5.36507	0.00162515	0.0462978	yes	-0.390286	0.794212	1	no	--
	Unigene0045549	0	0	0	0.9983	0.6891	0.2112	0.6509	0.1715	0	0.001	0.632867	0.274133	9.30576	0.000933419	0.0339906	yes	8.09873	0.0492047	0.355066	no	--
	Unigene0044192	2.0088	0.5497	1.7051	0.157	0.0587	0	0.1815	0.1753	0.0862	1.4212	0.0719	0.147667	-4.30497	0.000634701	0.0275467	yes	-3.26669	0.00384599	0.0889052	no	--
	Unigene0021758	2.2565	2.5582	0	0	0.0342	0	0	0	0.4013	1.6049	0.0114	0.133767	-7.13731	0.000401875	0.0217228	yes	-3.58469	0.0377525	0.311016	no	--
	Unigene0014147	1.9211	2.3364	1.9425	19.5987	132.247	6.244	5.4916	23.0314	6.4789	2.06667	52.6966	11.6673	4.67233	3.18e-05	0.00482687	yes	2.49709	0.00462946	0.0988015	no	--
	Unigene0032291	0.3203	3.2678	1.3626	22.3866	26.3303	16.5316	18.7419	9.8627	3.7211	1.65023	21.7495	10.7752	3.72024	0.000266799	0.0173071	yes	2.70698	0.0110627	0.16254	no	--
	Unigene0000447	0	0.0466	3.6347	0	0	0	0	0	0	1.2271	0.001	0.001	-10.261	0.00167269	0.0468704	yes	-10.261	0.00200137	0.0601612	no	Erythrocyte band 7 integral membrane protein, partial [Daphnia magna]
	Unigene0024024	0	0.0397	0.0639	0.9926	5.9676	3.7134	1.7133	0.0887	0	0.0345333	3.55787	0.600667	6.68688	7.28e-07	0.00041473	yes	4.1205	0.0269751	0.262491	no	--
	Unigene0030618	0	0	11.4865	0	0	0	0	0.0717	0	3.82883	0.001	0.0239	-11.9027	0.000778394	0.0304889	yes	-7.32375	0.00403868	0.0914225	no	PREDICTED: RNA-binding protein Musashi homolog 2-like isoform X4 [Cimex lectularius]
	Unigene0017141	0	0	0	3.2809	1.5701	0.722	1.8202	0.293	0.2883	0.001	1.85767	0.8005	10.8593	7.2e-05	0.00803857	yes	9.64476	0.00669296	0.1217	no	--
	Unigene0017597	1.1897	0.9197	1.2819	0.0613	0.0917	0	0.0472	0.1369	0.202	1.13043	0.051	0.1287	-4.47023	0.000236141	0.0162749	yes	-3.13479	0.00393148	0.089973	no	--
	Unigene0028961	2.4086	2.8175	0.5229	0.1734	0	0.1192	0.0334	0.9677	1.3327	1.91633	0.0975333	0.777933	-4.29631	0.000437874	0.0225475	yes	-1.30063	0.256662	0.737443	no	--
	Unigene0007270	0.0938	0	0.2565	1.8068	2.3047	1.2669	1.4742	1.8987	0.4669	0.116767	1.7928	1.27993	3.94051	0.00108736	0.0372664	yes	3.45437	0.00601836	0.114056	no	--
	Unigene0028486	0.3873	0.244	0.0785	1.6586	3.8301	3.3547	2.8569	2.5599	0.2679	0.2366	2.9478	1.8949	3.63912	0.00031674	0.0189768	yes	3.0016	0.00802865	0.135052	no	--
	Unigene0011184	0.5863	0.7429	0.283	0.0391	0.0292	0	0	0.2619	0.2576	0.5374	0.0227667	0.173167	-4.561	0.000622836	0.0273277	yes	-1.63384	0.152486	0.60289	no	--
	Unigene0032568	5.853	5.1877	24.2453	0.3254	0.7945	1.6502	0.3992	1.8537	3.727	11.762	0.923367	1.9933	-3.67109	0.000141692	0.0119658	yes	-2.5609	0.0067291	0.121897	no	PREDICTED: uncharacterized protein LOC107267351 isoform X15 [Cephus cinctus]
	Unigene0028831	0.0965	0.6018	0.44	3.501	4.9492	3.21	3.2456	1.4047	1.2015	0.379433	3.88673	1.9506	3.35664	0.000639025	0.027687	yes	2.362	0.0195607	0.221846	no	--
	Unigene0042940	0.2202	0.4993	1.1041	13.8517	4.0123	3.6614	6.3464	1.1146	0.137	0.607867	7.17513	2.53267	3.56118	0.000873771	0.0327093	yes	2.05883	0.116908	0.539605	no	--
	Unigene0055586	0.3492	0.4453	0.1592	0	0	0	0	0.3314	0.0543	0.3179	0.001	0.128567	-8.31243	0.00183382	0.0490916	yes	-1.30606	0.309804	0.789349	no	--
	Unigene0025672	0.0971	0	0.0885	12.5458	0.2057	0.1009	0.424	0	0.1209	0.0618667	4.28413	0.181633	6.1137	0.000954516	0.0344739	yes	1.55379	0.438463	0.876536	no	C-type lectin 4 [Litopenaeus vannamei]
	Unigene0024382	0.2971	0.285	0.3751	5.8548	5.5595	2.8266	2.5552	1.0124	0.5975	0.319067	4.74697	1.38837	3.89508	2.69e-05	0.00438036	yes	2.12146	0.0242119	0.248329	no	--
	Unigene0017748	4.0838	0.089	0.1432	0	0	0	0	0	0.7821	1.43867	0.001	0.2607	-10.4905	0.00131119	0.0412754	yes	-2.46427	0.152593	0.6031	no	--
	Unigene0000162	0	0	0.085	19.0756	0.1976	0.4845	1.2215	0.059	2.3213	0.0283333	6.5859	1.2006	7.86074	9.99e-05	0.00989615	yes	5.40511	0.0015921	0.0534295	no	zinc proteinase Mpc1 [Litopenaeus vannamei]
	Unigene0013866	1.0813	2.0168	0.7632	0.0791	0	0.145	0.0609	0.6622	0.1303	1.2871	0.0747	0.284467	-4.10687	0.000270195	0.0174362	yes	-2.17779	0.0443218	0.337424	no	--
	Unigene0040691	58.8834	59.1174	40.6019	261.031	407.411	173.969	134.706	226.393	95.7837	52.8676	280.804	152.294	2.40911	0.00101842	0.0358404	yes	1.52641	0.0265369	0.260229	no	PREDICTED: cAMP-dependent protein kinase type II regulatory subunit isoform X2 [Megachile rotundata]
	Unigene0006596	0	0	0.185	33.9347	0.172	0.3164	1.2409	0.1284	1.137	0.0616667	11.4744	0.835433	7.53971	0.000524521	0.0249759	yes	3.75996	0.0324675	0.287984	no	preprochymotrypsin 1 [Litopenaeus vannamei]
	Unigene0053385	0.0871	0.0988	0	2.0742	6.4255	3.7131	0.7611	0.9925	1.3017	0.0619667	4.07093	1.01843	6.03772	2.87e-06	0.0011306	yes	4.03872	0.00268336	0.0713827	no	--
	Unigene0001564	0.1689	0.0957	0	0.6701	3.6506	2.6332	0.2951	0.6413	0.2103	0.0882	2.31797	0.382233	4.71594	0.000235427	0.0162749	yes	2.1156	0.160504	0.615223	no	--
	Unigene0032623	25.6121	16.8554	6.9975	1.4178	0.3012	1.3886	0.1366	6.4757	23.3911	16.4883	1.03587	10.0011	-3.99254	2.73e-05	0.00441132	yes	-0.721282	0.519672	0.925861	no	cysteine sulfinic acid decarboxylase [Litopenaeus vannamei]
	Unigene0001263	3.6583	2.7651	4.5177	9.8296	40.1293	20.9824	7.6419	66.1671	2.6024	3.64703	23.6471	25.4705	2.69687	0.00123806	0.0400914	yes	2.80403	0.0075489	0.130343	no	--
	Unigene0059183	0.4465	0.3504	0.1879	2.258	8.3838	4.7475	1.17	0.9563	0.2565	0.328267	5.12977	0.794267	3.96595	7.57e-05	0.00833871	yes	1.27476	0.193387	0.660866	no	--
	Unigene0034871	3.5765	0.5879	0.0326	0.0811	0	0	0	0	0.2671	1.399	0.0270333	0.0890333	-5.69351	0.00124876	0.0402532	yes	-3.97391	0.0203261	0.225877	no	Zinc carboxypeptidase [Daphnia magna]
	Unigene0002643	4.0341	4.8687	0.8305	0.295	0	0	0	0.6588	0.648	3.24443	0.0983333	0.4356	-5.04414	0.000267099	0.0173071	yes	-2.89689	0.0151552	0.193985	no	--
	Unigene0005645	0.1522	0.1151	39.969	0.2301	0.258	0.3164	0.4432	0.5137	0	13.4121	0.268167	0.318967	-5.64426	0.00160999	0.0461708	yes	-5.39399	0.00480091	0.100489	no	PREDICTED: LOW QUALITY PROTEIN: probable ATP-dependent RNA helicase DDX43 [Cerapachys biroi]
	Unigene0020924	0.3218	0.0456	0.2201	2.5992	2.0799	1.2961	1.8271	0.611	0.1502	0.195833	1.99173	0.862767	3.34633	0.00110976	0.0376792	yes	2.13934	0.0728423	0.432969	no	--
	Unigene0016386	2.1614	0.5012	0.1791	0	0	0	0	0	0.1835	0.947233	0.001	0.0611667	-9.88758	0.000133212	0.0115665	yes	-3.9529	0.0116067	0.167221	no	hypothetical protein [Daphnia magna]
	Unigene0055133	0.7732	0.7382	1.0017	0.0461	0.069	0	0	0.618	0.2026	0.8377	0.0383667	0.273533	-4.44851	0.000253252	0.0167974	yes	-1.61472	0.159037	0.612727	no	--
	Unigene0018701	1.0576	3.6604	4.4153	0.1262	0.1887	0.5785	0.1945	1.1977	3.3263	3.04443	0.2978	1.57283	-3.35376	0.00162741	0.0462978	yes	-0.952808	0.370274	0.833846	no	--
	Unigene0028833	17.978	3.9761	0.3029	0.0628	0.219	0.2494	0	1.4483	60.4323	7.419	0.177067	20.6269	-5.38886	7.02e-05	0.0079227	yes	1.47523	0.385594	0.844101	no	--
	Unigene0031905	6.277	7.4434	10.7741	40.7133	70.4132	52.8901	54.2118	29.8922	15.0304	8.16483	54.6722	33.0448	2.74331	0.000291712	0.0181926	yes	2.01693	0.00836785	0.13822	no	--
	Unigene0011922	0.0831	0	0.0757	20.4193	0	0.1439	0.4838	0.1051	0.1896	0.0529333	6.8544	0.2595	7.01671	0.00147479	0.0440475	yes	2.29349	0.0563766	0.381427	no	lectin D, partial [Marsupenaeus japonicus]
	Unigene0016202	0.9091	0.6442	0.8288	0	0	0	0	0.2876	0.1415	0.794033	0.001	0.143033	-9.63306	0.00150372	0.0445255	yes	-2.47285	0.071043	0.426865	no	--
	Unigene0049075	0	0.3025	1.4942	0	0	0	0	0	0.1898	0.5989	0.001	0.0632667	-9.22617	0.00186717	0.0495608	yes	-3.2428	0.0761889	0.44131	no	--
	Unigene0055810	19.1914	22.3901	27.0235	3.0401	1.3875	4.2354	2.6772	4.6726	5.1598	22.8683	2.88767	4.16987	-2.98538	0.000421841	0.0221645	yes	-2.45528	0.00155796	0.0527931	no	--
	Unigene0038064	0	0	0.1119	24.6153	0	0.1275	1.1788	0	1.3746	0.0373	8.2476	0.851133	7.78865	0.00182807	0.0490541	yes	4.51214	0.0368247	0.307242	no	--
	Unigene0042172	0.3163	0.2988	0.9516	83.3569	0.3128	0.8656	3.0205	0.507	1.4568	0.522233	28.1784	1.66143	5.75375	0.000420031	0.0221313	yes	1.66966	0.0767094	0.442758	no	amylase [Litopenaeus vannamei]
	Unigene0031360	0	0	0	0.219	0.4912	2.0745	0.1125	0.3259	0.1603	0.001	0.928233	0.199567	9.85834	0.000354189	0.020211	yes	7.64073	0.0351393	0.299995	no	--
	Unigene0026778	3.469	3.0779	4.1023	0.3704	0.8096	0.3135	1.2735	1.3362	0.4381	3.54973	0.497833	1.01593	-2.83398	0.00156117	0.045404	yes	-1.8049	0.0344683	0.296985	no	--
	Unigene0030968	0.1478	0	1.1005	180.815	0.1253	1.0242	2.5821	0.343	2.6374	0.4161	60.6547	1.85417	7.18755	0.00100961	0.0356542	yes	2.15577	0.100688	0.504584	no	Paternally-expressed 3 protein [Melipona quadrifasciata]
	Unigene0023862	1.1407	1.0469	0.2971	0	0	0	0.0949	0	0	0.828233	0.001	0.0316333	-9.69389	8.37e-05	0.00889932	yes	-4.71052	0.00213718	0.0624882	no	--
	Unigene0041447	9.1517	10.9278	9.2363	48.8444	53.6401	36.3749	39.5913	19.8197	7.0352	9.77193	46.2865	22.1487	2.24387	0.00156954	0.0455417	yes	1.18051	0.118038	0.542003	no	PREDICTED: transient receptor potential cation channel subfamily A member 1 homolog [Aplysia californica]
	Unigene0020318	4.3986	1.2958	0.4736	0	0	0.108	0	0	1.3797	2.056	0.036	0.4599	-5.8357	5.52e-05	0.00683843	yes	-2.16045	0.161105	0.615954	no	--
	Unigene0051438	0.0546	0.0619	0.2984	4.8856	3.2369	0.567	0.1906	0.4143	0.815	0.1383	2.8965	0.4733	4.38844	0.000404446	0.0217988	yes	1.77495	0.158062	0.611808	no	--
	Unigene0037611	1.1395	0.8665	1.9955	7.325	16.5786	11.5402	9.3586	4.1859	0.7179	1.33383	11.8146	4.75413	3.14692	0.000116381	0.0107772	yes	1.8336	0.0456787	0.342866	no	PREDICTED: protein NLRC5-like [Acropora digitifera]
	Unigene0029872	0	0.1377	0	0.9639	0.9267	2.0201	0.5305	0	0	0.0459	1.30357	0.176833	4.82783	0.00141872	0.0431038	yes	1.94582	0.606732	0.949626	no	--
	Unigene0023475	2.3024	4.5356	3.4859	34.271	64.5762	28.3474	12.4303	25.1838	8.3004	3.4413	42.3982	15.3048	3.62298	7.2e-06	0.00202901	yes	2.15296	0.00551595	0.10868	no	--
	Unigene0022878	5.6339	3.7696	0.1684	0	0	0	0	1.052	0	3.19063	0.001	0.350667	-11.6396	2.96e-05	0.00463501	yes	-3.18567	0.0422355	0.329937	no	--
	Unigene0001787	2.3264	1.055	0	0	0	0	0	0.673	0.7447	1.12713	0.001	0.472567	-10.1384	0.00108243	0.0372088	yes	-1.25407	0.394283	0.85074	no	--
	Unigene0051129	4.7572	0.7705	0.3541	0	0	0.1009	0	0.1229	0.6043	1.9606	0.0336333	0.2424	-5.86526	0.000686462	0.028583	yes	-3.01583	0.032342	0.287367	no	--
	Unigene0026475	61.4481	18.0129	1.9177	0	0	0.0465	0.1564	0	3.12	27.1262	0.0155	1.09213	-10.7732	2.58e-10	1.62e-06	yes	-4.63447	0.00328478	0.0809068	no	--
	Unigene0048027	0.0925	0.5245	0	1.5733	4.2744	2.4524	1.374	1.6395	0.288	0.205667	2.7667	1.1005	3.74979	0.00153933	0.0452491	yes	2.41978	0.0606022	0.394631	no	--
	Unigene0006113	0.0878	0.0995	0.08	47.2514	0.2231	0.1824	2.1463	0.2221	0.6555	0.0891	15.8856	1.00797	7.47808	0.000213905	0.0154321	yes	3.49988	0.0138448	0.184825	no	hemocyanin subunit L4, partial [Litopenaeus vannamei]
	Unigene0053052	7.6012	4.6096	0.4835	0.3006	0	0.0919	0	0.6712	0.3301	4.23143	0.130833	0.333767	-5.01534	0.000221242	0.0157962	yes	-3.66423	0.00556074	0.109255	no	--
	Unigene0036775	0.1206	0.2051	24.86	0.1196	0.0256	0.1567	0	0.0763	0.3378	8.39523	0.100633	0.138033	-6.38239	0.000310484	0.0187615	yes	-5.92648	0.00168381	0.0551223	no	--
	Unigene0031075	0.4263	0.6981	1.209	9.0552	9.3401	4.3318	3.7094	1.4386	0.4127	0.7778	7.5757	1.85357	3.28391	0.000221502	0.0157962	yes	1.25283	0.189609	0.656095	no	--
	Unigene0016122	2.4886	2.1161	1.6501	0.1282	0	0.3527	0	0.6442	1.0561	2.08493	0.1603	0.566767	-3.70115	0.000679939	0.0284585	yes	-1.87917	0.0893574	0.475738	no	--
	Unigene0001862	0.0427	0.0161	0.5316	81.9405	0.0964	0.4582	0.9192	0.198	2.691	0.1968	27.4984	1.2694	7.12647	0.000523295	0.0249596	yes	2.68934	0.0379004	0.311863	no	lectin B isoform 3, partial [Marsupenaeus japonicus]
	Unigene0031339	3.5579	2.921	7.606	0.591	0.13	0.6694	0.4554	0.7764	0.7255	4.69497	0.463467	0.652433	-3.34058	0.000730879	0.0296407	yes	-2.84721	0.00150958	0.0518483	no	--
	Unigene0015541	130.037	37.4342	5.0622	0.0448	0.067	3.0599	0	1.3004	141.637	57.5111	1.05723	47.6458	-5.76547	0.000256592	0.016907	yes	-0.271491	0.872606	1	no	--
	Unigene0007186	1.4321	0.6336	1.242	0	0.1184	0.0726	0.1831	0.1768	0.3479	1.10257	0.0636667	0.235933	-4.11418	0.000229367	0.0161439	yes	-2.22441	0.020407	0.226549	no	--
	Unigene0023876	1.5456	2.0279	7.4731	0.1575	0.0442	0.361	0	0.5275	0.1946	3.6822	0.187567	0.2407	-4.29509	0.000126104	0.0112315	yes	-3.93526	0.0016062	0.0537478	no	--
	Unigene0007398	1.7168	1.4156	13.4468	0.1769	0.1984	0.3244	0.6816	0.2963	0	5.5264	0.233233	0.325967	-4.56649	0.000249421	0.0166397	yes	-4.08354	0.00230318	0.0652995	no	--
	Unigene0048509	3.1658	1.1964	1.114	0	0	0.2309	0.097	0.1406	1.1063	1.8254	0.0769667	0.447967	-4.56784	0.000379805	0.0210453	yes	-2.02675	0.0730534	0.433714	no	PREDICTED: cuticlin-1 [Tribolium castaneum]
	Unigene0013362	1.191	1.1914	2.3632	0.0794	0	0	0	0	0.3488	1.58187	0.0264667	0.116267	-5.90131	2.92e-05	0.00463116	yes	-3.76612	0.00408078	0.0919383	no	--
	Unigene0011523	1.5472	1.2171	0.6333	0.1074	0	0.0656	0.0827	0.2398	0.1179	1.13253	0.0576667	0.1468	-4.29567	0.000134625	0.011641	yes	-2.94763	0.00368594	0.0866819	no	--
	Unigene0037347	1.5266	5.1922	0.1784	0.2218	0	0.0203	0	2.3531	0.3898	2.29907	0.0807	0.9143	-4.83234	0.00111749	0.0378111	yes	-1.33031	0.344797	0.81489	no	--
	Unigene0017788	4.0852	2.1895	0	0	0	0	0	1.5041	0.4623	2.09157	0.001	0.655467	-11.0304	0.000282639	0.017884	yes	-1.67399	0.268334	0.746707	no	--
	Unigene0032292	0.4484	1.412	1.2717	13.5529	13.7231	8.8538	13.6198	7.629	1.7365	1.04403	12.0433	7.66177	3.52799	0.000134032	0.0116075	yes	2.87551	0.00421501	0.093549	no	PREDICTED: integumentary mucin A.1 [Drosophila kikkawai]
	Unigene0021124	2.0044	2.2724	0.1108	0	0	0.1263	0	1.6912	0.4537	1.46253	0.0421	0.714967	-5.11851	0.00107038	0.0370246	yes	-1.03252	0.442992	0.877889	no	--
	Unigene0003508	1.4698	1.8052	2.8289	18.7896	16.6104	13.4513	24.7487	7.4407	3.9644	2.03463	16.2838	12.0513	3.00059	0.000389656	0.021332	yes	2.56634	0.00573881	0.110644	no	--
	Unigene0010056	10.0798	8.4977	10.0007	1.6544	0.7152	2.5203	2.9215	3.9445	7.1447	9.52607	1.62997	4.67023	-2.54704	0.00163255	0.0463212	yes	-1.02839	0.154312	0.605524	no	PREDICTED: cell division control protein 45 homolog [Strongylocentrotus purpuratus]
	Unigene0006474	0	0.0497	0.06	12.1556	0.0558	0.0912	0.2873	0	0.232	0.0365667	4.10087	0.1731	6.80926	0.000438659	0.0225475	yes	2.243	0.11697	0.539605	no	PREDICTED: uncharacterized protein LOC106180675 [Lingula anatina]
	Unigene0020327	11.6697	8.0111	1.4967	0.0809	0.0605	0.3709	0.0935	0	3.1099	7.05917	0.170767	1.0678	-5.3694	9.51e-06	0.00244756	yes	-2.72486	0.055939	0.379911	no	peritrophin [Palaemon carinicauda]
	Unigene0030247	1.2492	1.2064	0.7171	7.1849	12.98	5.049	5.4151	14.6386	2.3614	1.05757	8.40463	7.4717	2.99044	0.00090723	0.0334518	yes	2.82069	0.0034844	0.0839288	no	--
	Unigene0021656	0.4071	1.4507	0.3181	0	0	0.0604	0.1524	0.2944	0	0.7253	0.0201333	0.148933	-5.17092	0.00150718	0.0446047	yes	-2.28391	0.0692736	0.421897	no	--
	Unigene0006850	0.0626	0.1657	0.1142	0.7337	1.3627	1.2804	0.9484	0.5285	0.5459	0.114167	1.1256	0.674267	3.30148	0.000591363	0.0265441	yes	2.56218	0.00809012	0.135503	no	--
	Unigene0033246	0.2706	0.3944	0.4229	6.0901	4.5537	0.6829	3.6799	1.4186	0	0.362633	3.77557	1.6995	3.38011	0.0012805	0.0407635	yes	2.22853	0.0804453	0.452986	no	--
	Unigene0027375	1.6813	1.8745	0.792	0.1588	0.1663	0.233	0.2937	0.1773	0.0698	1.44927	0.186033	0.180267	-2.96169	0.0017763	0.0484328	yes	-3.00712	0.00263946	0.0708361	no	--
	Unigene0004121	0	0	0	10.8218	0	0.0192	0.161	0	0.0459	0.001	3.61367	0.0689667	11.8192	0.00025559	0.0168731	yes	6.10783	0.0556065	0.378981	no	C-type lectin [Marsupenaeus japonicus]
	Unigene0025162	127.064	124.639	88.3347	1187.37	1615.2	690.51	1168.63	339.277	85.032	113.346	1164.36	530.98	3.36074	1.01e-05	0.00249689	yes	2.22793	0.0107218	0.15944	no	--
	Unigene0037147	0.1096	0	0	19.5671	0	0.1709	1.2445	0.0694	1.2962	0.0365333	6.57933	0.870033	7.49258	0.00143981	0.043366	yes	4.57379	0.00548898	0.108495	no	Kazal-type serine proteinase inhibitor 4 [Fenneropenaeus chinensis]
	Unigene0000239	0.1263	0.1432	0.0576	2.2191	1.2311	0.5251	1.0756	0	0	0.109033	1.3251	0.358533	3.60326	0.000590748	0.026538	yes	1.71734	0.319632	0.797639	no	--
	Unigene0016967	1.0338	0.9997	2.1623	0.1379	0.0258	0.2528	0.1062	0.1924	0.4921	1.3986	0.138833	0.263567	-3.33256	0.00167895	0.0469613	yes	-2.40774	0.0164279	0.202227	no	--
	Unigene0006592	0.0596	0	0.1631	49.5514	0.0505	0.3099	0.5209	0.151	0.5568	0.0742333	16.6373	0.409567	7.80814	0.000238401	0.0163113	yes	2.46396	0.0456552	0.342833	no	oxygenase [Oplophorus gracilirostris]
	Unigene0009948	1.0568	0.9319	1.0706	0.1997	0	0	0.1539	0	0	1.01977	0.0665667	0.0513	-3.9373	0.00129023	0.0408757	yes	-4.31314	0.00172754	0.0555758	no	--
	Unigene0058275	0.1973	0.1118	0.0899	1.3417	2.4246	1.3327	0.6893	1.3732	0.1228	0.133	1.69967	0.728433	3.67575	0.00112124	0.0378748	yes	2.45337	0.0860411	0.467328	no	--
	Unigene0033518	17.0307	19.6361	16.0188	3.647	3.2332	2.3427	2.1371	5.6567	2.0865	17.5619	3.0743	3.29343	-2.51412	0.00115214	0.0385492	yes	-2.41478	0.00216091	0.0628516	no	--
	Unigene0010798	6.2141	2.2828	0.3165	0	0	0	0	0	0.3169	2.9378	0.001	0.105633	-11.5205	5.32e-09	1.15e-05	yes	-4.7976	0.0027846	0.0726727	no	--
	Unigene0053834	0.8259	0.4013	0.4303	0	0	0	0.2061	0.1493	0	0.5525	0.001	0.118467	-9.10983	0.0005258	0.0250157	yes	-2.22149	0.0745586	0.436957	no	--
	Unigene0033538	1.8247	1.2413	1.8775	10.4602	17.3442	6.0416	8.2651	4.3218	1.5252	1.64783	11.282	4.70403	2.77538	0.0012323	0.0400482	yes	1.51333	0.0848935	0.464004	no	--
	Unigene0000161	0.694	0	2.6574	0	0	0.0481	0.7274	0.0586	0	1.11713	0.0160333	0.262	-6.12258	0.00176122	0.0481892	yes	-2.09216	0.196168	0.66506	no	hypothetical protein OCBIM_22011750mg [Octopus bimaculoides]
	Unigene0053805	0	0	0	1.0112	0.7021	0.1987	0	0.7258	0.0793	0.001	0.637333	0.268367	9.3159	0.000732141	0.0296407	yes	8.06806	0.0657561	0.410586	no	--
	Unigene0041965	6.3534	1.5871	0.0491	0	0	0	0	0.5451	0.1341	2.6632	0.001	0.2264	-11.3789	4.04e-05	0.00558848	yes	-3.55621	0.0201089	0.224705	no	--
	Unigene0050979	1.3893	1.5259	2.4937	0.0984	0	0	0	0	0.3243	1.80297	0.0328	0.1081	-5.78053	5.75e-06	0.00177227	yes	-4.05993	0.00148237	0.0515363	no	--
	Unigene0032546	8.1332	2.6269	0.388	0	0	0	0	0	1.3834	3.71603	0.001	0.461133	-11.8595	5.9e-08	7.93e-05	yes	-3.01051	0.0643045	0.406326	no	--
	Unigene0015741	2.8424	2.4387	0.4903	0	0	0.1198	0	0	1.0998	1.9238	0.0399333	0.3666	-5.59022	4.7e-05	0.0061711	yes	-2.39168	0.101153	0.505337	no	--
	Unigene0047221	2.0742	0.5226	1.1907	0	0	0	0	0.0972	0.2869	1.2625	0.001	0.128033	-10.3021	5.29e-05	0.0066962	yes	-3.30169	0.00996881	0.152719	no	--
	Unigene0013170	0	0.1616	0.2079	2.4883	3.0929	0.8	1.8925	0.0722	0	0.123167	2.12707	0.6549	4.11018	0.000425122	0.0222359	yes	2.41066	0.143326	0.586855	no	--
	Unigene0054254	1.5754	3.4979	10.0743	0.4465	0.5193	0.6368	2.561	1.0246	3.078	5.0492	0.5342	2.2212	-3.2406	0.000895129	0.0331792	yes	-1.18472	0.190776	0.658056	no	--
	Unigene0050651	2.0677	0.6946	0.0698	0	0	0	0	0.1938	0	0.944033	0.001	0.0646	-9.88269	0.00130373	0.0411313	yes	-3.86923	0.0170801	0.206431	no	--
	Unigene0023480	32.8536	0.9779	0.4289	0	0	0.0815	0.2055	0	3.3188	11.4201	0.0271667	1.17477	-8.71553	1e-05	0.00249689	yes	-3.28113	0.0508013	0.360863	no	--
	Unigene0009854	0.2126	0.1205	0.2907	2.1688	6.5767	1.878	2.5996	0.4036	0.2646	0.207933	3.54117	1.08927	4.09003	0.000316589	0.0189768	yes	2.38916	0.0617545	0.397879	no	--
	Unigene0000117	0.0925	0.1049	0.2953	3.6187	1.2157	0.8655	0.7274	0.527	0.6912	0.164233	1.89997	0.648533	3.53216	0.00134983	0.041975	yes	1.98143	0.0554894	0.378753	no	--
	Unigene0035710	0	0	0	1.0793	1.7754	0.3958	0.998	0.482	0.7112	0.001	1.0835	0.7304	10.0815	0.000361855	0.020462	yes	9.51254	0.00145572	0.0508461	no	reverse transcriptase, partial [Penaeus monodon]
	Unigene0009173	0.5619	0.9555	0.1708	0	0.0265	0	0	0	0.2332	0.562733	0.00883333	0.0777333	-5.99335	0.000247296	0.016578	yes	-2.85585	0.0407454	0.323559	no	--
	Unigene0011320	11.891	10.6463	62.0783	3.4825	2.1715	5.9512	4.1902	7.079	11.5755	28.2052	3.8684	7.6149	-2.86615	0.00170495	0.0472574	yes	-1.88906	0.0272674	0.263926	no	N-acetyltransferase ESCO1 [Zootermopsis nevadensis]
	Unigene0036778	0.9699	1.033	2.6261	6.4968	32.7098	11.1194	6.8289	23.993	3.1101	1.543	16.7753	11.3107	3.44253	0.000348856	0.0200079	yes	2.87387	0.00310064	0.0782017	no	--
	Unigene0040673	1.6908	1.5311	0.9409	11.2882	13.9125	8.5926	19.8993	3.7379	0.0957	1.3876	11.2644	7.91097	3.02111	0.000162318	0.0129709	yes	2.51126	0.0366473	0.30663	no	--
	Unigene0021210	0.2191	0.3531	0.7256	4.1838	3.6758	1.7142	1.2392	0.6131	0.4595	0.4326	3.19127	0.7706	2.88302	0.00156238	0.045404	yes	0.832949	0.354988	0.82313	no	--
	Unigene0052561	0.1468	0	23.7539	0	0	0	0	0.2787	0	7.9669	0.001	0.0929	-12.9598	0.000289136	0.0181461	yes	-6.4222	0.00510582	0.103979	no	PREDICTED: leucine-rich repeat-containing protein 48-like, partial [Limulus polyphemus]
	Unigene0040447	0.0181	0.0616	0.7838	267.805	0.1381	0.1317	0.8774	0.2062	6.5791	0.287833	89.3582	2.55423	8.27822	0.000459633	0.0231161	yes	3.14958	0.0239404	0.24636	no	Laccase 2 [Daphnia magna]
	Unigene0013449	0.2038	0	19.0142	0	0	0.0706	0	0.172	0.3383	6.406	0.0235333	0.1701	-8.08857	0.00074355	0.0297515	yes	-5.23497	0.0078019	0.132788	no	--
	Unigene0012982	2.0797	0.7411	1.246	0	0.1511	0	0.9861	0	0	1.3556	0.0503667	0.3287	-4.75032	0.00047287	0.0234678	yes	-2.04409	0.141061	0.583476	no	--
	Unigene0057300	1.8495	0.3883	1.0617	0	0	0.1424	0	0	0.7675	1.09983	0.0474667	0.255833	-4.53423	0.00134479	0.0419292	yes	-2.10401	0.144432	0.588484	no	--
	Unigene0007541	0.0413	0.1872	0.0753	0.6316	1.0494	1.437	0.1081	0.0784	0.0514	0.101267	1.03933	0.0793	3.35943	0.00100167	0.0355918	yes	-0.352767	0.830671	1	no	--
	Unigene0035431	3.3934	4.4636	7.8696	39.0445	84.0383	24.7222	46.877	25.7265	6.6032	5.2422	49.2683	26.4022	3.23242	0.000112256	0.010601	yes	2.33242	0.00624629	0.116941	no	--
	Unigene0006379	0	0.1114	0.8957	83.5248	0.4164	0.7148	15.0174	1.8651	3.5469	0.3357	28.2187	6.8098	6.39333	0.00109721	0.0374497	yes	4.34237	0.00145897	0.0509275	no	trypsin [Litopenaeus vannamei]
	Unigene0038277	0	0	0.0871	3.0337	0	3.3775	0	0	0	0.0290333	2.13707	0.001	6.20178	0.0015911	0.0459102	yes	-4.85964	1	1	no	--
	Unigene0021394	2.5194	1.6446	0.6961	21.2892	17.0188	4.8403	6.2684	7.6333	2.0909	1.62003	14.3828	5.33087	3.15025	0.00128695	0.0408757	yes	1.71835	0.0683152	0.419328	no	--
	Unigene0008194	0.2732	0.5421	0.1868	5.8074	5.4425	2.0589	7.6968	3.1123	0.5953	0.334033	4.43627	3.80147	3.73128	0.000298125	0.0183338	yes	3.50849	0.00261393	0.0704318	no	PREDICTED: integumentary mucin A.1 [Drosophila kikkawai]
	Unigene0018659	0.3835	0.087	0.3846	2.4345	4.0633	1.1559	3.0818	1.7473	0	0.285033	2.55123	1.6097	3.16199	0.00178349	0.0484477	yes	2.49759	0.0628585	0.401413	no	--
	Unigene0031017	68.0133	56.9819	1.879	0	0.0613	1.5408	0.0316	6.2236	6.3918	42.2914	0.534033	4.21567	-6.30729	0.000141778	0.0119658	yes	-3.32653	0.015001	0.192827	no	--
	Unigene0024604	0.5043	1.1435	0.6437	3.2012	4.83	9.8011	0.6607	0.8297	0	0.763833	5.9441	0.4968	2.96013	0.00161383	0.0461755	yes	-0.620593	0.60354	0.949626	no	--
	Unigene0049537	1.1514	1.523	0.2333	0	0	0	0.1676	0	0.2389	0.969233	0.001	0.1355	-9.9207	5.9e-06	0.00178845	yes	-2.83855	0.0181717	0.213716	no	--
	Unigene0008581	2.6955	6.2771	0.4317	0	0	0.0757	0.1273	1.4752	0.9522	3.13477	0.0252333	0.851567	-6.95688	6.22e-06	0.00185631	yes	-1.88017	0.0953264	0.491344	no	--
	Unigene0035626	0	0	0.0608	14.9973	0.0188	0.0462	0.136	0	0.1661	0.0202667	5.02077	0.1007	7.95266	0.000810216	0.0312224	yes	2.31288	0.289434	0.766355	no	Vitelline membrane outer layer protein 1 [Daphnia magna]
	Unigene0029439	0.0661	0	0	7.569	0.1961	0.4123	0.1155	0.7949	0.0823	0.0220333	2.7258	0.3309	6.95085	0.00012045	0.0108931	yes	3.90864	0.0253719	0.254547	no	--
	Unigene0003011	0.9955	2.4705	116.007	0.542	0.2259	3.2831	0.2328	3.2638	4.0984	39.8245	1.35033	2.53167	-4.88227	0.00156168	0.045404	yes	-3.9755	0.00610505	0.115228	no	Myosin heavy chain, muscle [Cyphomyrmex costatus]
	Unigene0025907	2.7215	0.7241	1.9495	9.7898	26.5269	10.3038	5.215	9.1731	3.7336	1.79837	15.5402	6.04057	3.11124	0.000650292	0.0278617	yes	1.748	0.0440155	0.336385	no	Pentraxin-4-like protein [Daphnia magna]
	Unigene0008285	13.2941	27.4696	1.328	0.3256	0.0522	0.9808	0.0896	1.1944	2.5284	14.0306	0.452867	1.2708	-4.95334	0.000117563	0.0107772	yes	-3.46476	0.00402131	0.0912518	no	--
	Unigene0028966	1.7785	0.651	5.4249	0.023	0.2929	0.1901	0.4527	0.0772	0.816	2.61813	0.168667	0.448633	-3.95629	0.00047831	0.0236131	yes	-2.54493	0.0133282	0.180673	no	Kunitz domain-containing protein [Daphnia magna]
	Unigene0001610	0	0	0	1.7071	0.1596	0.2609	0.5481	0.7147	0	0.001	0.7092	0.420933	9.47005	0.00152848	0.0450693	yes	8.71745	0.0147999	0.191507	no	--
	Unigene0043663	0	0	0	3.3721	0	0	0	0	0	0.001	1.12403	0.001	10.1345	0.00124096	0.0401122	yes	0	notest	notest	notest	hemocyanin subunit L2, partial [Litopenaeus vannamei]
	Unigene0056429	0	0	0	0.462	0.8061	0.706	0.2967	0.5159	0.1691	0.001	0.658033	0.327233	9.36202	0.000364592	0.0205333	yes	8.35418	0.00913632	0.145933	no	--
	Unigene0024249	3.4069	6.4684	182.991	1.7777	0.2521	4.4402	0.1417	5.0989	5.3857	64.2888	2.15667	3.5421	-4.89769	0.000735631	0.0297087	yes	-4.18189	0.00375241	0.0874322	no	--
	Unigene0048150	0.2403	0.218	0.8327	0	0	0	0.5878	0.4867	0.1197	0.430333	0.001	0.398067	-8.74931	0.00123317	0.0400482	yes	-0.112445	1	1	no	--
	Unigene0035101	2.0024	4.0781	1.7918	30.7272	37.6853	24.7817	15.7415	21.5885	3.3699	2.6241	31.0647	13.5666	3.56538	2.55e-05	0.00428508	yes	2.37017	0.00905836	0.145291	no	--
	Unigene0019580	0.8434	0.8334	1.0934	11.946	9.2538	4.4391	9.2794	3.6429	2.5237	0.9234	8.5463	5.14867	3.21027	9.52e-05	0.0096233	yes	2.47917	0.00264803	0.0708361	no	Transposon Ty3-I Gag-Pol polyprotein [Exaiptasia pallida]
	Unigene0036543	0.3044	0.0575	0.2776	3.2209	3.7846	1.793	4.1217	1.4128	0.2527	0.213167	2.93283	1.92907	3.78224	0.000277035	0.0175749	yes	3.17785	0.00920817	0.146366	no	PREDICTED: histone-lysine N-methyltransferase SETMAR-like [Acromyrmex echinatior]
	Unigene0049152	0.618	0.5606	5.6347	0	0	0.1285	0.3779	0.1564	0.6155	2.2711	0.0428333	0.383267	-5.72851	0.000254153	0.0168062	yes	-2.56697	0.0328881	0.289735	no	Cuticular protein analogous to peritrophins 3-D1 [Daphnia magna]
	Unigene0015583	2.9174	1.7408	1.9039	14.4116	14.7064	11.203	6.2901	9.3862	1.3763	2.18737	13.4403	5.6842	2.6193	0.000835968	0.0318119	yes	1.37776	0.109884	0.525578	no	hypothetical protein T4E_7988, partial [Trichinella pseudospiralis]
	Unigene0001268	0.1108	0.3141	0.2021	2.3242	2.4424	0.8639	0.8713	0.4208	0.069	0.209	1.87683	0.4537	3.16673	0.00166848	0.0467989	yes	1.11824	0.393587	0.850335	no	--
	Unigene0024987	0.4035	0.1017	0.4497	4.6758	4.3323	0.7922	6.7359	1.3619	1.1721	0.3183	3.26677	3.08997	3.3594	0.0016838	0.0469613	yes	3.27913	0.00316084	0.0789379	no	--
	Unigene0012278	1.5792	2.6168	0.7753	0	0	0	0.3183	0.615	0	1.6571	0.001	0.3111	-10.6944	0.000122862	0.0110122	yes	-2.41321	0.0405793	0.322968	no	--
	Unigene0057584	0.4231	2.3984	0.2204	0	0	0	0.1056	0.153	0	1.01397	0.001	0.0862	-9.98579	0.000270305	0.0174362	yes	-3.55618	0.0125657	0.17523	no	--
	Unigene0047407	0.5269	0.5974	1.1049	0	0	0.1095	0	0.1334	0.1312	0.743067	0.0365	0.0882	-4.34752	0.00131762	0.0414304	yes	-3.07464	0.0121743	0.172057	no	--
	Unigene0050967	0.0815	0.3697	0.223	1.0165	4.1803	1.4403	3.2754	1.9603	0.4059	0.224733	2.21237	1.88053	3.2993	0.00160849	0.0461708	yes	3.06486	0.00629675	0.117589	no	--
	Unigene0039602	0.0943	0	0.172	69.3212	0	0.245	2.018	0.0597	0.4696	0.0887667	23.1887	0.8491	8.02919	0.000735005	0.0297047	yes	3.25784	0.022778	0.240719	no	cathepsin L, partial [Litopenaeus vannamei]
	Unigene0051219	1.9486	3.1234	0	0	0	0.0698	0.2348	2.6362	8.4484	1.69067	0.0232667	3.77313	-6.18318	0.00127632	0.040742	yes	1.15817	0.39427	0.85074	no	Glucose-dependent insulinotropic receptor, partial [Cerapachys biroi]
	Unigene0053857	0	0.143	0.115	0.2145	11.9742	0.5899	0	0.3193	0.0785	0.086	4.25953	0.1326	5.63021	0.000653766	0.0278805	yes	0.624672	0.859728	1	no	--
	Unigene0000389	29.4592	44.578	52.7095	166.352	276.569	183.122	237.738	119.653	69.872	42.2489	208.681	142.421	2.30431	0.00150279	0.0445255	yes	1.75318	0.0164337	0.202253	no	integrin alpha 4, partial [Fenneropenaeus chinensis]
	Unigene0007648	0	0	0	0.7137	0.0239	0	0	0	0.0234	0.001	0.245867	0.0078	7.94173	0.00143336	0.0432832	yes	2.96347	0.61571	0.949626	no	--
	Unigene0023697	0.1672	0.0316	0.2032	64.8445	0.0709	0.2606	0.9005	0.0705	1.8385	0.134	21.7253	0.9365	7.341	0.000235194	0.0162749	yes	2.80505	0.0251321	0.253311	no	--
	Unigene0017282	0.0666	0.3018	2.1239	0	0	0.0346	0	0.0421	0.1657	0.830767	0.0115333	0.0692667	-6.17056	0.000645277	0.0277779	yes	-3.58421	0.0169712	0.205642	no	--
	Unigene0028506	17.5911	15.0875	11.8314	94.8023	113.08	70.5522	63.1749	51.4307	26.0166	14.8367	92.8116	46.8741	2.64514	0.000241971	0.0164359	yes	1.65962	0.0165639	0.20302	no	glutathione-dependent prostaglandin D synthase [Penaeus monodon]
	Unigene0012558	0.0842	0.159	0.9719	2.4487	11.6039	1.8952	3.9942	2.3789	0.4191	0.405033	5.31593	2.26407	3.71421	0.00174302	0.0478879	yes	2.4828	0.0321606	0.286679	no	PREDICTED: uncharacterized protein LOC107436837 [Parasteatoda tepidariorum]
	Unigene0045690	8.3417	11.4248	9.0763	47.5545	83.4507	32.654	47.2002	32.7122	7.6178	9.61427	54.5531	29.1767	2.50441	0.0012647	0.0405121	yes	1.60157	0.0490959	0.35499	no	--
	Unigene0008594	9.2889	2.2985	4.9737	0.8774	0.4686	0.3831	0.4829	1.1196	2.9827	5.52037	0.576367	1.5284	-3.25971	0.000746282	0.0297974	yes	-1.85274	0.0530834	0.370112	no	PREDICTED: apolipoprotein D [Tribolium castaneum]
	Unigene0030352	0	0.1151	0.1234	1.9172	271.374	9.5276	1.0637	0	0	0.0795	94.2729	0.354567	10.2117	9.01e-08	0.000107048	yes	2.15703	0.269183	0.747624	no	--
	Unigene0006322	0.6665	1.6856	0	0	0	0	0.0896	0	0	0.784033	0.001	0.0298667	-9.61477	0.00157925	0.0458	yes	-4.71431	0.0154409	0.196082	no	--
	Unigene0005636	0	0	0	0.0682	1.4784	0.8752	0	0	0	0.001	0.807267	0.001	9.6569	0.000656579	0.0279778	yes	0	notest	notest	notest	--
	Unigene0044968	0.5313	1.0541	1.2916	0.1004	0	0	0.1547	0	0.0551	0.959	0.0334667	0.0699333	-4.84073	0.000186812	0.0140991	yes	-3.77748	0.00244924	0.0675647	no	--
	Unigene0055965	0.5825	0.7705	1.5047	0	0	0	0.0848	0	0	0.952567	0.001	0.0282667	-9.89568	0.000509106	0.0244692	yes	-5.07465	0.00286429	0.0740558	no	--
	Unigene0010579	1.4913	1.1473	0	0	0	0	0	0.1348	0.1989	0.879533	0.001	0.111233	-9.78059	0.00105441	0.036763	yes	-2.98315	0.0527817	0.368902	no	--
	Unigene0003593	37.797	32.8153	42.8908	226.213	252.659	155.456	161.617	221.729	89.081	37.8344	211.443	157.476	2.4825	0.000503999	0.0243551	yes	2.05736	0.00317279	0.0791647	no	PREDICTED: sodium-coupled monocarboxylate transporter 2-like [Limulus polyphemus]
	Unigene0001681	8.2676	7.0057	9.3373	39.5946	88.4793	28.2163	47.2014	25.0907	4.701	8.20353	52.0967	25.6644	2.66688	0.00085653	0.0323006	yes	1.64545	0.0552017	0.377982	no	--
	Unigene0049581	0.6914	0	28.7861	0.0871	0.1302	0.0798	0.1342	0.1945	0.5738	9.82583	0.0990333	0.300833	-6.63252	0.000713002	0.0292346	yes	-5.02954	0.00461672	0.0986099	no	--
	Unigene0042309	1.2979	0.5886	0.4733	11.2793	18.9946	10.4317	20.2544	2.8472	1.508	0.7866	13.5685	8.2032	4.10849	2.43e-05	0.00417621	yes	3.38248	0.00388311	0.089503	no	--
	Unigene0026064	6.4862	3.1369	9.7732	25.8278	80.8759	19.9254	11.9384	15.9587	15.8858	6.46543	42.2097	14.5943	2.70676	0.00163873	0.0464497	yes	1.17459	0.116143	0.538316	no	PREDICTED: insulin-like growth factor-binding protein complex acid labile subunit [Priapulus caudatus]
	Unigene0026406	0.0223	0.019	0.1067	6.8682	0.052	0.2086	0.5453	0	0.6176	0.0493333	2.37627	0.387633	5.58999	0.000462015	0.0231602	yes	2.97406	0.034764	0.298102	no	PREDICTED: amino acid transporter ANT1-like [Limulus polyphemus]
	Unigene0044696	0.0447	0	0	7.6466	0.0947	0.0232	0.2536	0.0565	0.0834	0.0149	2.58817	0.131167	7.44047	0.000555525	0.0256506	yes	3.13802	0.0646144	0.40762	no	cathepsin C [Fenneropenaeus chinensis]
	Unigene0048926	0.1122	0	0.2045	0.0848	314.931	151.893	0.2123	0	0	0.105567	155.636	0.0707667	10.5258	6.22e-07	0.000365211	yes	-0.577012	0.800324	1	no	--
	Unigene0048039	1.3436	0.6273	5.2603	0	0.067	0.1643	0	0	0.2952	2.4104	0.0771	0.0984	-4.9664	0.000339716	0.019716	yes	-4.61447	0.0019138	0.0587091	no	--
	Unigene0004525	1.0484	1.3991	0.3087	21.169	1.0645	10.8738	0.0191	16.9593	15.1454	0.918733	11.0358	10.7079	3.5864	0.00088438	0.0329821	yes	3.54289	0.00975985	0.150664	no	--
	Unigene0056400	1.1743	0.4755	3.7471	0	0.0711	0	0.4396	0.1062	0.3133	1.79897	0.0237	0.286367	-6.24614	0.000200579	0.0148014	yes	-2.65123	0.0246502	0.250909	no	--
	Unigene0011808	0.0524	0.0594	4.791	0.0396	0.0148	0.0363	0.0305	0	0.0761	1.63427	0.0302333	0.0355333	-5.75636	0.000488385	0.0238997	yes	-5.52333	0.00169246	0.0551723	no	Rotund [Euperipatoides kanangrensis]
	Unigene0057527	0.7009	0.8669	0.5229	0	0	0	0	0	0.1586	0.6969	0.001	0.0528667	-9.44481	0.000186062	0.0140699	yes	-3.72052	0.00536403	0.107167	no	--
	Unigene0007485	0.5886	1.1988	0.6912	132.2	1.8263	0.3421	2.8754	1.3761	5.5883	0.8262	44.7894	3.27993	5.76052	0.000331281	0.0194613	yes	1.9891	0.019875	0.223599	no	peritrophin-44-like protein [Eriocheir sinensis]
	Unigene0033689	5.6199	8.2391	9.2757	0.9061	0.9034	1.3847	0.9098	1.7168	1.6284	7.71157	1.06473	1.41833	-2.85653	0.000751496	0.0299208	yes	-2.44283	0.00286555	0.0740558	no	--
	Unigene0021360	0.3938	0.2232	2.3784	0.1116	0	0	0	0.2492	0	0.998467	0.0372	0.0830667	-4.74634	0.0017586	0.0481527	yes	-3.58737	0.0184596	0.215508	no	--
	Unigene0037137	0.0344	0	0.1881	58.5817	0.0777	0.131	1.3012	0.1595	1.5121	0.0741667	19.5968	0.990933	8.04563	0.000296483	0.018328	yes	3.73995	0.00413401	0.0926008	no	vitelline membrane outer layer 1-like protein [Scylla paramamosain]
	Unigene0019789	1.6654	1.502	1.9843	0.2789	0.1925	0.236	0.0331	0.7665	0.2356	1.71723	0.2358	0.345067	-2.86445	0.00121376	0.0397757	yes	-2.31514	0.0283646	0.269185	no	--
	Unigene0021483	0.8012	0.5047	1.9479	0	0	0.0925	0	0	0.1108	1.0846	0.0308333	0.0369333	-5.13653	0.00109569	0.0374497	yes	-4.8761	0.00165142	0.0545321	no	--
	Unigene0044446	0	0.036	0.0941	62.1157	0.1144	0.099	0.2358	0.0603	0.4448	0.0433667	20.7764	0.246967	8.90414	7.93e-05	0.00855008	yes	2.50966	0.0387583	0.315055	no	PREDICTED: uncharacterized protein LOC106152671 [Lingula anatina]
	Unigene0030007	0.1631	0.1849	0.0992	1.8491	3.2262	1.1303	0.8549	1.3764	0.3723	0.149067	2.06853	0.867867	3.79458	0.000129052	0.0114039	yes	2.54152	0.01054	0.157861	no	Uncharacterized protein APZ42_025329 [Daphnia magna]
	Unigene0027945	2.356	2.5376	0.8234	0.0445	0.0666	0	0	0.4473	0	1.90567	0.0370333	0.1491	-5.68533	7.66e-06	0.00212752	yes	-3.67594	0.00650546	0.119739	no	--
	Unigene0004275	0.0195	0.331	0.0532	88.492	0.066	0.1821	0.153	0.6651	0.1696	0.134567	29.58	0.329233	7.78016	0.000322428	0.0191952	yes	1.29079	0.269409	0.747715	no	JHE-like carboxylesterase 1 [Pandalopsis japonica]
	Unigene0032361	0.63	2.2858	3.6188	0.2571	0	0.0786	0.033	0.7176	2.2275	2.1782	0.1119	0.9927	-4.28285	0.000697064	0.0287694	yes	-1.13371	0.319608	0.797639	no	PREDICTED: jerky protein homolog-like [Octopus bimaculoides]
	Unigene0036616	0	0	0	0.6189	1.0798	1.0403	0.3974	0	0.9062	0.001	0.913	0.434533	9.83447	0.000312957	0.0188907	yes	8.76332	0.0377136	0.311	no	--
	Unigene0042720	0	0.0695	0.2796	32.7161	0.104	0.3188	1.6878	0.0388	0.2291	0.116367	11.0463	0.6519	6.56874	0.000784791	0.0305981	yes	2.48597	0.0968198	0.495006	no	C-type lectin [Penaeus monodon]
	Unigene0007941	0	0.0779	0.1879	1.713	1.4555	0.7853	1.8599	1.304	0.342	0.0886	1.31793	1.16863	3.89483	0.00122052	0.039844	yes	3.72137	0.00602734	0.11407	no	--
	Unigene0041540	2.2125	2.4857	4.1444	0.4104	0.0511	0.1672	0.1581	0.6364	0.025	2.94753	0.209567	0.273167	-3.81403	0.00020214	0.0148582	yes	-3.43165	0.00157264	0.0530322	no	--
	Unigene0033983	2.4809	2.427	5.424	0.3386	0.2461	0.3967	0.8842	0.9136	1.2085	3.44397	0.327133	1.0021	-3.39612	0.0001173	0.0107772	yes	-1.78104	0.0243266	0.249091	no	reverse transcriptase, partial [Nuttalliella namaqua]
	Unigene0019774	1.0007	0.7537	4.5042	0.23	0.2313	0.2546	0.4034	0.1417	0.6098	2.0862	0.238633	0.384967	-3.12801	0.00132182	0.0415193	yes	-2.43807	0.0126231	0.175661	no	Protocadherin-15, partial [Zootermopsis nevadensis]
	Unigene0031501	0.9412	0.0711	25.6862	0	0	0	0	0	0.4687	8.8995	0.001	0.156233	-13.1195	2.1e-05	0.00390298	yes	-5.83195	0.00267709	0.0712961	no	Cadherin-23 [Zootermopsis nevadensis]
	Unigene0040536	8.2748	2.3337	3.378	0	0	0.1284	0	0	1.7425	4.66217	0.0428	0.580833	-6.76725	6.1e-07	0.000361872	yes	-3.0048	0.0417625	0.328114	no	PREDICTED: FK506-binding protein 2 [Musca domestica]
	Unigene0011872	4.9653	5.6003	5.5329	24.4625	39.8235	20.8557	8.9429	8.6062	2.2042	5.36617	28.3806	6.58443	2.40294	0.00136465	0.0422262	yes	0.295167	0.703976	0.985866	no	PREDICTED: uncharacterized protein LOC105340509 [Crassostrea gigas]
	Unigene0020303	3.1429	2.0557	0.1837	0	0.0342	0.0838	0	0	2.1569	1.7941	0.0393333	0.718967	-5.51136	0.000133194	0.0115665	yes	-1.31926	0.402442	0.857423	no	--
	Unigene0009238	12.9077	16.0483	17.1672	82.9956	169.07	118.99	84.4939	36.5274	18.5205	15.3744	123.685	46.5139	3.00807	5.65e-05	0.00688766	yes	1.59713	0.0345952	0.297238	no	--
	Unigene0027004	0.242	0.2743	0.4613	7.4059	4.4189	3.2694	1.0184	4.0648	0.3012	0.325867	5.0314	1.7948	3.94861	2.47e-05	0.00421556	yes	2.46147	0.0218609	0.234956	no	--
	Unigene0027111	1.8857	0.7675	1.4988	0	0	0.0503	0	0	1.565	1.384	0.0167667	0.521667	-6.3671	1.63e-06	0.000727332	yes	-1.40764	0.342963	0.813628	no	--
	Unigene0048378	2.1011	0.9403	0.2016	0	0.0469	0	0	0	1.1013	1.081	0.0156333	0.3671	-6.1116	0.000361381	0.0204558	yes	-1.55812	0.310515	0.790443	no	--
	Unigene0013880	0.5489	1.0223	0.6434	0.0444	0.0665	0	0.2055	0.1985	0	0.7382	0.0369667	0.134667	-4.31971	0.000480217	0.023669	yes	-2.45462	0.0306829	0.279827	no	--
	Unigene0045459	6.6291	6.9214	15.0846	43.1921	125.778	72.4052	21.7682	128.805	7.0697	9.54503	80.4586	52.5476	3.07542	0.00012858	0.01138	yes	2.4608	0.010752	0.159619	no	PREDICTED: inverted formin-2 [Strongylocentrotus purpuratus]
	Unigene0048350	1.0911	0	15.6516	0	0	0	0	0.0921	2.1734	5.5809	0.001	0.755167	-12.4463	0.000115499	0.0107541	yes	-2.88563	0.110073	0.526206	no	--
	Unigene0046668	0	0.1199	0.1286	0.1998	292.051	130.475	0.2771	0	0	0.0828333	140.909	0.0923667	10.7323	1.17e-07	0.000129235	yes	0.157161	0.95233	1	no	PREDICTED: uncharacterized protein LOC107224230 [Neodiprion lecontei]
	Unigene0002264	0.6576	0.7988	0.9421	0	0	0	0.041	0	0.1754	0.7995	0.001	0.0721333	-9.64295	1.54e-05	0.0031712	yes	-3.47036	0.00344269	0.0833569	no	--
	Unigene0009828	0	0.0169	0.102	10.8344	0.0443	0.0233	0.1173	0.0567	0.0836	0.0396333	3.634	0.0858667	6.5187	0.00168609	0.0469656	yes	1.11538	0.370945	0.8342	no	PREDICTED: nucleotide-binding oligomerization domain-containing protein 2-like [Acropora digitifera]
	Unigene0035432	3.0651	2.8206	3.738	20.4853	24.3259	10.0119	16.463	37.4312	2.9732	3.2079	18.2744	18.9558	2.51012	0.00162164	0.046291	yes	2.56294	0.00495456	0.10215	no	--
	Unigene0006629	0.0678	0.0385	42.4292	0.1153	0.23	0.0353	0.3852	0.2146	0.0422	14.1785	0.126867	0.214	-6.80425	0.0009339	0.0339906	yes	-6.04995	0.00222204	0.063961	no	--
	Unigene0037225	0.0867	0.0491	0.0395	1.179	1.7632	1.4414	0.4543	0.1097	0	0.0584333	1.4612	0.188	4.64422	2.96e-05	0.00463501	yes	1.68587	0.320145	0.798296	no	--
	Unigene0053450	0	0	0.1256	1.4055	1.3428	0.4295	0.6017	0.5231	0.343	0.0418667	1.05927	0.489267	4.66112	0.00117567	0.0389902	yes	3.54675	0.0253148	0.254547	no	--
	Unigene0004531	0.2607	0.3377	0.1952	3.63	0.6391	3.8991	0.0813	6.7626	3.1406	0.264533	2.72273	3.32817	3.36353	0.000543632	0.0254136	yes	3.65321	0.0022582	0.0644682	no	--
	Unigene0037407	0	0	0	1.841	0.0459	0.1969	0.0236	0.0343	0.1011	0.001	0.6946	0.053	9.44004	0.000233675	0.0162644	yes	5.72792	0.152207	0.602485	no	--
	Unigene0015051	0	0.0974	43.7117	0	0.0728	0.0893	0	0.2175	0	14.603	0.0540333	0.0725	-8.0782	0.00090651	0.0334471	yes	-7.65407	0.00155265	0.0526683	no	--
	Unigene0038190	4.2237	3.1366	2.2113	15.9836	22.2536	13.409	12.2276	7.6915	2.7668	3.19053	17.2154	7.56197	2.43183	0.00139682	0.0426597	yes	1.24496	0.114555	0.535536	no	PREDICTED: zinc transporter ZIP13 homolog [Bactrocera oleae]
	Unigene0008192	0.1099	0.4154	0.4009	4.9426	3.5405	3.8844	7.7452	1.6695	0.6842	0.308733	4.1225	3.3663	3.73909	0.00011719	0.0107772	yes	3.44673	0.00269218	0.0715139	no	PREDICTED: integumentary mucin A.1 [Drosophila kikkawai]
	Unigene0009019	0.307	0.232	0.5597	2.7837	5.9842	2.8714	2.7706	2.331	0.6369	0.366233	3.87977	1.91283	3.40513	0.000812957	0.0313001	yes	2.38488	0.0261159	0.258005	no	--
	Unigene0021410	0	0	0.043	1.3113	0.06	0.1718	0.2681	0.0299	0.2057	0.0143333	0.514367	0.1679	5.16535	0.00133447	0.0417508	yes	3.55016	0.0139236	0.185091	no	Vanin 2-like protein [Daphnia magna]
	Unigene0017443	14.9958	13.4595	11.0894	77.5789	149.84	91.5651	32.7455	29.7334	11.4601	13.1816	106.328	24.6463	3.01193	9.26e-05	0.00948687	yes	0.902851	0.231837	0.712107	no	--
	Unigene0033466	0.0167	0	0.4253	80.3647	0.0282	0.7793	2.707	0.4007	2.3439	0.147333	27.0574	1.8172	7.5208	0.000929818	0.0339296	yes	3.62456	0.00888292	0.14347	no	hypothetical protein T11_10141, partial [Trichinella zimbabwensis]
	Unigene0004853	2.7921	1.0641	5.0698	5.1597	212.733	10.3396	9.7552	29.3684	2.4243	2.97533	76.0773	13.8493	4.67634	0.000326935	0.0193668	yes	2.21869	0.023709	0.245283	no	--
	Unigene0046195	1.0251	0.1937	1.1423	4.1316	11.2954	7.9907	2.338	2.811	0.2836	0.787033	7.8059	1.81087	3.31007	0.000872438	0.0327093	yes	1.20218	0.265266	0.74469	no	Enterin neuropeptides [Cerapachys biroi]
	Unigene0009899	0.9952	0.609	0.3889	0.0716	0.0803	0.0164	0.0276	0.12	0	0.664367	0.0561	0.0492	-3.56591	0.000696828	0.0287694	yes	-3.75525	0.00157549	0.0530455	no	--
	Unigene0006637	1.7988	0.0964	0.9943	0	0.012	0.0294	0	0.2689	0.0353	0.963167	0.0138	0.1014	-6.12505	3.13e-05	0.00478676	yes	-3.24773	0.0176254	0.210134	no	--
	Unigene0043099	0.1184	0.1789	0.1439	4.2488	2.0734	0.3281	0.1379	0	0.1965	0.147067	2.21677	0.111467	3.91391	0.000703499	0.0289714	yes	-0.399858	0.80007	1	no	--
	Unigene0010384	5.1696	4.6484	0.2167	0.0674	0	0.3088	0	0.2256	0.8877	3.3449	0.1254	0.3711	-4.73735	0.000768605	0.0303236	yes	-3.17208	0.0214279	0.232252	no	--
	Unigene0005844	1.0304	0.7788	0.9394	5.9955	5.2981	8.6384	4.3198	2.1734	3.5915	0.9162	6.644	3.36157	2.85832	0.00132865	0.0416752	yes	1.8754	0.0355373	0.30139	no	--
	Unigene0006965	1.4406	2.7862	1.3134	8.261	20.1113	11.5377	10.0665	9.2234	2.6373	1.84673	13.3033	7.30907	2.84874	0.00165217	0.0465498	yes	1.98471	0.0328888	0.289735	no	--
	Unigene0013867	3.6558	0.3014	2.3028	0	0	0	0	0	0.2482	2.08667	0.001	0.0827333	-11.027	1.13e-05	0.00267342	yes	-4.65659	0.0019079	0.0586182	no	--
	Unigene0015958	1.0449	0.9477	0.5081	0	0	0	0	0	0.1734	0.833567	0.001	0.0578	-9.70315	0.000138648	0.0118256	yes	-3.85016	0.00417384	0.0931554	no	--
	Unigene0006245	4.687	3.6835	5.6813	0.8452	0.316	0.4428	0.5583	0.9437	0.3978	4.68393	0.534667	0.633267	-3.13101	0.000770369	0.0303507	yes	-2.88684	0.00170814	0.0553247	no	reverse transcriptase, partial [Bombyx mori]
	Unigene0054607	0	0	0	3.7853	1.0886	1.0679	0.3739	0.2167	0.4264	0.001	1.9806	0.339	10.9517	1.33e-05	0.00288445	yes	8.40514	0.0163322	0.201695	no	--
	Unigene0006826	3.7419	8.1718	0.6152	0.2781	0.364	0.5419	0.643	0.6987	0.84	4.1763	0.394667	0.727233	-3.40352	0.00150887	0.0446312	yes	-2.52174	0.012682	0.176062	no	--
	Unigene0048752	0.1359	0	0.0929	17.5957	0.1727	0.1412	0.356	0	0.5074	0.0762667	5.96987	0.2878	6.2905	0.000727109	0.0295765	yes	1.91594	0.197902	0.6673	no	Apolipoprotein D [Daphnia magna]
	Unigene0014524	0.1861	0.7385	0.2545	0	0	0	0	0.0589	0	0.393033	0.001	0.0196333	-8.61851	0.00159309	0.0459102	yes	-4.32327	0.0077854	0.132698	no	--
	Unigene0038876	0.0979	0.1554	2.6419	0.0222	0	0	1.693	0.0991	0	0.965067	0.0074	0.597367	-7.02696	4.99e-05	0.00642736	yes	-0.692012	0.653602	0.964793	no	PREDICTED: papilin isoform X9 [Apis florea]
	Unigene0022214	1.6586	0.104	0.6628	0.024	0.0419	0.0954	0	1.2952	0.0439	0.808467	0.0537667	0.446367	-3.9104	0.000886773	0.03303	yes	-0.856959	0.559881	0.945532	no	PREDICTED: anoctamin-4-like [Halyomorpha halys]
	Unigene0006828	0	0.3163	0.2543	6.008	18.4897	54.9122	0.6822	0.0706	0.1389	0.1902	26.47	0.297233	7.1207	9.11e-08	0.000107048	yes	0.644079	0.727893	0.992283	no	--
	Unigene0008649	0.3484	0.4828	0.7941	3.2253	8.8429	12.0302	2.2317	4.2625	1.494	0.541767	8.0328	2.66273	3.89016	3.87e-05	0.00540289	yes	2.29716	0.00996227	0.152661	no	C-type lectin [Penaeus monodon]
	Unigene0051957	0	0.0954	0	0.8586	1.8547	1.0497	0.2205	0.4261	0.2095	0.0318	1.25433	0.285367	5.30175	0.000243754	0.0164882	yes	3.16572	0.104453	0.513733	no	--
	Unigene0044101	0	0.0269	0.0108	5.3836	0.0201	0.0246	0.0725	0.0225	0.0148	0.0125667	1.80943	0.0366	7.16979	0.000401504	0.0217228	yes	1.54224	0.267351	0.745882	no	Collectin-12, partial [Exaiptasia pallida]
	Unigene0020862	0.0878	0.1492	15.1217	0.0995	0	0.1824	0	0	0.2185	5.11957	0.0939667	0.0728333	-5.76773	0.00173858	0.0478136	yes	-6.13528	0.00249281	0.0683262	no	Brain-specific angiogenesis inhibitor [Daphnia magna]
	Unigene0007618	2.6679	0.1635	2.0379	0.0817	0	0	0.1889	0	0	1.6231	0.0272333	0.0629667	-5.89723	0.00031805	0.0190224	yes	-4.68802	0.00328671	0.0809185	no	--
	Unigene0052524	0.1709	0.1291	0.1038	2.0013	1.9791	0.9471	0.9451	0.5045	0	0.1346	1.6425	0.4832	3.60914	0.000492745	0.0239689	yes	1.84394	0.205211	0.675897	no	--
	Unigene0016136	0.3528	1.3199	0.0643	0	0	0	0	0	0.1757	0.579	0.001	0.0585667	-9.17742	0.000383775	0.0211915	yes	-3.30541	0.0397214	0.319038	no	--
	Unigene0031110	0.1173	0.6981	0.4812	3.0579	4.5978	5.1808	2.5355	0.2227	0.0365	0.4322	4.27883	0.931567	3.30745	0.00064514	0.0277779	yes	1.10796	0.393541	0.850335	no	--
	Unigene0032197	4.5124	5.8554	7.071	34.087	34.6613	25.3548	27.5745	9.3249	8.6895	5.81293	31.3677	15.1963	2.43194	0.00118028	0.039065	yes	1.38638	0.0744706	0.436887	no	PREDICTED: probable G-protein coupled receptor No9 isoform X2 [Polistes dominula]
	Unigene0028828	9.838	2.5683	1.4457	0	0	0	0.1131	0	1.2086	4.61733	0.001	0.440567	-12.1728	8.87e-09	1.72e-05	yes	-3.38963	0.0117594	0.168418	no	--
	Unigene0048717	0.0559	0.0317	0.4328	64.4058	0.1184	0.4499	2.793	0.1414	3.0594	0.173467	21.658	1.99793	6.9641	0.000308765	0.0186977	yes	3.52578	0.0058406	0.11183	no	PREDICTED: retinoid-inducible serine carboxypeptidase-like [Saccoglossus kowalevskii]
	Unigene0020326	10.0697	9.3332	2.1779	0	0.0623	0.4965	0.1284	0	4.0718	7.1936	0.186267	1.40007	-5.27127	5.6e-05	0.00687811	yes	-2.36122	0.0900148	0.477775	no	peritrophin [Palaemon carinicauda]
	Unigene0031349	9.0688	4.0233	1.9023	0	0.0278	0.239	0	0	4.7244	4.99813	0.0889333	1.5748	-5.81252	1.22e-05	0.00279612	yes	-1.66622	0.312244	0.791407	no	--
	Unigene0027833	0.0785	0.0445	0.0895	11.1055	0.0499	0.1632	0.6517	0.0497	0.8555	0.0708333	3.77287	0.518967	5.73509	0.000779737	0.0304889	yes	2.87314	0.0147354	0.191289	no	peritrophin-44-like protein [Eriocheir sinensis]
	Unigene0008116	1.4227	4.3012	0.9128	0.2389	0.0893	0.1095	0.046	0.5335	0.3936	2.21223	0.1459	0.324367	-3.92245	0.00040853	0.0219257	yes	-2.76981	0.0122868	0.172988	no	--
	Unigene0013952	1.5036	0.2046	4.661	0	0	0.0625	0	0	0.4492	2.12307	0.0208333	0.149733	-6.67111	8.56e-05	0.00901891	yes	-3.82568	0.0115606	0.167032	no	PREDICTED: WSC domain-containing protein 1-like [Saccoglossus kowalevskii]
	Unigene0022307	22.2838	13.497	1.6873	0	0.0636	0.9618	0.0437	0.6647	40.0702	12.4894	0.3418	13.5929	-5.1914	0.000468517	0.0233661	yes	0.122149	0.932953	1	no	--
	Unigene0029351	5.2697	3.3152	1.3116	0.2836	0.0795	0.6338	0.8741	0.6135	3.796	3.29883	0.3323	1.7612	-3.3114	0.0013021	0.0411029	yes	-0.905397	0.333213	0.809196	no	cuticular protein analogous to peritrophins 1-H precursor [Tribolium castaneum]
	Unigene0055825	0.5521	2.608	0.1678	0	0	0	0	0.1165	0.1145	1.1093	0.001	0.077	-10.1154	7.71e-05	0.00840258	yes	-3.84865	0.00683895	0.123187	no	--
	Unigene0048850	1.0629	0.8034	0.323	0	0	0	0.0619	0.5381	0.4411	0.729767	0.001	0.347033	-9.51129	0.000432969	0.0224267	yes	-1.07236	0.360516	0.828151	no	--
	Unigene0029097	0	0.1745	0	0.3141	5.8712	0.8319	0.1882	3.195	0.4982	0.0581667	2.33907	1.2938	5.3296	0.00073237	0.0296407	yes	4.47528	0.003383	0.0825723	no	--
	Unigene0004113	0.2834	0.482	0.1292	0.241	19.4599	6.8493	0.4952	0.1794	0	0.2982	8.85007	0.224867	4.89134	0.000447787	0.0227641	yes	-0.40721	0.829603	1	no	--
	Unigene0040391	0.3423	0.3005	0.9464	98.0294	0.2059	0.8608	2.1221	0.4333	2.8733	0.529733	33.032	1.80957	5.96246	0.000439976	0.0225669	yes	1.77231	0.0628864	0.401545	no	chitinase, partial [Litopenaeus vannamei]
	Unigene0042867	0.3317	2.7582	0.4033	0	0	0	0	0.2799	0	1.1644	0.001	0.0933	-10.1854	0.0017118	0.0473606	yes	-3.64157	0.0206932	0.228453	no	--
	Unigene0045294	4.5666	9.8769	1.3451	0.0796	0	0.6572	0	3.2899	7.0843	5.26287	0.2456	3.45807	-4.42147	0.000663335	0.0281608	yes	-0.605883	0.631715	0.956	no	--
	Unigene0005416	0	0	0	0.8337	0.7334	0.5396	0.3401	0	0	0.001	0.702233	0.113367	9.45581	2.21e-05	0.00398879	yes	6.82485	0.160562	0.615232	no	Gag-Pol polyprotein [Cyphomyrmex costatus]
	Unigene0020867	1.2103	0.4803	10.5654	0.3087	0.0513	0.3774	0.2643	1.4935	1.469	4.08533	0.2458	1.0756	-4.0549	0.0016851	0.0469613	yes	-1.92531	0.0966865	0.494682	no	--
	Unigene0021510	23.3153	25.8793	31.4811	153.447	189.951	113.825	191.798	91.7335	42.5293	26.8919	152.408	108.687	2.50269	0.000615176	0.0271916	yes	2.01493	0.00836083	0.138207	no	glutathione-dependent prostaglandin D synthase [Penaeus monodon]
	Unigene0040965	0.0211	0.012	0.2115	11.5803	0.1251	0.0877	0.5709	0.0801	0.2362	0.0815333	3.93103	0.295733	5.59137	0.00158558	0.0458654	yes	1.85883	0.127403	0.56027	no	amylase [Litopenaeus vannamei]
	Unigene0019115	4.5797	1.4645	0.8565	0	0	0	0	0	0.804	2.30023	0.001	0.268	-11.1676	1.62e-06	0.000727332	yes	-3.10148	0.028058	0.268013	no	PREDICTED: turripeptide Ici9.2-like [Crassostrea gigas]
	Unigene0058530	2.0361	1.1542	2.2345	0.2564	0.0639	0.1568	0.0988	0.2863	0.2816	1.80827	0.159033	0.222233	-3.50721	0.000563762	0.0259248	yes	-3.02446	0.00228805	0.0650535	no	--
	Unigene0057830	9.5828	1.7021	4.514	154.683	38.2831	11.8852	11.9135	4.4469	1.7497	5.2663	68.2837	6.0367	3.69668	0.00046163	0.0231602	yes	0.19697	0.833127	1	no	--
	Unigene0026854	1.7784	0.9409	0	0	0	0	0	0	1.7711	0.906433	0.001	0.590367	-9.82406	0.00135826	0.042121	yes	-0.61859	0.737293	0.995026	no	--
	Unigene0009317	0.1543	0	0.0563	0.9096	32.6731	12.4459	7.656	0.5468	0	0.0702	15.3429	2.73427	7.77188	4.3e-07	0.000281686	yes	5.28354	0.00320377	0.0797231	no	--
	Unigene0037923	0	0	0	4.1846	0	0	0.086	0	0.3983	0.001	1.39487	0.161433	10.4459	0.00183149	0.0490916	yes	7.33479	0.0225415	0.239053	no	AAEL014668-PA, partial [Aedes aegypti]
	Unigene0005881	1.7067	6.5492	3.0522	20.8345	52.4667	36.5454	36.0262	5.8708	2.3971	3.76937	36.6155	14.7647	3.28006	0.000144789	0.0120575	yes	1.96976	0.0500092	0.357742	no	--
	Unigene0048473	0	0.1549	0	3.407	0.8106	1.1359	0.1193	1.0374	0.085	0.0516333	1.7845	0.4139	5.11107	0.000182925	0.0140257	yes	3.00291	0.107845	0.520748	no	--
	Unigene0030574	0.2615	0.1694	0.2044	4.0235	5.8587	1.631	1.9907	0.7566	0	0.211767	3.83773	0.915767	4.17971	4.13e-05	0.00564158	yes	2.1125	0.101449	0.505824	no	PREDICTED: heme-binding protein 2-like [Lingula anatina]
	Unigene0019081	0	0	0.1817	3.6141	2.069	0.2071	0.6092	0.1261	0.124	0.0605667	1.9634	0.286433	5.01869	0.000854867	0.0322595	yes	2.2416	0.14506	0.58936	no	--
	Unigene0014736	0.0646	0	0.1177	1.3172	2.3528	1.8115	0.0564	6.2092	0	0.0607667	1.82717	2.08853	4.91018	5.65e-05	0.00688766	yes	5.10307	0.013728	0.184011	no	--
	Unigene0009243	0	0	0	0.9744	0.5009	0.2234	1.2201	0.068	0.3344	0.001	0.566233	0.540833	9.14525	0.000554591	0.0256285	yes	9.07904	0.00255758	0.0695534	no	--
	Unigene0044700	0.3542	0.1339	0.6593	85.5317	3.1021	1.3804	3.5705	0.523	1.9106	0.382467	30.0047	2.00137	6.29371	1.97e-05	0.00373903	yes	2.38758	0.0169236	0.205604	no	cathepsin C [Fenneropenaeus chinensis]
	Unigene0010299	0	0.1871	0.043	1.256	2.4378	2.7198	0.9884	0.2089	0	0.0767	2.13787	0.3991	4.8008	5.44e-05	0.00680404	yes	2.37945	0.129908	0.565229	no	--
	Unigene0052192	0.1462	0.1658	0.2666	1.5468	1.9001	1.2663	0.4257	0.6785	0.4854	0.192867	1.57107	0.529867	3.02607	0.00167968	0.0469613	yes	1.45803	0.144407	0.588484	no	--
	Unigene0029302	3.3969	2.5871	3.357	0.7054	0.1978	0.3234	0.4303	0.7548	0.1937	3.11367	0.408867	0.4596	-2.92891	0.00151106	0.0446724	yes	-2.76016	0.00252162	0.0688108	no	--
	Unigene0012727	0.6674	0.227	4.5787	0.7187	108.58	16.4737	0.5829	21.9396	0.4154	1.82437	41.924	7.64597	4.52231	0.00188527	0.0499707	yes	2.0673	0.129991	0.565288	no	fibrinogen-like protein [Fenneropenaeus merguiensis]
	Unigene0053470	3.479	4.4083	4.4779	36.304	57.1536	29.5644	54.429	34.447	6.8785	4.12173	41.0073	31.9182	3.31456	0.0001105	0.0105136	yes	2.95305	0.0016711	0.0548378	no	--
	Unigene0046522	0	0	0	7.8115	1.3743	0.0702	0.059	0	0	0.001	3.08533	0.0196667	11.5912	5.47e-05	0.00682557	yes	4.29768	1	1	no	--
	Unigene0053717	0	0.1107	0.1781	1.882	1.49	0.6598	0.6824	1.0506	0	0.0962667	1.34393	0.577667	3.80328	0.00100559	0.0356542	yes	2.58513	0.107894	0.520797	no	--
	Unigene0012665	23.3014	3.9094	0.7621	0	0	0.6516	0	0.9918	2.4715	9.3243	0.2172	1.15443	-5.4239	0.00093928	0.0341423	yes	-3.01381	0.0323116	0.287364	no	--
	Unigene0038525	0.1207	0.2052	0.6325	2.2226	5.3947	3.6367	0.3293	2.1952	0.8074	0.319467	3.75133	1.11063	3.55367	0.00030437	0.0185473	yes	1.79765	0.0824273	0.45831	no	Kynurenine/alpha-aminoadipate aminotransferase, mitochondrial [Daphnia magna]
	Unigene0024083	3.5536	3.2557	4.6143	22.989	27.5034	16.9745	31.2899	13.3106	6.8815	3.80787	22.489	17.1607	2.56216	0.00140477	0.0427867	yes	2.17205	0.00976805	0.150677	no	--
	Unigene0040275	0.0732	0.083	0.2001	1.9907	2.4809	0.6845	2.3648	1.2039	0.0911	0.118767	1.7187	1.21993	3.85512	0.000874908	0.0327093	yes	3.3606	0.0171992	0.207363	no	PREDICTED: multidrug resistance-associated protein 4-like [Limulus polyphemus]
	Unigene0029979	0.0723	0.082	0	1.4755	0.9194	0.7516	0.6316	0.3661	0.09	0.0514333	1.04883	0.362567	4.34994	0.000705235	0.0290217	yes	2.81747	0.0882723	0.472856	no	--
	Unigene0011822	4.2475	4.5731	6.2127	27.6412	43.7971	32.2672	29.493	29.3145	11.26	5.0111	34.5685	23.3558	2.78626	0.000358774	0.0203901	yes	2.22058	0.0045436	0.0978368	no	--
	Unigene0025884	0.5693	0.0403	0.1298	2.6622	8.9577	2.4039	0.0932	1.3511	0.0886	0.246467	4.6746	0.510967	4.24538	0.000274603	0.0175339	yes	1.05184	0.467514	0.895972	no	Galactoside 2-alpha-L-fucosyltransferase 2 protein [Daphnia magna]
	Unigene0015966	24.5875	4.8952	1.2024	0.1638	0.1072	0	0.4103	0.6402	15.608	10.2284	0.0903333	5.55283	-6.8231	2.46e-06	0.000996317	yes	-0.88128	0.480856	0.904303	no	invertebrate-type lysozyme 2 [Litopenaeus vannamei]
	Unigene0052137	0.8442	1.5616	0.4861	0.0504	0.0377	0.0462	0.1552	0	0.1659	0.963967	0.0447667	0.107033	-4.42849	0.000286938	0.0180838	yes	-3.17092	0.00736479	0.128507	no	--
	Unigene0031070	0	0	0	4.7176	0	0	0.2038	0	0.0242	0.001	1.57253	0.076	10.6189	0.00131622	0.0414095	yes	6.24793	0.0689081	0.420776	no	--
	Unigene0043171	0.0954	0.0721	1.2031	353.332	0.5121	1.1567	8.4157	0.6439	4.9086	0.456867	118.334	4.65607	8.01687	0.000126936	0.0112877	yes	3.34927	0.00665956	0.121291	no	tick legumain [Haemaphysalis longicornis]
	Unigene0008597	0.2796	0.1268	1.4275	0	0	0	0	0	0.1392	0.6113	0.001	0.0464	-9.25574	0.00134739	0.0419456	yes	-3.71968	0.0185391	0.215893	no	--
	Unigene0003135	2.6442	5.6698	2.5155	24.2389	37.0281	32.7389	8.7362	4.0012	0.5725	3.60983	31.3353	4.43663	3.11778	0.000251423	0.0167352	yes	0.297533	0.766791	1	no	--
	Unigene0006485	1.4924	1.2891	1.555	7.6528	27.8283	14.8459	7.5108	0.5396	0.7078	1.4455	16.7757	2.9194	3.53673	0.000149395	0.0123317	yes	1.0141	0.356196	0.824079	no	--
	Unigene0049856	0.4433	0.377	19.1986	0	0	0.2304	0	0.5611	1.3107	6.67297	0.0768	0.623933	-6.44108	0.000487863	0.0238964	yes	-3.41886	0.0302968	0.277854	no	--
	Unigene0034466	13.8428	17.4442	26.4698	151.735	277.761	137.264	131.279	151.877	25.8491	19.2523	188.92	103.002	3.29467	1.81e-05	0.003495	yes	2.41957	0.00250232	0.068452	no	--
	Unigene0032290	0.1307	0.3458	0.3575	5.2844	3.065	3.1245	6.3172	1.8196	0.217	0.278	3.82463	2.7846	3.78216	0.0001099	0.0105016	yes	3.32431	0.00627221	0.117269	no	--
	Unigene0044578	0.091	0	0.1659	1.1346	1.6968	3.3101	0.4769	0.4607	0.1133	0.0856333	2.04717	0.3503	4.57931	0.000310252	0.0187615	yes	2.03235	0.238238	0.720423	no	--
	Unigene0006058	28.5619	14.9596	16.8711	197.586	743.107	324.948	110.999	206.502	12.7702	20.1309	421.88	110.09	4.38935	3.41e-07	0.00025001	yes	2.45121	0.00719817	0.126905	no	--
	Unigene0020503	0.2971	0.2021	0.2167	2.0881	4.3817	3.3349	0.3633	3.3842	0.074	0.238633	3.26823	1.27383	3.77564	0.000140365	0.0119179	yes	2.41631	0.0639174	0.405337	no	--
	Unigene0004902	0.0324	0	0.0886	8.8649	0.0823	0.1178	0.2404	0	0.5039	0.0403333	3.02167	0.2481	6.22723	0.000568209	0.0260443	yes	2.62088	0.0886587	0.473786	no	AAEL005490-PA [Aedes aegypti]
	Unigene0001829	5.0421	3.9215	10.8255	1.0534	0.6126	1.1625	1.939	1.0018	0.9426	6.59637	0.942833	1.29447	-2.8066	0.00133132	0.0416752	yes	-2.34931	0.00528175	0.10628	no	--
	Unigene0022570	0.1934	0.3289	0.0882	2.302	3.7704	2.0102	1.5204	0.8567	0.7223	0.2035	2.6942	1.03313	3.72676	0.000406907	0.021869	yes	2.34393	0.0426791	0.331603	no	--
	Unigene0040535	8.2899	2.0225	1.3394	0	0	0.1091	0	0	1.5676	3.88393	0.0363667	0.522533	-6.73876	1.81e-05	0.003495	yes	-2.89392	0.0436456	0.334779	no	PREDICTED: FK506-binding protein 2 isoform X1 [Rhagoletis zephyria]
	Unigene0007282	0.0111	0.0377	0.0505	0.0126	89.7945	31.3976	0.1547	0.014	0	0.0331	40.4016	0.0562333	10.2534	2.84e-07	0.000235536	yes	0.764594	0.577036	0.949626	no	polymerase, partial [Bemisia tabaci]
	Unigene0040817	1.0351	2.4161	1.4433	0	0	0.0633	0.1064	0.2312	0.2274	1.6315	0.0211	0.188333	-6.27281	1.27e-05	0.00284397	yes	-3.11484	0.00319411	0.079554	no	--
	Unigene0001116	0.3294	0.4802	0.6007	6.5081	4.1484	3.9129	3.3706	3.3949	1.406	0.4701	4.85647	2.72383	3.36887	0.000285627	0.0180326	yes	2.5346	0.00667752	0.121499	no	--
	Unigene0022130	0.2893	0.164	0.3956	2.3772	2.3905	2.7809	5.1795	1.1898	0.1801	0.282967	2.5162	2.18313	3.15254	0.00112829	0.0380446	yes	2.9477	0.0180451	0.212902	no	PREDICTED: integumentary mucin A.1 [Drosophila kikkawai]
	Unigene0010207	0.3256	0.6023	0	3.0109	9.2379	2.8141	0.0898	4.381	0.64	0.3093	5.02097	1.7036	4.02089	0.00115687	0.0386159	yes	2.46151	0.0839173	0.461707	no	PREDICTED: uncharacterized protein LOC108253484 [Diaphorina citri]
	Unigene0035517	5.6764	3.9036	6.1085	0.211	0.1577	0.8704	1.5443	0.8244	2.4327	5.2295	0.413033	1.60047	-3.66234	0.000389133	0.021332	yes	-1.70818	0.0589223	0.389833	no	--
	Unigene0013308	1.0934	0.9726	3.0979	0.3051	0.1426	0.1049	0.3526	0.0852	0.4188	1.7213	0.1842	0.285533	-3.22415	0.00118443	0.039119	yes	-2.59177	0.00846792	0.139315	no	--
	Unigene0019173	0.0941	0	0.0858	9.6022	1.436	0.3913	1.2332	0.3574	0.5859	0.0599667	3.80983	0.7255	5.98942	0.000204098	0.0149243	yes	3.59674	0.0186817	0.216472	no	PREDICTED: probable ATP-dependent RNA helicase ddx42 [Bombus impatiens]
	Unigene0038791	20.7146	42.2219	29.6	175.883	340.911	273.585	85.3449	28.432	15.5787	30.8455	263.46	43.1185	3.09445	4.29e-05	0.00582017	yes	0.483248	0.527839	0.930507	no	--
	Unigene0005534	7.2195	7.4493	1.8489	0.8582	0.5959	0.6183	0.7794	0.616	0.9425	5.5059	0.6908	0.7793	-2.99464	0.00125589	0.0403674	yes	-2.82073	0.00198719	0.0599105	no	--
	Unigene0038560	26.8671	21.6642	29.5562	167.512	187.261	106.542	133.494	101.78	36.6046	26.0292	153.772	90.6263	2.56259	0.000426332	0.0222359	yes	1.7998	0.0139069	0.185091	no	Metalloreductase STEAP3 [Exaiptasia pallida]
	Unigene0006336	0.037	0	0.2193	67.733	0.0314	0.1154	0.2424	0.1639	0.3685	0.0854333	22.6266	0.258267	8.04901	0.000548012	0.0255073	yes	1.59599	0.200966	0.66998	no	hemocyanin subunit L2, partial [Litopenaeus vannamei]
	Unigene0025621	3.262	5.2439	1.598	0.4967	0.2063	0.1012	0.3615	0.4313	0.5455	3.36797	0.268067	0.4461	-3.65121	0.00033291	0.0195102	yes	-2.91644	0.00142641	0.0503695	no	--
	Unigene0010400	1.2029	2.3465	2.1773	19.6713	13.6294	6.3798	11.8358	6.8285	4.2723	1.9089	13.2268	7.64553	2.79265	0.000960871	0.0346147	yes	2.00188	0.0136641	0.183606	no	--
	Unigene0013394	2.4048	0.1983	0	0	0	0	0	0	0	0.8677	0.001	0.001	-9.76105	0.00166718	0.0467989	yes	-9.76105	0.00211206	0.0621142	no	--
	Unigene0027905	0.1624	0.0614	0.1728	2.4547	1.3537	1.4067	2.8845	0.9592	0.1348	0.1322	1.73837	1.32617	3.71694	0.000213949	0.0154321	yes	3.32647	0.00594651	0.113118	no	--
	Unigene0018529	1.5369	1.5048	1.2101	0.1584	0	0.0726	0	0.1768	0.1739	1.41727	0.077	0.1169	-4.20211	0.000298644	0.0183409	yes	-3.59976	0.00222996	0.0640563	no	--
	Unigene0045963	0	0	0.0248	0.0926	0.0231	3.0552	0.0713	0.1378	0.8471	0.00826667	1.05697	0.352067	6.99841	0.00100747	0.0356542	yes	5.4124	0.00455643	0.0979237	no	daphnid bacterial-ribosomal-RNA-like, possible HGT [Daphnia magna]
	Unigene0003962	0.0759	0	0	0.8601	0.9647	1.0252	0.1325	5.8578	0.1889	0.0253	0.95	2.05973	5.23072	0.000450215	0.0227998	yes	6.34718	0.00197864	0.0598984	no	--
	Unigene0021115	0.3572	0.2945	3.1822	0.0552	0.0275	0.0675	0.0851	0	0.5457	1.27797	0.0500667	0.210267	-4.67386	0.000225532	0.0159938	yes	-2.60356	0.058656	0.38895	no	AGAP000971-PA-like protein [Anopheles sinensis]
	Unigene0027117	15.7475	15.1564	15.1835	106.29	283.753	145.339	75.4698	45.2609	20.074	15.3625	178.461	46.9349	3.53812	8.02e-06	0.00217954	yes	1.61125	0.0343766	0.296688	no	--
	Unigene0032636	0.6191	0.234	0.4703	0	0	0	0	0.1306	0	0.441133	0.001	0.0435333	-8.78507	0.000836235	0.0318119	yes	-3.34102	0.0171027	0.206536	no	--
	Unigene0002936	0.5463	0.6193	0.5692	0	0	0	0.0682	0	0	0.578267	0.001	0.0227333	-9.17559	0.00116586	0.038806	yes	-4.66885	0.00620265	0.116399	no	--
	Unigene0020749	0.4523	0.2754	7.9957	0.1044	0.2769	0.0958	0.3878	0.1272	0.0313	2.9078	0.159033	0.1821	-4.19253	0.00123597	0.0400914	yes	-3.99713	0.00294309	0.0754638	no	PREDICTED: otopetrin-2 isoform X2 [Papilio machaon]
	Unigene0042727	0	0	0.2242	57.1477	0.0189	0.1859	0.9959	0.0283	0.2227	0.0747333	19.1175	0.415633	7.99893	0.00116601	0.038806	yes	2.47549	0.113513	0.533548	no	C-type lectin [Litopenaeus vannamei]
	Unigene0019628	0.1212	0.2404	0.2762	1.9574	2.0028	1.5743	1.3495	1.3419	0.1886	0.2126	1.84483	0.96	3.11728	0.000851203	0.0321759	yes	2.17489	0.0397357	0.319038	no	--
	Unigene0007851	1.5718	0.3564	0.0637	0.0396	0	0	0.0915	0.0442	0	0.663967	0.0132	0.0452333	-5.6525	0.00110748	0.0376584	yes	-3.87565	0.0112201	0.163986	no	--
	Unigene0010887	0.3674	0.3124	0.4187	5.2054	5.0988	1.7659	1.8852	0.6974	0.2287	0.366167	4.02337	0.9371	3.45783	0.00034953	0.0200262	yes	1.3557	0.200228	0.669526	no	--
	Unigene0047925	1.3065	0.648	0.2233	0	0	0	0	0.9301	0.6099	0.725933	0.001	0.513333	-9.50369	0.00156892	0.0455417	yes	-0.499941	0.7377	0.995353	no	--
	Unigene0017296	0	0	0	1.045	2.3441	0.5988	1.1072	0.1458	0	0.001	1.3293	0.417667	10.3765	0.000303004	0.0185264	yes	8.70621	0.0780996	0.446954	no	--
	Unigene0033150	0.3647	0.7894	32.3749	0.0752	0.2037	0.784	0.2244	0.9337	1.3105	11.1763	0.3543	0.822867	-4.97933	0.000999628	0.0355918	yes	-3.76364	0.00591621	0.112903	no	--
	Unigene0025091	0.0856	0	0.2342	3.0088	2.4675	0.7119	4.263	1.4088	0	0.1066	2.06273	1.8906	4.27428	0.000771817	0.0303865	yes	4.14856	0.00893413	0.14388	no	--
	Unigene0030554	6.6912	13.8654	9.5505	83.5748	226.389	134.92	130.22	10.8155	3.151	10.0357	148.295	48.0623	3.88525	1.94e-06	0.000830281	yes	2.25977	0.0372242	0.309226	no	--
	Unigene0040456	0.2044	0.2739	0.9827	264.089	0.2048	1.0623	3.4086	0.3528	13.5102	0.487	88.4521	5.7572	7.50483	0.000135249	0.011677	yes	3.56337	0.00311855	0.0784799	no	PREDICTED: S-adenosylmethionine synthase isoform type-1-like [Crassostrea gigas]
	Unigene0027940	3.3991	18.3364	0.952	0	0	0.2771	0	0.8154	4.7846	7.5625	0.0923667	1.86667	-6.35535	9.13e-05	0.00940889	yes	-2.0184	0.154774	0.606164	no	--
	Unigene0001034	0	0.12	0.0965	1.1397	1.7044	1.54	1.1093	0.3349	0.2635	0.0721667	1.46137	0.569233	4.33984	0.000136697	0.0117189	yes	2.97962	0.0264693	0.259887	no	--
	Unigene0024931	0.4511	0.4546	0.4113	2.8123	4.5031	2.5265	3.1959	1.7127	0.8735	0.439	3.28063	1.92737	2.90168	0.000957371	0.0345549	yes	2.13434	0.0185291	0.215866	no	--
	Unigene0000120	1.388	1.731	4.8508	0.2098	0	0	0.6466	0.0586	0.2304	2.6566	0.0699333	0.311867	-5.24746	9.79e-05	0.00979031	yes	-3.09058	0.00485846	0.101171	no	--
	Unigene0035624	5.1939	0.9843	3.7911	0.3453	0.0775	0.2533	0	1.4072	0.2844	3.3231	0.225367	0.563867	-3.88218	0.000184307	0.0140417	yes	-2.5591	0.0457927	0.342902	no	--
	Unigene0006650	0.377	0.4885	11.484	0	0.0304	0.2799	0.1673	0.1893	0.5513	4.1165	0.103433	0.302633	-5.31465	0.00135449	0.0420271	yes	-3.76578	0.00258025	0.0699988	no	PREDICTED: protein tipE [Tribolium castaneum]
	Unigene0050450	0.0822	0.0932	0	1.2113	1.0451	0.7689	1.0052	0.8323	0.2047	0.0584667	1.00843	0.680733	4.10836	0.00130487	0.0411443	yes	3.5414	0.0162129	0.201069	no	--
	Unigene0024973	0.1568	0.3556	3.6458	329.08	0.1661	3.0152	21.5735	1.5381	17.6188	1.38607	110.754	13.5768	6.32022	0.00137725	0.0424762	yes	3.29207	0.00823153	0.136842	no	fatty acids binding protein [Fenneropenaeus chinensis]
	Unigene0027041	0.8339	1.0805	1.8464	0.135	0	0	0.1041	0	0.2966	1.2536	0.045	0.133567	-4.80001	0.00154408	0.0453161	yes	-3.23045	0.0114573	0.166134	no	--
	Unigene0044661	4.3071	6.4132	7.5841	32.7934	56.0922	31.7199	23.606	27.1153	8.5376	6.10147	40.2018	19.753	2.72003	0.000416244	0.0220489	yes	1.69484	0.0277103	0.266062	no	PREDICTED: sodium-coupled monocarboxylate transporter 1-like [Strongylocentrotus purpuratus]
	Unigene0040047	0.7555	1.3359	1.0177	10.5638	8.5775	4.5997	7.9036	4.1598	1.6072	1.03637	7.91367	4.55687	2.93281	0.000254278	0.0168062	yes	2.13651	0.00929433	0.147083	no	Phospholipid-transporting ATPase VB [Daphnia magna]
	Unigene0032229	4.8477	0.1195	0.2882	0	0	0	0	0	0	1.7518	0.001	0.001	-10.7746	0.0012544	0.0403587	yes	-10.7746	0.00168881	0.0551537	no	PREDICTED: mucin-5AC [Orussus abietinus]
	Unigene0002452	4.7575	6.2928	5.6387	37.75	61.8304	47.4683	37.8149	37.5317	15.3	5.563	49.0162	30.2155	3.13932	0.00013283	0.0115665	yes	2.44136	0.00286492	0.0740558	no	--
	Unigene0006813	2.1779	3.8233	0.8967	0.0796	0.3573	0.146	0.1841	0.5335	0.0875	2.2993	0.1943	0.268367	-3.56484	0.00113234	0.038113	yes	-3.09892	0.00578773	0.111162	no	--
	Unigene0059118	0.2235	0.0845	0.2717	2.3646	3.9151	1.084	2.2776	1.8858	0.1855	0.193233	2.45457	1.44963	3.66705	0.000720015	0.0294017	yes	2.90727	0.015562	0.196972	no	--
	Unigene0025255	0.0559	0	0.102	1.0776	4.4552	1.1623	0.9768	0.8492	0.0696	0.0526333	2.2317	0.631867	5.40602	4.52e-05	0.00597164	yes	3.58557	0.0204913	0.226987	no	--
	Unigene0043668	0.2358	0.0535	2.3858	195.163	0.8193	0.8576	14.0438	0.5967	2.3772	0.8917	65.6133	5.67257	6.20129	0.00114905	0.0384685	yes	2.66937	0.0448937	0.34004	no	hemocyanin subunit L4, partial [Litopenaeus vannamei]
	Unigene0007728	4.6176	2.9703	0.3583	0	0	0	0	3.3986	1.06	2.64873	0.001	1.4862	-11.3711	3.03e-07	0.000244218	yes	-0.833674	0.523885	0.928741	no	--
	Unigene0003291	0.1397	0.198	0.1274	2.1776	3.3158	1.2343	1.1898	0.2652	0	0.155033	2.24257	0.485	3.8545	0.000114981	0.0107541	yes	1.64541	0.22742	0.706526	no	--
	Unigene0032551	0.1689	0.0957	0	1.5317	1.7179	1.6677	1.9179	0.5344	0.7359	0.0882	1.6391	1.06273	4.21598	0.000330625	0.0194613	yes	3.59086	0.00743555	0.129167	no	--
	Unigene0016581	0	0	0.1083	0.9422	0.4361	0.6994	0	0.3006	0	0.0361	0.692567	0.1002	4.26188	0.00138302	0.0425147	yes	1.47281	0.70231	0.985555	no	--
	Unigene0009169	0.2096	0.2376	0.1274	3.3258	6.2763	2.9768	0.3661	2.9176	0.087	0.191533	4.19297	1.12357	4.4523	2.2e-05	0.00398879	yes	2.55242	0.0658362	0.410832	no	--
	Unigene0028800	4.9979	5.3859	6.3763	1.0471	0.5872	1.08	0.4754	1.2526	1.1088	5.5867	0.904767	0.9456	-2.62638	0.0016679	0.0467989	yes	-2.56269	0.00199226	0.0599844	no	--
	Unigene0009725	2.228	1.7223	0.554	0	0	0	0	0	0.2521	1.50143	0.001	0.0840333	-10.5521	2.95e-06	0.00113972	yes	-4.15923	0.0021695	0.0630028	no	--
	Unigene0027744	0.123	0.1394	0.3925	17.7407	91.4761	21.3793	2.0411	5.9928	0.3828	0.2183	43.532	2.80557	7.63962	7.81e-11	6.29e-07	yes	3.68391	0.00164038	0.054232	no	--
	Unigene0014402	0.8306	1.236	10.5076	0.2354	0	0.1619	0.0453	1.117	0.0646	4.1914	0.132433	0.408967	-4.98409	0.00037925	0.0210453	yes	-3.35738	0.0144271	0.189057	no	--
	Unigene0050118	0	0.1073	0.0863	2.7899	1.4844	0.3444	0	0.3594	0	0.0645333	1.53957	0.1198	4.57634	0.000367209	0.020605	yes	0.892511	0.786326	1	no	--
	Unigene0009234	0.455	1.9602	0.5807	0	0	0	0.159	0.1152	0.2266	0.998633	0.001	0.166933	-9.96381	0.000544381	0.025427	yes	-2.58068	0.0332066	0.291231	no	--
	Unigene0048620	0.2978	0	0.0543	3.8486	2.3224	0.3095	1.821	0.9046	0.2966	0.117367	2.16017	1.0074	4.20205	0.00178013	0.0484364	yes	3.10154	0.021932	0.235401	no	--
	Unigene0043629	0.1813	0.0685	0	2.672	1.332	2.3871	0.8447	0.153	0.4515	0.0832667	2.13037	0.483067	4.67722	6.41e-05	0.00743375	yes	2.53641	0.0704038	0.425456	no	--
	Unigene0015648	7.7581	2.2618	0.1516	0	0	0.1152	0	0	0.4829	3.3905	0.0384	0.160967	-6.46425	0.00012076	0.0108931	yes	-4.39666	0.00599555	0.113778	no	--
	Unigene0000667	2.0987	3.9657	1.3553	17.6441	23.199	11.088	9.9294	12.8379	1.3063	2.47323	17.3104	8.02453	2.80717	0.00180823	0.0488006	yes	1.69802	0.0889328	0.474404	no	--
	Unigene0006935	0.895	0.3149	0.3939	3.5335	9.679	5.2606	0.5122	4.6873	0.0384	0.5346	6.1577	1.74597	3.52586	0.000235407	0.0162749	yes	1.70749	0.179701	0.645176	no	--
	Unigene0022931	0.0629	0.1783	0.2438	5.1699	5.5319	3.4489	1.4011	1.3734	0.137	0.161667	4.7169	0.9705	4.86674	1e-06	0.000514083	yes	2.58571	0.0175187	0.209491	no	--
	Unigene0029705	0.3879	0.1257	0.6063	3.235	4.4856	2.8221	3.485	2.7001	0.8623	0.3733	3.51423	2.34913	3.2348	0.000669053	0.0282758	yes	2.65372	0.00778242	0.132698	no	--
	Unigene0011623	0.0052	0.0088	0.1655	9.8585	0.0648	0.0916	0.889	0.041	0.1194	0.0598333	3.3383	0.3498	5.80202	0.00133831	0.0418243	yes	2.54751	0.0578859	0.386481	no	beta-1,3-glucan-binding protein precursor [Astacus astacus]
	Unigene0008195	1.7475	7.4924	9.8464	36.4686	50.077	32.9712	30.5222	19.0494	7.5351	6.3621	39.8389	19.0356	2.6466	0.00124645	0.0402476	yes	1.58112	0.0559738	0.379911	no	PREDICTED: collagen alpha-1(XV) chain isoform X5 [Drosophila eugracilis]
	Unigene0008173	0	0	0	74.2984	0.034	0.1252	0.2456	0	0.4	0.001	24.8192	0.2152	14.5992	2.33e-05	0.00408003	yes	7.74953	0.0262331	0.258618	no	hemocyanin subunit L3, partial [Litopenaeus vannamei]
	Unigene0030071	0.1583	0.2792	0.4811	67.4898	0.164	0.2925	1.9972	0.6901	3.5691	0.3062	22.6488	2.08547	6.20881	0.000461825	0.0231602	yes	2.76782	0.00458058	0.0981833	no	--
	Unigene0007287	0.512	0.2902	8.4018	0.1934	0.1085	0	0.5962	0.378	0	3.068	0.100633	0.324733	-4.93012	0.00118142	0.039065	yes	-3.23997	0.0256349	0.255847	no	--
	Unigene0022216	0	0	0	24.2749	0.1572	0.3854	0.1619	0.1173	0.2308	0.001	8.2725	0.17	13.0141	7.16e-05	0.00803621	yes	7.40939	0.135086	0.574215	no	beta-1,3-glucan binding protein [Fenneropenaeus merguiensis]
	Unigene0006002	0.0679	0.0207	0.0476	21.0639	0.0974	0.0895	0.6271	0.0595	0.3542	0.0454	7.0836	0.346933	7.28565	4.82e-05	0.00627855	yes	2.93389	0.00489616	0.101425	no	beta-1,3-glucan-binding protein precursor [Astacus astacus]
	Unigene0040665	30.8943	7.4394	3.0434	0.4266	1.068	1.6327	0.3144	5.5088	80.7903	13.7924	1.04243	28.8712	-3.72584	0.000336615	0.0196285	yes	1.06576	0.404728	0.858866	no	serine proteinase inhibitor [Litopenaeus vannamei]
	Unigene0038849	0	0	0	0.8181	1.5294	1.2502	0.1051	0.3045	0	0.001	1.19923	0.136533	10.2279	0.000320889	0.0191643	yes	7.09311	0.374288	0.835238	no	--
	Unigene0034653	0	0	0.1268	25.1599	0.0337	0.0826	0.4339	0.0503	1.1132	0.0422667	8.4254	0.532467	7.63908	0.000912651	0.0335453	yes	3.6551	0.0161623	0.200792	no	--
	Unigene0016732	0.0833	0.0945	0.1519	1.511	2.1184	1.2988	0.5094	0.6326	0.1037	0.1099	1.64273	0.415233	3.90184	0.00049795	0.0241596	yes	1.91773	0.201076	0.670099	no	--
	Unigene0020982	0.447	1.0136	4.2112	0	0	0.1549	0	0.5657	0	1.8906	0.0516333	0.188567	-5.1944	0.000538381	0.0252853	yes	-3.3257	0.0211836	0.231068	no	--
	Unigene0050513	0.2215	0.0837	0	1.3391	1.8148	1.151	0.8384	1.1213	0.5515	0.101733	1.43497	0.837067	3.81815	0.000971687	0.0348928	yes	3.04055	0.0167105	0.203945	no	--
	Unigene0048757	3.8199	1.588	0.4257	0	0.036	0.0882	0	0.4835	1.2153	1.94453	0.0414	0.566267	-5.55365	5.38e-05	0.0067702	yes	-1.77987	0.15566	0.607519	no	--
	Unigene0059457	0	0	0	0.8303	0.7243	1.015	0.2133	0.1545	0	0.001	0.856533	0.1226	9.74237	0.00150361	0.0445255	yes	6.93782	0.364111	0.829999	no	--
	Unigene0042451	2.3334	3.2167	5.8986	25.515	76.536	57.0311	8.2915	4.4745	1.1003	3.81623	53.0274	4.6221	3.79652	3.9e-06	0.00137573	yes	0.276399	0.733524	0.99402	no	PREDICTED: protein unc-13 homolog D isoform X12 [Cerapachys biroi]
	Unigene0046148	23.3647	22.6356	2.509	0.4282	0.0915	1.0095	0	3.5512	1.4778	16.1698	0.509733	1.67633	-4.98741	3.87e-05	0.00540289	yes	-3.26992	0.0118891	0.169752	no	--
	Unigene0022001	0.7837	1.1847	1.1432	0	0	0.1357	0.0456	0.1984	0.1626	1.0372	0.0452333	0.135533	-4.51916	0.000232386	0.0162584	yes	-2.93597	0.00369421	0.0868398	no	--
	Unigene0040624	0.3141	0.1918	0.3415	2.8487	18.3002	9.305	1.7518	5.6731	0.5264	0.282467	10.1513	2.65043	5.16744	3.28e-07	0.00025001	yes	3.23008	0.00157138	0.0530219	no	--
	Unigene0058438	3.8531	2.6211	1.2881	0	0	0.089	0	0.2167	0.4797	2.58743	0.0296667	0.232133	-6.44654	1.69e-06	0.000741604	yes	-3.4785	0.00249205	0.0683262	no	--
	Unigene0013805	10.5337	10.838	15.4325	49.142	123.55	57.1444	36.4306	129.385	4.2448	12.2681	76.6123	56.6866	2.64267	0.000985743	0.0353077	yes	2.2081	0.0268853	0.261983	no	--
	Unigene0003638	14.0684	23.3691	24.1244	88.3661	123.791	89.2309	99.473	60.5008	26.8142	20.5206	100.463	62.2627	2.29151	0.00159442	0.0459102	yes	1.60129	0.0311961	0.282333	no	Integrin alpha-PS3 [Lucilia cuprina]
	Unigene0043610	0.3718	0.2107	0	1.0535	4.5689	2.5758	0.0541	0.4705	0.2314	0.194167	2.73273	0.252	3.81498	0.000905609	0.0334358	yes	0.376128	0.91501	1	no	--
	Unigene0035439	20.8964	23.204	27.2586	104.504	231.412	102.301	91.7675	68.2698	17.5545	23.7863	146.072	59.1973	2.61848	0.000450513	0.0227998	yes	1.3154	0.0798174	0.451425	no	--
	Unigene0039841	5.5822	4.2782	8.5732	1.0937	0.2375	1.1981	0.993	1.7652	1.2725	6.14453	0.8431	1.34357	-2.86553	0.000815208	0.0313044	yes	-2.19324	0.00286002	0.0740558	no	PREDICTED: treslin-like [Saccoglossus kowalevskii]
	Unigene0058304	7.3125	9.168	3.6498	0.8471	0.7917	0.8321	0.8392	1.4862	0.5648	6.7101	0.823633	0.9634	-3.02626	0.000558437	0.0257543	yes	-2.80013	0.0014882	0.051624	no	--
	Unigene0050621	0.9774	0.4262	2.1249	0.0852	0.0637	0.0781	0	0.1903	0	1.17617	0.0756667	0.0634333	-3.95829	0.00185248	0.049427	yes	-4.21271	0.00247345	0.0680568	no	--
	Unigene0031357	0.5083	0.3485	8.4283	0.0804	0.0601	0.3194	0.2375	0.4189	0.2207	3.09503	0.1533	0.292367	-4.33553	0.0012142	0.0397757	yes	-3.4041	0.00467046	0.0990354	no	CG14022 [Drosophila busckii]
	Unigene0053293	0.6283	0.6233	0.5012	0	0	0	0	0.1988	0.3911	0.584267	0.001	0.196633	-9.19048	0.00119294	0.0393769	yes	-1.57112	0.203067	0.67276	no	--
	Unigene0022357	1.1743	1.3806	2.4188	0.0986	0.0369	0.0226	0.076	0.1101	0.4061	1.6579	0.0527	0.1974	-4.97541	5.99e-06	0.00180481	yes	-3.07016	0.00259938	0.0702439	no	--
	Unigene0019872	2.6676	1.7935	2.0079	28.0233	45.2206	54.9666	11.0541	5.1427	1.8149	2.15633	42.7368	6.0039	4.30883	3.32e-07	0.00025001	yes	1.47732	0.0950841	0.490914	no	--
	Unigene0048404	1.6813	0.817	0.073	0	0	0	0	0	0.1993	0.8571	0.001	0.0664333	-9.74332	0.00179429	0.0485539	yes	-3.68948	0.0226302	0.23975	no	--
	Unigene0023827	1.7557	1.5913	22.1705	0.1349	0.1513	1.1547	0.078	1.1487	0.8953	8.50583	0.4803	0.707333	-4.14644	0.000895763	0.0331809	yes	-3.58799	0.00258337	0.0700153	no	--
	Unigene0043393	82.5008	53.3793	6.467	4.371	0.0807	2.4244	0.2495	6.9287	12.5639	47.449	2.29203	6.5807	-4.37168	0.000546895	0.0255028	yes	-2.85007	0.0146901	0.191064	no	--
	Unigene0027814	1.5503	1.5929	4.947	0.2746	0.4106	0.2014	0.1693	1.2263	0.1206	2.69673	0.295533	0.5054	-3.18982	0.00140446	0.0427867	yes	-2.41572	0.0314201	0.283255	no	--
	Unigene0011163	0.0438	0.1243	0.2998	43.9793	0.2973	0.5012	0.6701	0.1387	0.3547	0.155967	14.9259	0.387833	6.58044	0.000139044	0.0118414	yes	1.3142	0.223729	0.7009	no	ENSANGP00000021035-like, partial [Litopenaeus vannamei]
	Unigene0023664	1.8553	1.709	0.3172	0	0.0655	0.0803	0.1013	0.1957	0.0481	1.29383	0.0486	0.115033	-4.73455	0.000238912	0.0163265	yes	-3.49153	0.00299599	0.0764329	no	--
	Unigene0009166	18.5793	0.5362	1.9095	0	0	0	0	0.9406	0	7.00833	0.001	0.313533	-12.7749	2.17e-06	0.000898967	yes	-4.48238	0.00652237	0.119822	no	PREDICTED: phosphatidylinositol 4-phosphate 5-kinase 7-like [Limulus polyphemus]
	Unigene0052028	0	0	0.1281	1.991	33.8233	1.6064	0	0	0.1749	0.0427	12.4736	0.0583	8.19042	4.56e-06	0.00152023	yes	0.44926	1	1	no	PREDICTED: organic cation transporter protein-like isoform X1 [Megachile rotundata]
	Unigene0050551	0.888	0.6196	0.8096	0	0	0	0.1193	0.1729	0	0.7724	0.001	0.0974	-9.5932	0.000144239	0.0120294	yes	-2.98735	0.013793	0.184485	no	--
	Unigene0043165	0.6047	0.9142	0.4901	0.0762	0	0	0	0.3402	1.1711	0.669667	0.0254	0.503767	-4.72054	0.00160853	0.0461708	yes	-0.410687	0.761683	1	no	AAEL003581-PA [Aedes aegypti]
	Unigene0034760	0	0	16.5313	0	0	0	0	0	0	5.51043	0.001	0.001	-12.428	0.00181742	0.0489066	yes	-12.428	0.00204025	0.0607068	no	Protein CBG21394 [Caenorhabditis briggsae]
	Unigene0017902	3.0402	3.5426	3.4648	35.9942	53.8998	28.9649	16.0069	13.6809	4.2053	3.3492	39.6196	11.2977	3.56433	3.43e-05	0.00508826	yes	1.75414	0.0436075	0.334743	no	GL22134 [Drosophila persimilis]
	Unigene0013539	8.3357	5.5128	0.6966	0	0	0.4332	0	1.4066	4.2373	4.84837	0.1444	1.8813	-5.06936	0.000434217	0.0224267	yes	-1.36577	0.294233	0.77203	no	endonuclease-reverse transcriptase [Bombyx mori]
	Unigene0046526	0.1863	0.0845	0.0679	2.7024	0.663	1.8196	0.0651	4.243	1.0666	0.1129	1.72833	1.79157	3.93626	0.000270942	0.0174573	yes	3.9881	0.00426907	0.0942383	no	--
	Unigene0052719	0	0	0.0988	0	474.458	207.701	0.5677	0	0	0.0329333	227.386	0.189233	12.7533	1.15e-06	0.000570814	yes	2.52255	0.343614	0.814372	no	--
	Unigene0041013	89.5387	213.412	154.671	1269.66	4072.55	2135.93	1974.69	196.066	66.4618	152.541	2492.71	745.739	4.03045	1.22e-06	0.000578375	yes	2.28948	0.0251349	0.253311	no	--
	Unigene0012376	0.4932	1.5377	0.7869	0	0.0523	0	0.1077	0.5462	0	0.939267	0.0174333	0.217967	-5.75161	0.000322087	0.0191952	yes	-2.10743	0.0881175	0.472391	no	--
	Unigene0006269	0.8275	0.4691	1.2071	0	0	0	0.0723	0	0	0.834567	0.001	0.0241	-9.70488	0.000398724	0.0216147	yes	-5.11392	0.00233308	0.0657624	no	--
	Unigene0016549	0.2326	0.5275	0	2.7953	4.8901	2.8047	1.3005	7.1841	0.4634	0.253367	3.4967	2.98267	3.7867	0.000742462	0.029729	yes	3.5573	0.00757329	0.130622	no	--
	Unigene0043230	0.2072	0.2349	0.6613	2.8188	3.3372	3.9844	1.629	2.3604	0.5159	0.3678	3.38013	1.50177	3.20009	0.00153482	0.0451876	yes	2.02967	0.0684319	0.419328	no	--
	Unigene0036871	1.4197	1.2124	3.1854	0.3762	0.1719	0.0958	0.6683	0.2333	0.218	1.93917	0.214633	0.3732	-3.17549	0.000854541	0.0322595	yes	-2.37742	0.00869561	0.141655	no	--
	Unigene0037643	5.5883	6.9629	5.7617	0.6165	0.5484	1.5202	0.2375	3.3108	1.3774	6.1043	0.895033	1.6419	-2.76981	0.00100299	0.0356086	yes	-1.89446	0.0370729	0.308521	no	--
	Unigene0050715	1.0995	0.8013	0.716	20.03	28.2901	7.6725	7.4084	5.3672	1.9553	0.872267	18.6642	4.9103	4.41936	7.44e-06	0.00208792	yes	2.49297	0.008497	0.139505	no	--
	Unigene0010664	4.9449	3.6395	16.4185	0.1424	0.5153	0.5561	0.2053	0.3591	5.4192	8.3343	0.4046	1.99453	-4.36449	6.2e-06	0.00185631	yes	-2.06301	0.0610846	0.395954	no	Fibrillin-2 [Cerapachys biroi]
	Unigene0046085	2.0046	1.2007	1.1034	0	0.0641	0.2359	0.0991	0.6701	0.2354	1.43623	0.1	0.334867	-3.84422	0.00072891	0.0296283	yes	-2.10063	0.0367539	0.307107	no	--
	Unigene0031481	13.8639	4.4133	1.0839	0	0	0.0199	0	0	2.1484	6.4537	0.00663333	0.716133	-9.92618	2.35e-09	7.8e-06	yes	-3.17183	0.0570107	0.38385	no	--
	Unigene0053931	0.6121	0.9418	8.2914	0.0496	0.1853	0.2272	0.4583	0.1107	0.2722	3.28177	0.154033	0.2804	-4.41316	0.000711996	0.0292147	yes	-3.54891	0.00368431	0.0866803	no	--
	Unigene0036774	0	0.1354	16.8211	0	0	0	0	0	0.2973	5.65217	0.001	0.0991	-12.4646	0.000333693	0.0195358	yes	-5.83378	0.00870442	0.141656	no	Myosin heavy chain [Daphnia magna]
	Unigene0001762	17.7312	17.3479	15.4362	3.1747	1.8114	4.351	2.3696	6.4716	6.6572	16.8384	3.11237	5.16613	-2.43567	0.001503	0.0445255	yes	-1.7046	0.0208368	0.229398	no	--
	Unigene0018864	0.0839	0.0951	0.1529	1.4579	1.3982	1.0461	0.928	0.1415	0.4177	0.110633	1.30073	0.495733	3.55547	0.000262649	0.0171583	yes	2.16378	0.0470305	0.347899	no	--
	Unigene0048148	0.8602	0.3251	0.2614	0	0	0	0	0	0	0.482233	0.001	0.001	-8.91359	0.00135077	0.041981	yes	-8.91359	0.00160738	0.0537478	no	--
	Unigene0012535	0.4463	0.506	0.6104	1.5178	7.6607	5.3347	3.8985	3.1068	0.5556	0.5209	4.83773	2.5203	3.21525	0.00165177	0.0465498	yes	2.27452	0.0319111	0.285797	no	--
	Unigene0039502	0	0.0701	0	0.7006	1.1001	0.5781	0.6478	0.6258	0.3847	0.0233667	0.792933	0.552767	5.08468	0.000512021	0.0245674	yes	4.56415	0.003608	0.085463	no	--
	Unigene0044903	9.0885	14.2672	13.5011	73.1544	104.197	63.4904	61.6108	74.27	15.4548	12.2856	80.2806	50.4452	2.70808	0.000202626	0.0148594	yes	2.03775	0.00747176	0.129473	no	PREDICTED: protein unc-13 homolog D isoform X3 [Cimex lectularius]
	Unigene0044680	0.4057	0.0986	0.1585	1.3139	58.8481	5.2705	3.746	0.5868	0.1082	0.220933	21.8108	1.48033	6.62529	4.66e-06	0.0015458	yes	2.74424	0.0296544	0.274969	no	--
	Unigene0016805	0.9558	2.9258	0.1743	0	0	0	0	0.7258	0.4759	1.35197	0.001	0.400567	-10.4008	0.000551187	0.025555	yes	-1.75495	0.196749	0.665972	no	--
	Unigene0019879	0	0.0821	0	1.765	0.5832	0.5269	0.1898	0.3666	0	0.0273667	0.958367	0.185467	5.13009	0.00013719	0.0117189	yes	2.76067	0.172434	0.633783	no	--
	Unigene0021919	3.1032	0.4507	0.1108	0.0751	0.0281	0.0459	0.2122	0	0	1.22157	0.0497	0.0707333	-4.61934	0.000383257	0.0211836	yes	-4.1102	0.010866	0.160705	no	Zona pellucida domain-containing protein [Daphnia magna]
	Unigene0007343	0	0	0	1.0277	0.2305	0.9423	0.4751	0	0	0.001	0.7335	0.158367	9.51865	0.00186533	0.0495511	yes	7.30712	0.264575	0.743859	no	--
	Unigene0014251	0.4266	0.1129	0.3112	1.209	5.1832	1.9658	1.4782	1.0079	0.0354	0.283567	2.786	0.8405	3.29644	0.000939028	0.0341423	yes	1.56756	0.167308	0.625789	no	--
	Unigene0004555	36.8524	12.8686	1.3353	0.0208	0	0.8182	0	31.7656	4.9683	17.0188	0.279667	12.2446	-5.92727	0.000334735	0.0195764	yes	-0.474977	0.748084	0.998865	no	--
	Unigene0032299	0	0	0	1.0793	0.5649	0.8906	0.4158	0.1205	0	0.001	0.844933	0.178767	9.72269	0.000657039	0.0279778	yes	7.48193	0.195128	0.66303	no	PREDICTED: integumentary mucin A.1 [Drosophila kikkawai]
	Unigene0027385	0.1017	14.8149	0.8344	0.2305	0.1724	0.2114	0.4441	0.7722	1.1393	5.25033	0.204767	0.7852	-4.68036	0.00181131	0.0488135	yes	-2.74128	0.0434444	0.334234	no	--
	Unigene0005553	0	0	0.1502	15.2216	0.0233	0.1712	0.4557	0	0.6495	0.0500667	5.1387	0.3684	6.68141	0.00172058	0.0475039	yes	2.87935	0.0913443	0.481679	no	hypothetical protein CAPTEDRAFT_209713 [Capitella teleta]
	Unigene0018306	1.5125	1.0438	1.3789	9.0195	15.6621	10.7302	4.9971	14.398	2.4559	1.31173	11.8039	7.28367	3.16972	0.000355199	0.0202481	yes	2.47319	0.00974394	0.150475	no	--
	Unigene0014407	2.3598	0.3567	75.9817	0.2229	0	1.2672	0.1374	8.2628	2.3012	26.2327	0.4967	3.56713	-5.72285	0.00172016	0.0475039	yes	-2.87853	0.0586169	0.388801	no	invertebrate-type lysozyme protein [Marsupenaeus japonicus]
	Unigene0042305	0	0	0.1897	13.5637	1.0583	4.3257	0	0	0	0.0632333	6.3159	0.001	6.64216	2.17e-05	0.00398879	yes	-5.98261	0.612915	0.949626	no	--
	Unigene0041908	8.992	11.728	6.5651	0.3262	0.4756	1.6224	1.2755	0.5918	4.5045	9.09503	0.808067	2.12393	-3.49253	0.000105919	0.010278	yes	-2.09834	0.0148891	0.192304	no	--
	Unigene0020679	0.6639	1.0395	0.4612	0.0717	0	0.0657	0.0552	0.2401	0	0.721533	0.0458	0.0984333	-3.97765	0.000491393	0.0239329	yes	-2.87385	0.0149777	0.192821	no	--
	Unigene0004277	0	0.1181	0.19	50.9462	0.0378	0.1856	0.26	0.1695	0.1667	0.1027	17.0565	0.198733	7.37574	0.000653588	0.0278805	yes	0.952398	0.429824	0.874882	no	JHE-like carboxylesterase 2 [Pandalopsis japonica]
	Unigene0010708	0	0.1338	0	1.1368	0.6	0.6131	1.3655	0.2987	0.2938	0.0446	0.7833	0.652667	4.13445	0.00129501	0.0409554	yes	3.87123	0.00520378	0.105212	no	PREDICTED: craniofacial development protein 2-like [Aplysia californica]
	Unigene0012127	2.1584	4.6342	6.3832	16.209	42.5117	28.7421	29.0568	4.8658	2.6366	4.39193	29.1543	12.1864	2.73078	0.000803555	0.0310506	yes	1.47234	0.114214	0.534795	no	Ankyrin repeat-containing protein [Oryctes borbonicus]
	Unigene0023121	5.4292	0.652	0.1079	0	0.0287	0	0.0591	0	1.2212	2.06303	0.00956667	0.426767	-7.75254	2.22e-05	0.00398879	yes	-2.27325	0.140682	0.583069	no	PREDICTED: prolow-density lipoprotein receptor-related protein 1-like [Tetranychus urticae]
	Unigene0028795	0	0	0	0.6358	0.3962	0.0389	0	0.0237	0	0.001	0.356967	0.0079	8.47965	0.000132834	0.0115665	yes	2.98185	1	1	no	--
	Unigene0026495	0	0	0	2.4136	0	0.0172	0.1009	0	0.1233	0.001	0.810267	0.0747333	9.66225	0.000342597	0.0198319	yes	6.22368	0.0062398	0.116859	no	Cytochrome P450 27C1 [Daphnia magna]
	Unigene0031021	4.7496	4.2648	5.1443	1.0983	0.4026	0.6319	0.9293	0.6732	0.7805	4.71957	0.710933	0.794333	-2.73087	0.00170202	0.0472228	yes	-2.57084	0.00165759	0.0546061	no	--
	Unigene0041427	3.2058	2.5783	1.224	30.7793	28.1007	14.9506	5.5045	18.3096	1.8419	2.33603	24.6102	8.552	3.39712	6.53e-05	0.00755409	yes	1.8722	0.0481697	0.351665	no	--
	Unigene0023637	3.2113	0.6793	0.3496	0	0.0609	0.0498	0.2093	0.2426	0.2387	1.4134	0.0369	0.2302	-5.25941	0.000116859	0.0107772	yes	-2.61821	0.0139923	0.185734	no	--
	Unigene0058600	0.4281	0.0971	0.1952	2.475	4.173	0.8899	0.6357	0.3793	0	0.240133	2.51263	0.338333	3.38729	0.0014473	0.0435411	yes	0.49461	0.755937	1	no	--
	Unigene0013219	0.6119	0.3469	0.3347	3.5375	5.9125	2.2895	2.031	1.2391	0.5332	0.431167	3.91317	1.26777	3.18202	0.000913337	0.0335453	yes	1.55597	0.114336	0.535007	no	--
	Unigene0004871	0.0994	0.0161	0.2848	79.8196	16.8101	1.3427	1.7236	0.4492	1.2195	0.133433	32.6575	1.13077	7.93515	2.13e-07	0.000192602	yes	3.08311	0.00558996	0.109441	no	PREDICTED: Williams-Beuren syndrome chromosomal region 27 protein-like isoform X2 [Lingula anatina]
	Unigene0034824	1.0596	0.4368	0.322	5.0956	5.8377	2.3694	4.4593	1.5442	0.6396	0.606133	4.43423	2.21437	2.87098	0.00174508	0.0478879	yes	1.86919	0.0545706	0.375679	no	--
	Unigene0029026	40.6142	13.4801	1.9696	0.0726	0.4205	0.3326	0.2236	0.0608	9.8013	18.688	0.275233	3.3619	-6.08531	8.98e-07	0.000477577	yes	-2.47476	0.0785094	0.448081	no	GH15781 [Drosophila grimshawi]
	Unigene0009722	0.2623	0.0372	0.867	207.157	0.3335	1.2951	5.127	0.7055	3.674	0.388833	69.5951	3.16883	7.48369	0.000150099	0.0123639	yes	3.02673	0.00884573	0.143119	no	lectin B isoform 3, partial [Marsupenaeus japonicus]
	Unigene0008682	7.3691	3.1739	0.5255	0	0	0	0.0719	0	1.23	3.6895	0.001	0.433967	-11.8492	2.39e-07	0.000207281	yes	-3.08777	0.0278228	0.266682	no	PREDICTED: flocculation protein FLO11-like [Ceratitis capitata]
	Unigene0006825	0.096	0.1216	0.2574	19.4973	0.1149	0.1643	0.3354	0.1644	0.0984	0.158333	6.59217	0.1994	5.37972	0.000753101	0.0299236	yes	0.3327	0.721458	0.99026	no	PREDICTED: laccase-1-like isoform X1 [Orussus abietinus]
	Unigene0052603	0	0	0	0.6501	1.2962	0.9934	0.0835	0.121	0	0.001	0.9799	0.0681667	9.93649	0.000280487	0.0177677	yes	6.09099	0.575956	0.949626	no	--
	Unigene0052344	0.1171	0.0664	0	1.9919	1.0922	0.9132	0	0.1483	0	0.0611667	1.33243	0.0494333	4.44517	0.000226294	0.0160276	yes	-0.307261	1	1	no	--
	Unigene0017238	1.1932	2.2547	0.4533	0	0	0.1033	0	0	0.1238	1.3004	0.0344333	0.0412667	-5.23901	0.00100145	0.0355918	yes	-4.97783	0.00149533	0.0516299	no	--
	Unigene0055387	0.4345	0.1847	0	2.5244	4.8801	2.6533	1.5656	1.3749	0.1352	0.2064	3.3526	1.02523	4.02177	0.000344492	0.019879	yes	2.31244	0.0787571	0.448896	no	--
	Unigene0036681	1.6734	1.6337	2.3309	15.5441	18.5374	7.8024	27.9746	9.8835	1.331	1.87933	13.9613	13.063	2.89314	0.00052116	0.0249	yes	2.7972	0.00534027	0.106945	no	kelch motif protein [Tetrahymena thermophila SB210]
	Unigene0035502	1.8878	2.1977	2.3666	33.513	655.372	65.344	7.3024	6.7624	1.4269	2.1507	251.41	5.1639	6.86909	1.75e-08	3e-05	yes	1.26365	0.133422	0.571377	no	triosephosphate isomerase [Penaeus monodon]
	Unigene0028213	2.887	5.728	1.0967	0	0	0.25	0	0.9134	2.0965	3.23723	0.0833333	1.0033	-5.27972	0.00015875	0.0128224	yes	-1.69001	0.166008	0.623509	no	--
	Unigene0056229	0	0.136	0.0547	1.9723	0.6103	0.6236	0.1572	0	0.1494	0.0635667	1.06873	0.1022	4.07149	0.00139496	0.0426514	yes	0.685053	0.82259	1	no	--
	Unigene0032295	0.1116	0	0.3052	1.6443	2.6481	1.8555	3.4112	0.9885	0.5556	0.138933	2.0493	1.65177	3.88267	0.00122808	0.039998	yes	3.57155	0.00680557	0.122766	no	PREDICTED: integumentary mucin A.1 [Drosophila kikkawai]
	Unigene0023051	1.6609	1.3643	0.2781	0.0768	0.1293	0.0881	0.0592	0.2359	0.1688	1.1011	0.0980667	0.154633	-3.48904	0.000802552	0.0310506	yes	-2.83202	0.00719672	0.126905	no	--
	Unigene0027779	0.2836	0.5788	0.4137	2.3308	3.4255	2.5202	2.4277	5.5994	1.3416	0.425367	2.75883	3.1229	2.69728	0.00186592	0.0495511	yes	2.87611	0.00172609	0.0555758	no	--
	Unigene0025437	0.7307	0.6903	0.2776	0	0	0	0	0	0.6064	0.5662	0.001	0.202133	-9.14517	0.000618959	0.0272622	yes	-1.486	0.299472	0.778262	no	cuticular protein [Artemia franciscana]
	Unigene0021049	1.7395	0.58	4.851	0.348	0	0	0.1787	0.259	0	2.39017	0.116	0.1459	-4.36491	0.00161562	0.0461755	yes	-4.03406	0.00239444	0.0665884	no	--
	Unigene0059135	0.9704	0.3236	2.0817	0	0	0.0593	0.0499	0.289	0.5685	1.12523	0.0197667	0.302467	-5.83101	0.000199271	0.0147628	yes	-1.89538	0.0975535	0.497067	no	--
	Unigene0022414	0.4802	0.1657	0.2284	1.8698	10.7427	1.4106	0.8572	0.6078	0.104	0.291433	4.67437	0.523	4.00353	0.000289675	0.0181461	yes	0.843645	0.40351	0.857912	no	--
	Unigene0009081	0.2152	0.0697	0.1962	110.348	0	0.1278	2.1754	0.1557	2.2201	0.160367	36.8252	1.51707	7.84318	0.000664057	0.0281702	yes	3.24184	0.00569172	0.110154	no	vitelline membrane outer layer 1-like protein [Scylla paramamosain]
	Unigene0059145	0	0	0.2953	1.4684	1.9999	1.4907	0.687	0.7612	0.1728	0.0984333	1.653	0.540333	4.0698	0.00085813	0.0323178	yes	2.45663	0.0881636	0.472478	no	--
	Unigene0031255	0	0.0431	0.0693	1.5936	2.3832	0.4739	1.5267	0.529	0.1892	0.0374667	1.48357	0.7483	5.30732	4.07e-05	0.00559775	yes	4.31994	0.00236094	0.0662455	no	--
	Unigene0000409	0.3352	0.2171	0.2183	2.1168	10.1869	4.9268	0.9201	4.9087	0.1788	0.256867	5.7435	2.00253	4.48284	2.35e-05	0.00408003	yes	2.96273	0.0149049	0.192354	no	--
	Unigene0024856	0.349	0.3693	23.1188	0.2637	0.1972	0.3385	1.077	0.2061	0.3475	7.9457	0.266467	0.543533	-4.89815	0.000959259	0.0346008	yes	-3.86973	0.00711085	0.126045	no	PREDICTED: zinc finger protein castor homolog 1-like [Tribolium castaneum]
	Unigene0000352	18.5685	0.6683	11.5996	311.77	109.212	38.6486	45.0522	19.335	11.3744	10.2788	153.21	25.2539	3.89777	0.000632846	0.0275362	yes	1.29683	0.198545	0.667668	no	--
	Unigene0032604	0.1104	0	0.3881	109.81	0.0134	0.295	1.6389	0.2794	1.4132	0.166167	36.7062	1.1105	7.78725	0.000921617	0.0336958	yes	2.74051	0.0270226	0.262731	no	Gamma-crystallin A [Lepeophtheirus salmonis]
	Unigene0032903	0.0551	0.0625	0.0251	3.295	0.1051	0.1432	0.1444	0.0697	0.3087	0.0475667	1.1811	0.174267	4.63404	0.00109533	0.0374497	yes	1.87327	0.0946717	0.490013	no	Glycerol-3-phosphate transporter [Daphnia magna]
	Unigene0047903	0.7195	0.9641	0.8945	0.0741	0	0	0.2857	0.0828	0	0.859367	0.0247	0.122833	-5.12069	0.000367672	0.020605	yes	-2.80657	0.0171615	0.207032	no	--
	Unigene0007993	2.3344	0.8728	4.5508	0.0845	0.1263	0.0387	1.2147	0.1571	0.1546	2.586	0.0831667	0.5088	-4.95857	5.13e-06	0.00164615	yes	-2.34555	0.0260715	0.257755	no	PREDICTED: trypsin-1 [Acyrthosiphon pisum]
	Unigene0046997	0.2844	0.129	0.0519	2.2246	13.7655	0.6799	0.7701	0.18	0.1416	0.1551	5.55667	0.3639	5.16295	7.91e-05	0.00854826	yes	1.23034	0.262142	0.742695	no	PREDICTED: uncharacterized protein LOC106102620 [Papilio polytes]
	Unigene0036435	73.0837	119.008	156.471	487.045	873.134	493.602	491.422	135.997	78.6421	116.187	617.927	235.353	2.41098	0.00109736	0.0374497	yes	1.01838	0.195458	0.663416	no	hypothetical protein C923_03347 [Plasmodium falciparum UGT5.1]
	Unigene0020041	0.0603	0.1367	0	2.187	2.453	1.1906	0.1053	8.3937	0.1501	0.0656667	1.94353	2.88303	4.88738	3.75e-05	0.00533252	yes	5.45628	0.00261166	0.0704048	no	--
	Unigene0003966	0	0.0571	0.0459	1.4562	0.4483	0.2094	0	0.0956	0	0.0343333	0.704633	0.0318667	4.35919	0.000738681	0.029729	yes	-0.107562	1	1	no	--
	Unigene0036730	0.0961	0.0545	0.3506	43.6731	0.0407	0.1998	1.8264	0.1217	2.3637	0.167067	14.6379	1.43727	6.45314	0.000916879	0.0336098	yes	3.10483	0.0112009	0.163792	no	C-type lectin 1 [Marsupenaeus japonicus]
	Unigene0003367	72.9762	35.1555	1.9793	0.0679	0.2411	1.4005	0.1831	0.2274	50.6053	36.7037	0.569833	17.0053	-6.00924	1.63e-05	0.00331864	yes	-1.10994	0.458621	0.889206	no	--
	Unigene0049239	0	0	0.0732	1.4568	0.8851	0.5009	0.3508	0.1017	0	0.0244	0.9476	0.150833	5.27933	0.00100669	0.0356542	yes	2.628	0.423704	0.87201	no	--
	Unigene0004106	2.8404	3.5374	3.8648	0.7561	0.2006	0.3131	1.1841	0.463	0.4822	3.4142	0.423267	0.709767	-3.01191	0.0011356	0.0381753	yes	-2.26613	0.00868538	0.141636	no	PREDICTED: probable acyl-CoA dehydrogenase 6 [Crassostrea gigas]
	Unigene0016456	3.308	0.0426	0	0	0	0	0	0	0	1.11687	0.001	0.001	-10.1252	0.00167527	0.0469194	yes	-10.1252	0.00204606	0.060781	no	--
	Unigene0026550	0.5443	0.0898	21.4901	0.2804	0.1594	0.3188	0.4408	0.2505	1.8971	7.37473	0.252867	0.8628	-4.86614	0.00127232	0.04071	yes	-3.09549	0.0313559	0.283031	no	PREDICTED: kinesin-like protein KIF12 isoform X3 [Cephus cinctus]
	Unigene0026884	4.8643	3.0376	0.166	0	0	0.0811	0	0.7901	0.3238	2.6893	0.0270333	0.3713	-6.63635	2.92e-05	0.00463116	yes	-2.85657	0.0345494	0.297238	no	--
	Unigene0031951	4.6209	6.0953	7.6157	27.3821	63.2188	33.0644	17.0373	34.0774	11.0626	6.11063	41.2218	20.7258	2.75401	0.000397977	0.0216147	yes	1.76203	0.0204255	0.226607	no	phospholipid scramblase 1 [Culex quinquefasciatus]
	Unigene0027891	11.5193	9.1259	10.0873	2.5793	1.2054	1.1233	2.6334	2.6278	1.2747	10.2442	1.636	2.17863	-2.64656	0.00179559	0.0485539	yes	-2.23331	0.0053726	0.107175	no	--
	Unigene0042881	2.398	6.0719	9.7291	0.2718	0.3726	1.2462	0.7331	1.3151	2.2887	6.06633	0.6302	1.44563	-3.26694	0.00129055	0.0408757	yes	-2.06912	0.0233632	0.243482	no	--
	Unigene0034421	0.1527	0	0.1392	1.3847	2.2001	0.7141	0.9336	0.9662	0.1901	0.0973	1.43297	0.696633	3.88042	0.00147884	0.044101	yes	2.83989	0.045135	0.340653	no	--
	Unigene0018970	8.8103	10.397	83.9093	4.2363	2.7097	3.8686	5.4667	3.8941	3.4006	34.3722	3.60487	4.2538	-3.25322	0.000915696	0.0335915	yes	-3.01442	0.00149667	0.0516299	no	--
	Unigene0000972	0.4491	0.1733	0.5139	3.2599	4.8508	1.8569	2.0529	0.4837	0.4758	0.378767	3.32253	1.00413	3.1329	0.000541252	0.0253655	yes	1.40657	0.134421	0.573255	no	PREDICTED: nose resistant to fluoxetine protein 6-like [Athalia rosae]
	Unigene0058852	0.5322	0.5028	3.3158	0.1006	0	0	0.155	0.1123	0	1.45027	0.0335333	0.0891	-5.43458	0.00089027	0.0330643	yes	-4.02475	0.00561039	0.109625	no	--
	Unigene0039886	0.0913	0.069	0.1943	14.4941	0.1032	0.3481	0.8243	0.0385	0.5306	0.1182	4.9818	0.464467	5.39737	0.000918038	0.0336304	yes	1.97435	0.105716	0.516966	no	--
	Unigene0003807	1.8669	1.7228	0.9895	0.1476	0.1472	0.0451	0.2275	0.4945	0.4324	1.5264	0.1133	0.3848	-3.75191	0.000328704	0.0194252	yes	-1.98795	0.0331212	0.290953	no	--
	Unigene0049475	0.7163	1.5081	0.5597	8.4671	14.3101	6.6998	4.6475	12.432	1.1464	0.928033	9.82567	6.0753	3.40431	0.000398078	0.0216147	yes	2.71071	0.0132368	0.180076	no	Histone deacetylase 4, partial [Habropoda laboriosa]
	Unigene0022260	3.1609	0.1915	0.594	0.0821	0	0	0.0632	0	0.3905	1.31547	0.0273667	0.151233	-5.58701	0.000210203	0.0152324	yes	-3.12073	0.0242624	0.248616	no	PREDICTED: carbohydrate sulfotransferase 11 [Cimex lectularius]
	Unigene0044459	6.5155	0.3102	0.343	0	0.058	0.2133	0	1.0389	0.1277	2.38957	0.0904333	0.388867	-4.72375	0.00179049	0.0484842	yes	-2.6194	0.0792866	0.450437	no	--
	Unigene0023162	0.4069	4.429	3.1164	13.6536	47.3213	40.4321	10.0943	2.163	0.3039	2.65077	33.8023	4.18707	3.67264	0.000408739	0.0219257	yes	0.65953	0.577084	0.949626	no	--
	Unigene0010995	3.5746	7.1591	4.6803	0.9371	1.0077	0.7692	1.8706	1.7538	0.7253	5.138	0.904667	1.4499	-2.50575	0.00185989	0.0495188	yes	-1.82525	0.02019	0.225079	no	--
	Unigene0017348	0.1632	0.1387	0.3161	1.9884	1.9017	1.2719	0.5701	1.2649	0.0508	0.206	1.72067	0.6286	3.06225	0.000893266	0.0331537	yes	1.6095	0.157465	0.610857	no	PREDICTED: 26S proteasome non-ATPase regulatory subunit 10-like [Amphimedon queenslandica]
	Unigene0058539	1.9281	1.0355	0.9252	0	0	0.1055	0	0.2569	0	1.29627	0.0351667	0.0856333	-5.20401	0.000558685	0.0257543	yes	-3.92005	0.00340306	0.0827216	no	--
	Unigene0043024	0.0376	0.0426	0	0.8096	0.6372	0.4688	0.3612	0.4282	0.0468	0.0267333	0.638533	0.278733	4.57805	0.000272177	0.0174942	yes	3.38217	0.032104	0.286463	no	--
	Unigene0005750	96.1273	19.6883	3.6113	0	0.0819	0.9539	0.0844	1.8341	155.448	39.809	0.345267	52.4554	-6.84924	2.21e-05	0.00398879	yes	0.397998	0.795245	1	no	--
	Unigene0052231	0.1743	0.0988	0.1589	1.1853	1.1448	1.1773	0.685	0.2757	1.139	0.144	1.16913	0.6999	3.0213	0.00183819	0.0491386	yes	2.28108	0.032198	0.286874	no	--
	Unigene0014499	5.4474	5.6073	19.4225	0.8746	0.4839	1.9246	1.7455	2.2655	2.8336	10.1591	1.09437	2.28153	-3.2146	0.00045305	0.0228872	yes	-2.15469	0.00745693	0.129355	no	PREDICTED: cell division control protein 6 homolog [Lingula anatina]
	Unigene0017415	0	0.202	0.0406	1.1363	1.2084	1.0187	0.6421	0.0564	0.0555	0.0808667	1.12113	0.251333	3.79327	0.000910451	0.0335453	yes	1.63598	0.259679	0.740382	no	--
	Unigene0048547	1.6976	0	1.7921	0	0	0	0	0	0.2225	1.16323	0.001	0.0741667	-10.1839	0.00184202	0.0492179	yes	-3.97123	0.020957	0.230085	no	UDP-glycosyltransferase 211F1 [Strigamia maritima]
	Unigene0027908	6.323	0.6843	0.1572	0	0	0	0	0	0.322	2.38817	0.001	0.107333	-11.2217	5.17e-06	0.00164615	yes	-4.47573	0.00734648	0.128381	no	--
	Unigene0038402	5.7025	10.8985	10.7388	56.8837	102.184	54.7455	38.1478	47.8149	5.5002	9.11327	71.2709	30.4876	2.96727	0.00010124	0.00999601	yes	1.74218	0.0363989	0.305323	no	cyclooxygenase [Penaeus monodon]
	Unigene0042702	4.6643	3.9878	1.0457	0.0867	0.0648	0.1192	0.1002	2.6613	1.2375	3.2326	0.0902333	1.333	-5.16289	6.4e-06	0.0018615	yes	-1.27802	0.239998	0.722941	no	--
	Unigene0011252	0.6269	0.2369	0.1905	2.0136	5.1368	3.258	1.8254	2.1159	0.3902	0.351433	3.46947	1.44383	3.30339	0.00134128	0.0418653	yes	2.03858	0.0659271	0.411101	no	--
	Unigene0023260	7.7487	8.1124	22.6576	2.4926	1.2721	1.7957	0.5183	3.6444	0.8039	12.8396	1.85347	1.65553	-2.7923	0.001135	0.0381753	yes	-2.95523	0.00196165	0.0595137	no	--
	Unigene0007647	0.7012	0.3975	0.7814	4.7251	6.1747	3.6845	2.45	2.0215	0.582	0.6267	4.86143	1.6845	2.95553	0.000941569	0.0341814	yes	1.42647	0.125574	0.556961	no	--
	Unigene0016159	0.1061	0.481	1.0153	0	0	0	0	0	0	0.534133	0.001	0.001	-9.06106	0.0012549	0.0403587	yes	-9.06106	0.00153825	0.0523079	no	--
	Unigene0018172	0	0.1464	0.1177	1.683	2.0245	1.0735	0.8458	0.2451	0.4822	0.0880333	1.59367	0.524367	4.17816	0.000284184	0.0179616	yes	2.57445	0.0565983	0.382224	no	--
	Unigene0025384	0	0.1408	0	1.549	0.7371	0.7101	0.9223	0	0.232	0.0469333	0.998733	0.384767	4.41141	0.000822143	0.0314669	yes	3.0353	0.118762	0.543353	no	--
	Unigene0021128	0.2466	0.1398	1.7761	0	0	0.0513	0	0.0624	0.0921	0.720833	0.0171	0.0515	-5.3976	0.0006003	0.0268052	yes	-3.80702	0.00619209	0.116294	no	--
	Unigene0004423	5.8957	4.3646	5.1788	55.4787	35.4137	21.3207	43.5958	7.1891	4.4573	5.14637	37.4044	18.4141	2.86158	0.000339918	0.019716	yes	1.83918	0.0451136	0.340653	no	--
	Unigene0017107	0.7148	0.3039	0.4073	4.0512	3.1049	5.2002	2.8095	1.47	0.4449	0.475333	4.11877	1.5748	3.1152	0.00111694	0.0378111	yes	1.72816	0.103232	0.510437	no	--
	Unigene0006138	7.9428	9.8568	13.5425	53.3967	151.174	90.8486	24.7675	153.969	7.4191	10.4474	98.4732	62.0517	3.23659	3.55e-05	0.00518977	yes	2.57033	0.00760507	0.130967	no	PREDICTED: inverted formin-2-like [Aplysia californica]
	Unigene0006337	0.6581	0.2341	7.9765	709.78	1.7937	3.0176	54.0228	3.6583	15.6947	2.95623	238.197	24.4586	6.33225	0.00101759	0.0358336	yes	3.04851	0.0128754	0.177327	no	hemocyanin subunit L1, partial [Litopenaeus vannamei]
	Unigene0021902	0.073	0.0945	0.3231	0.0236	0	0	0	0.0264	0.1557	0.163533	0.00786667	0.0607	-4.37769	0.00186128	0.0495211	yes	-1.42982	0.249013	0.73032	no	--
	Unigene0036566	0.2534	0.383	0.3465	5.6959	5.118	2.6332	1.0327	0.7482	0.2103	0.327633	4.48237	0.663733	3.77411	7.75e-05	0.00842577	yes	1.01852	0.304601	0.783521	no	--
	Unigene0057871	2.3416	0.6637	1.7346	0	0.124	0	0.1278	0	0.1822	1.57997	0.0413333	0.103333	-5.25644	0.000230012	0.0161691	yes	-3.93452	0.00147443	0.0513385	no	--
	Unigene0039600	0.0898	0	0.1432	56.44	0	0.4897	1.4307	0.1704	0.6145	0.0776667	18.9766	0.738533	7.93271	0.000531205	0.0251878	yes	3.2493	0.00947861	0.148688	no	cathepsin l, partial [Litopenaeus vannamei]
	Unigene0042829	0.1533	0.3766	0.4893	1.6221	8.8371	4.037	2.924	1.4554	0.6362	0.339733	4.83207	1.67187	3.83017	0.000199663	0.0147724	yes	2.29899	0.0203165	0.225815	no	PREDICTED: RNA-directed DNA polymerase from mobile element jockey-like [Crassostrea gigas]
	Unigene0034599	0.1991	0.3103	2.6543	0.0564	0.0211	0.0517	0.0652	0.126	0	1.05457	0.0430667	0.0637333	-4.61393	0.000567585	0.0260435	yes	-4.04846	0.00321826	0.0798694	no	--
	Unigene0046630	0.5129	0.8052	24.6049	0.246	0.3344	0.6151	1.2062	0.1498	0.6877	8.641	0.3985	0.681233	-4.43855	0.001181	0.039065	yes	-3.66498	0.0068067	0.122766	no	--
	Unigene0052198	1.4432	2.9879	1.7734	0.2845	0.1064	0.3261	0.5481	0.7941	0.0781	2.06817	0.239	0.473433	-3.11327	0.00158372	0.0458353	yes	-2.12712	0.0365091	0.305851	no	--
	Unigene0021148	2.7492	2.8336	0.3798	0.2833	0.1412	0.0866	0.0728	1.1071	0	1.98753	0.170367	0.3933	-3.54426	0.0014637	0.0439188	yes	-2.33728	0.0836592	0.461016	no	--
	Unigene0001968	0.1977	0.2241	0.1352	2.1287	5.0683	1.9518	0.9928	1.1258	1.6611	0.185667	3.0496	1.2599	4.03783	8.6e-05	0.00902655	yes	2.76252	0.00626355	0.117146	no	--
	Unigene0037408	0.0049	0	0.0358	7.7879	0.0166	0.051	0.0943	0.0062	0.1711	0.0135667	2.6185	0.0905333	7.59253	0.000297673	0.0183338	yes	2.73838	0.0602836	0.393508	no	--
	Unigene0008889	2.1099	0.8223	0.1803	0	0	0	0	0.2503	0.3283	1.0375	0.001	0.192867	-10.0189	0.000236241	0.0162749	yes	-2.42744	0.0581382	0.387192	no	--
	Unigene0016844	3.3125	1.3909	0.3915	0	0	0.255	0	0.5434	0.6873	1.6983	0.085	0.410233	-4.32048	0.00184424	0.0492304	yes	-2.04957	0.0963538	0.49363	no	--
	Unigene0058263	21.6707	10.88	0.3227	0	0.1	0.8175	0.1374	0.1991	30.1111	10.9578	0.305833	10.1492	-5.16307	0.000941203	0.0341814	yes	-0.110592	0.943228	1	no	PREDICTED: dentin sialophosphoprotein isoform X1 [Halyomorpha halys]
	Unigene0019952	1.9901	0.7357	2.4849	0.0981	0.22	0.0899	0.1134	0.2738	0	1.7369	0.136	0.129067	-3.67484	0.000419635	0.0221311	yes	-3.75033	0.00174641	0.055814	no	--
	Unigene0021976	2.904	0.2159	0	0	0	0	0	0	0.2963	1.03997	0.001	0.0987667	-10.0223	0.00139579	0.0426514	yes	-3.39637	0.0703253	0.425415	no	--
	Unigene0004353	0.1348	0.1746	1.3163	235.058	0.2937	1.2605	8.4576	1.1451	5.3201	0.5419	78.8707	4.97427	7.18532	0.000231686	0.0162584	yes	3.19839	0.00446587	0.0970647	no	cathepsin l [Litopenaeus vannamei]
	Unigene0035206	0	0	0	0.5609	0.4893	0.6	0.6483	0.5219	0.308	0.001	0.550067	0.492733	9.10346	0.00180732	0.0487995	yes	8.94466	0.00392998	0.089973	no	hypothetical protein, partial [Daphnia magna]
	Unigene0030128	1.9697	1.9141	2.8298	11.0188	17.0637	8.8002	7.1351	5.8707	1.433	2.23787	12.2942	4.81293	2.45779	0.00145105	0.0436073	yes	1.10479	0.171332	0.631958	no	--
	Unigene0055754	0.2998	0.3399	4.5785	0	0.0635	0	0.8511	0.2846	0	1.7394	0.0211667	0.378567	-6.36065	0.000723541	0.0294784	yes	-2.19997	0.112371	0.531671	no	--
	Unigene0057325	8.5873	9.892	5.0659	0.5205	0.2725	0.0955	1.5242	1.0461	0.2287	7.8484	0.296167	0.933	-4.72792	4.82e-06	0.0015736	yes	-3.07245	0.00142294	0.050301	no	--
	Unigene0037718	0	0	0.0276	10.5467	0	0.0943	0.4229	0.0191	0.5273	0.0092	3.547	0.3231	8.59075	0.000528918	0.0251004	yes	5.1342	0.00247838	0.0680944	no	Sortilin-related receptor [Trachymyrmex zeteki]
	Unigene0002877	0.7132	0.6371	0.335	5.4632	5.9169	3.0998	2.2275	4.732	0.9955	0.561767	4.82663	2.65167	3.10297	0.000505712	0.024365	yes	2.23886	0.0155746	0.197086	no	--
	Unigene0043690	0	0.5977	2.6167	0	0	0	0	0.0741	0.0729	1.07147	0.001	0.049	-10.0654	0.00116709	0.038819	yes	-4.45066	0.0087355	0.142003	no	--
	Unigene0006255	0.5463	1.0617	1.921	0	0	0.1622	0	0.1975	0	1.17633	0.0540667	0.0658333	-4.44341	0.0013814	0.0424879	yes	-4.15933	0.00223383	0.0640699	no	--
	Unigene0051600	0.3425	0.466	0.9992	0	0	0	0	0	0.0853	0.602567	0.001	0.0284333	-9.23498	0.000947734	0.0343389	yes	-4.40547	0.00509127	0.103919	no	--
	Unigene0022928	0	0	0.0654	1.8689	0.9722	0.149	0.3757	0.1815	0	0.0218	0.9967	0.185733	5.51476	0.00166083	0.0467471	yes	3.09083	0.260585	0.741118	no	--
	Unigene0014330	6.9758	9.3056	2.0649	0.1232	0	0.6403	0.1266	0.1376	3.7894	6.11543	0.2545	1.3512	-4.58672	0.000428571	0.0223102	yes	-2.17821	0.0693022	0.421979	no	gastrolith protein 30 [Cherax quadricarinatus]
	Unigene0059493	5.0306	2.4044	0.2248	0	0	0.1538	0	0.4994	1.1052	2.55327	0.0512667	0.534867	-5.63818	0.000220218	0.0157957	yes	-2.25509	0.0898168	0.477133	no	--
	Unigene0003505	0.0414	0.1096	0.8122	141.612	0.1405	0.7392	1.9241	0.2098	6.095	0.321067	47.4973	2.74297	7.20883	0.000313633	0.018891	yes	3.09479	0.0137216	0.183972	no	PREDICTED: receptor-type tyrosine-protein phosphatase eta isoform X1 [Athalia rosae]
	Unigene0026871	2.6702	4.5231	1.2029	0.0712	0.0533	0.3265	0.4116	1.1132	0.7821	2.79873	0.150333	0.768967	-4.21854	0.000141404	0.0119658	yes	-1.86378	0.042662	0.331603	no	--
	Unigene0059351	0	0	8.2904	0	0	0	0	0.1951	0	2.76347	0.001	0.0650333	-11.4323	0.00178828	0.0484477	yes	-5.40916	0.0240661	0.247333	no	--
	Unigene0051612	0.7767	1.4309	0.3541	0	0	0	0	0.2457	0.2417	0.8539	0.001	0.162467	-9.73792	0.00118253	0.0390789	yes	-2.39392	0.0741652	0.436218	no	--
	Unigene0000874	0.1893	0	8.5442	0	0	0.0492	0.1654	0.1198	0.5303	2.91117	0.0164	0.271833	-7.47176	0.00101249	0.0356904	yes	-3.4208	0.0361613	0.304299	no	Neither inactivation nor afterpotential protein G [Daphnia magna]
	Unigene0004266	2.9544	4.785	0.3298	0.2734	0	0.0627	0	1.984	0.6005	2.68973	0.112033	0.8615	-4.58546	0.000887978	0.0330324	yes	-1.64254	0.203137	0.67276	no	--
	Unigene0010357	1.7353	1.5754	1.9215	9.2775	18.1457	5.1618	4.28	3.7529	2.1437	1.74407	10.8617	3.3922	2.63872	0.0010648	0.0370246	yes	0.959766	0.195119	0.66303	no	PREDICTED: G-protein coupled receptor moody isoform X1 [Halyomorpha halys]
	Unigene0054267	0.9306	0.3693	0.1273	0	0	0	0.1626	0	0.1158	0.475733	0.001	0.0928	-8.89401	0.00107282	0.0370246	yes	-2.35796	0.0862745	0.467913	no	--
	Unigene0033499	0	0.048	3.1815	0	0	0	0.0554	0.0535	0.1053	1.0765	0.001	0.0714	-10.0721	0.000216116	0.0155609	yes	-3.91428	0.0192128	0.220099	no	PREDICTED: facilitated trehalose transporter Tret1 isoform X4 [Polistes dominula]
	Unigene0027872	0.2504	0.2838	0.317	2.9955	2.6525	1.5178	2.8306	0.8625	0.1385	0.283733	2.3886	1.2772	3.07356	0.000517862	0.0247844	yes	2.17038	0.0420144	0.328933	no	--
	Unigene0032413	5.1551	2.617	6.8044	0.7413	0.0652	0.2799	0.4704	1.3633	0.3352	4.85883	0.362133	0.722967	-3.74602	0.000433244	0.0224267	yes	-2.74861	0.00384031	0.0888107	no	--
	Unigene0007584	1.6282	1.5771	1.3691	0.1971	0.1876	0.0986	0.3728	0.2001	0.3936	1.5248	0.1611	0.322167	-3.24259	0.000365632	0.020552	yes	-2.24274	0.0100274	0.153286	no	--
	Unigene0037981	0.8295	0.855	0.55	0.0855	0	0	0	0.0954	0	0.744833	0.0285	0.0318	-4.70788	0.00172396	0.0475272	yes	-4.54982	0.00225135	0.0644031	no	--
	Unigene0014160	22.5427	42.6704	4.3607	2.7553	2.7248	2.9745	2.3286	5.2099	3.5628	23.1913	2.8182	3.70043	-3.04074	0.00138429	0.0425305	yes	-2.64782	0.00433723	0.0951608	no	--
	Unigene0029704	0.386	0.4727	0.549	4.2883	4.8687	3.4665	2.4547	1.622	0.2691	0.469233	4.20783	1.4486	3.1647	0.000235462	0.0162749	yes	1.62628	0.0889716	0.474455	no	--
	Unigene0054476	2.3924	2.5037	1.3422	0.0695	0.312	0.255	0.4286	1.1645	0.1527	2.07943	0.212167	0.581933	-3.29292	0.00101047	0.0356542	yes	-1.83726	0.0683737	0.419328	no	--
	Unigene0008445	21.2049	22.2491	28.1574	173.6	314.754	116.678	80.818	108.428	32.3703	23.8705	201.677	73.872	3.07875	5.57e-05	0.00686569	yes	1.6298	0.0237138	0.245283	no	--
	Unigene0034526	49.8013	43.2513	65.8692	234.324	658.304	277.841	227.188	119.103	49.965	52.9739	390.156	132.085	2.8807	0.000179453	0.0138213	yes	1.31811	0.0731263	0.433768	no	--
	Unigene0024555	0	0	0.4524	47.8631	0.2523	0.5157	1.5168	0	0.4941	0.1508	16.2104	0.6703	6.74814	0.00114781	0.0384498	yes	2.15217	0.235334	0.716295	no	--
	Unigene0038062	0	0	0	10.8628	0.0835	0.0512	0.1291	0	0.2453	0.001	3.66583	0.1248	11.8399	4.32e-05	0.00582856	yes	6.96347	0.0311647	0.282095	no	peritrophin-44-like protein [Eriocheir sinensis]
	Unigene0022436	1.6934	2.1598	0.5789	0	0	0	0	0.8037	1.581	1.47737	0.001	0.7949	-10.5288	0.000122568	0.0110034	yes	-0.894183	0.46794	0.896326	no	--
	Unigene0025414	2.4712	1.5925	4.5534	0.3538	0.2205	0.1352	0.3863	0.9876	0.1295	2.87237	0.2365	0.501133	-3.60233	0.000227578	0.0160555	yes	-2.51897	0.0115364	0.166899	no	--
	Unigene0043501	1.2187	1.1378	3.7253	16.658	46.4813	11.9952	9.5173	10.252	0.9816	2.02727	25.0448	6.91697	3.62691	0.000240796	0.0163957	yes	1.7706	0.085507	0.465405	no	--
	Unigene0052449	0	0	0.0967	3.2461	0.1798	0.4961	0.7875	0	1.9806	0.0322333	1.30733	0.9227	5.34193	0.00134538	0.0419292	yes	4.83924	0.0108207	0.160266	no	hypothetical protein T11_4388 [Trichinella zimbabwensis]
	Unigene0038385	34.0828	37.323	10.2872	6.6429	1.6872	3.8672	2.8844	5.3448	6.8901	27.231	4.06577	5.03977	-2.74365	0.00136988	0.0423416	yes	-2.43382	0.00203978	0.0607068	no	--
	Unigene0021818	0	0	0.4179	117.631	0.2331	0.3811	1.8416	0	1.0271	0.1393	39.4151	0.956233	8.14441	0.000476775	0.0235993	yes	2.77917	0.102496	0.508693	no	vitelline membrane outer layer 1-like protein [Scylla paramamosain]
	Unigene0029960	14.167	14.0591	1.0307	0.04	0.0299	0.9914	0.0309	23.7425	40.4184	9.75227	0.353767	21.3973	-4.78487	0.000788662	0.0306985	yes	1.13362	0.398687	0.854803	no	--
	Unigene0023925	1.2369	0.6427	1.2686	11.5083	12.2744	6.6685	6.0094	12.2946	0.5132	1.0494	10.1504	6.2724	3.2739	0.000172065	0.0134709	yes	2.57945	0.0141395	0.18677	no	--
	Unigene0024421	0.4068	0.4612	7.3325	0.1064	0.2652	0.065	1.0387	0.4357	0.6623	2.7335	0.145533	0.712233	-4.23133	0.00156213	0.045404	yes	-1.94033	0.0923821	0.483304	no	PREDICTED: fatty acid-binding protein, intestinal-like [Megachile rotundata]
	Unigene0029946	1.6208	1.9689	0.1056	0	0	0	0	0	0.1441	1.23177	0.001	0.0480333	-10.2665	0.000108317	0.0103855	yes	-4.68055	0.00230492	0.0652995	no	--
	Unigene0022443	0.1425	0.1885	0.2599	4.4703	5.8999	1.2099	0.8715	0.8118	0	0.196967	3.86003	0.5611	4.29259	3.1e-05	0.00474591	yes	1.51031	0.213108	0.686517	no	--
	Unigene0025885	0.2641	0.1123	0	1.8336	5.7919	2.0929	0.0288	2.3814	0.2466	0.125467	3.23947	0.8856	4.69038	7.79e-05	0.0084421	yes	2.81935	0.0670896	0.415457	no	--
	Unigene0059136	1.5093	1.8799	6.9192	0.241	0.5225	0.2209	0.7799	0.2152	0.4499	3.43613	0.328133	0.481667	-3.38843	0.000753689	0.0299236	yes	-2.83468	0.00399175	0.0908404	no	--
	Unigene0036418	0	0.2943	0.0789	1.7654	2.4202	1.5288	0.9069	0.438	0.1077	0.1244	1.9048	0.4842	3.93658	0.000615224	0.0271916	yes	1.96062	0.197234	0.666909	no	--
	Unigene0055906	0	0.1316	0.8464	4.2094	8.1638	2.8946	1.267	2.203	1.1557	0.326	5.08927	1.5419	3.96451	0.00121851	0.0398014	yes	2.24177	0.0629573	0.401819	no	--
	Unigene0026110	1.6013	3.2315	7.7375	0.363	0.2714	0.4327	0.7553	0.4458	0.1993	4.1901	0.3557	0.4668	-3.55825	0.000327027	0.0193668	yes	-3.16611	0.00156665	0.0529609	no	--
	Unigene0026409	21.203	21.6008	18.4698	108.6	139.99	78.7686	144.754	46.9287	24.4939	20.4245	109.119	72.0587	2.41753	0.000851509	0.0321759	yes	1.81887	0.0214674	0.232252	no	--
	Unigene0002861	11.9478	17.7986	26.7891	150.237	222.143	135.367	101.629	118.332	34.1577	18.8452	169.249	84.7063	3.16688	6.24e-05	0.00730895	yes	2.16827	0.0066108	0.120719	no	--
	Unigene0025533	14.1275	13.4782	49.1442	2.9946	1.1344	6.1733	4.0878	7.2959	9.4851	25.5833	3.4341	6.95627	-2.8972	0.00139368	0.0426514	yes	-1.87882	0.0172666	0.207826	no	PREDICTED: chromatin assembly factor 1 subunit B-like [Limulus polyphemus]
	Unigene0059250	1.552	0.5865	0.2096	0	0.0487	0	0.0502	0.0727	0.0716	0.7827	0.0162333	0.0648333	-5.59143	0.0012169	0.0397948	yes	-3.59365	0.00645978	0.119531	no	--
	Unigene0000941	0.1914	0	0.0873	1.7358	1.0275	0.9615	0.5573	0.2019	0.1986	0.0929	1.2416	0.319267	3.74038	0.000817707	0.0313184	yes	1.78101	0.137727	0.57792	no	RNA-directed DNA polymerase from mobile element jockey, partial [Stegodyphus mimosarum]
	Unigene0033178	0.4856	0.1631	0.41	3.4457	9.4521	2.019	0.9583	3.278	0.3583	0.3529	4.97227	1.53153	3.81657	0.000142293	0.0119761	yes	2.11765	0.0381005	0.312945	no	serine protease [Scylla paramamosain]
	Unigene0041905	1.789	2.1106	2.9095	8.4407	24.2415	21.157	9.0486	11.367	2.2723	2.2697	17.9464	7.56263	2.98312	0.000253834	0.0168062	yes	1.73639	0.0350037	0.299453	no	PREDICTED: suppressor of tumorigenicity 14 protein homolog isoform X2 [Cephus cinctus]
	Unigene0010600	3.2135	3.168	3.4393	33.1001	67.9147	30.8571	38.5022	14.4996	5.5658	3.2736	43.9573	19.5225	3.74715	1.51e-05	0.00312176	yes	2.57619	0.00499907	0.102611	no	ETS-related transcription factor Elf-3 [Crassostrea gigas]
	Unigene0032298	0.1957	0	0.1784	2.5513	0.9124	2.2375	1.7095	1.3623	0.3655	0.1247	1.9004	1.14577	3.92977	0.00121376	0.0397757	yes	3.19978	0.0194804	0.221432	no	PREDICTED: integumentary mucin A.1 [Drosophila kikkawai]
	Unigene0045930	5.9934	5.6538	3.1284	0.363	0.5429	0	0.1598	1.1001	0.4556	4.9252	0.301967	0.571833	-4.02772	0.000391039	0.021332	yes	-3.10652	0.00170054	0.0552686	no	--
	Unigene0006668	1.6767	1.2492	10.1002	0.1222	0.1624	0.2863	3.3684	0.8791	0.3876	4.34203	0.1903	1.54503	-4.51202	4.38e-05	0.00587222	yes	-1.49073	0.150126	0.598664	no	PREDICTED: uncharacterized protein LOC106178987 [Lingula anatina]
	Unigene0029500	10.1481	12.5408	16.7463	0.6902	0.8601	0.4219	5.9388	3.0824	2.274	13.1451	0.6574	3.76507	-4.32161	8.34e-06	0.00222811	yes	-1.80377	0.0348264	0.298395	no	--
	Unigene0014729	0.5861	0.1022	0.2055	3.2194	8.9414	5.7631	1.6538	8.2731	0.449	0.297933	5.97463	3.45863	4.32579	4.51e-05	0.00597164	yes	3.53714	0.00443038	0.096595	no	--
	Unigene0007876	5.8934	6.3429	10.548	39.8668	61.9445	40.5613	31.0279	34.0623	14.4365	7.59477	47.4575	26.5089	2.64356	0.000609339	0.0270925	yes	1.8034	0.017633	0.210179	no	--
	Unigene0054176	0.0681	0	0	0.6177	1.4435	1.2744	0.8925	0.1724	0	0.0227	1.11187	0.354967	5.61415	0.00016149	0.0129709	yes	3.96692	0.088631	0.473729	no	--
	Unigene0042823	1.3094	1.9922	1.525	11.4627	18.9466	11.5021	6.5599	13.8032	1.8615	1.60887	13.9705	7.4082	3.11826	7.26e-05	0.00806872	yes	2.20308	0.00978008	0.150677	no	PREDICTED: LOW QUALITY PROTEIN: G-protein coupled receptor Mth2-like [Linepithema humile]
	Unigene0045444	0.5708	0.3883	0.2082	2.3294	4.8383	3.2037	1.5955	1.4449	0.8527	0.3891	3.45713	1.2977	3.15136	0.001433	0.0432832	yes	1.73774	0.111042	0.528007	no	--
	Unigene0047372	1.02	0.8843	0.6017	0.068	0.0509	0.0624	0	0.6834	0	0.835333	0.0604333	0.2278	-3.78894	0.00148706	0.0442181	yes	-1.87458	0.183127	0.647983	no	--
	Unigene0048405	0.049	0	0	1.3893	1.205	1.2229	0.2569	0.6205	0.4882	0.0163333	1.2724	0.4552	6.28359	9.04e-06	0.00237177	yes	4.80061	0.00361325	0.0854899	no	--
	Unigene0051410	2.7522	2.2466	2.1077	0.4368	0.2799	0.2288	0.0962	0.836	0.2741	2.36883	0.315167	0.4021	-2.90999	0.00164047	0.0464756	yes	-2.55855	0.0128835	0.17734	no	--
	Unigene0026329	1.9518	1.1334	1.1285	0.1619	0	0	0.2495	0	0.1185	1.40457	0.0539667	0.122667	-4.70191	0.000130366	0.0114841	yes	-3.51731	0.00178002	0.0561783	no	--
	Unigene0053759	0	0.1856	0.1492	2.6592	5.1329	1.2475	0.1906	2.2786	0	0.1116	3.0132	0.823067	4.75489	6.59e-05	0.00759545	yes	2.88267	0.0924674	0.483542	no	beta-1,3-glucanase, partial [Birgus latro]
	Unigene0028389	1.5768	4.519	0.3195	0	0	0	0	0.2217	0.4907	2.13843	0.001	0.237467	-11.0623	2.93e-06	0.00113781	yes	-3.17076	0.0135155	0.182558	no	Enterin neuropeptides [Cerapachys biroi]
	Unigene0041846	0.3816	0.5492	1.5524	133.392	0.3857	1.5408	2.9488	1.2818	3.2343	0.827733	45.1062	2.4883	5.76802	0.000464216	0.0232018	yes	1.58792	0.0761226	0.441081	no	Carboxypeptidase A4 [Daphnia magna]
	Unigene0002448	0.4043	0	15.1849	0	0	0.084	0	0.2047	0.7046	5.1964	0.028	0.3031	-7.53594	0.000860896	0.0323355	yes	-4.09965	0.0264868	0.259966	no	PREDICTED: zinc finger protein 423-like [Parasteatoda tepidariorum]
	Unigene0004506	0.1445	0.273	0.1756	2.7298	2.6943	0.851	0.9255	0.2438	0.4197	0.1977	2.0917	0.529667	3.40329	0.000716032	0.0293162	yes	1.42177	0.20524	0.675897	no	--
	Unigene0032864	0	0	0	9.438	0	0	0	0	0.0529	0.001	3.146	0.0176333	11.6193	0.000779537	0.0304889	yes	4.14023	0.615933	0.949626	no	peritrophin-44-like protein [Eriocheir sinensis]
	Unigene0044489	0.0288	0	0	3.3808	0.0122	0.015	0.0189	0	0.0538	0.0096	1.136	0.0242333	6.88671	0.00152139	0.0448838	yes	1.33589	0.619848	0.950555	no	hypothetical protein BRAFLDRAFT_124498 [Branchiostoma floridae]
	Unigene0019355	0.6443	0.5415	2.0862	0.1385	0.0942	0.0231	1.2613	0.239	0.4148	1.09067	0.0852667	0.638367	-3.67708	0.000591824	0.0265441	yes	-0.772753	0.420072	0.870002	no	Protein mab-21 2-like protein [Daphnia magna]
	Unigene0056567	0.8967	4.462	0.2271	0.0565	0.1267	0	0.0435	0.1261	0.2481	1.86193	0.0610667	0.139233	-4.93027	0.000831752	0.031727	yes	-3.74122	0.00467544	0.0990354	no	--
	Unigene0002292	1.7614	1.3313	1.6824	8.6521	29.2193	4.0972	8.0589	2.2292	1.9839	1.5917	13.9895	4.09067	3.13571	0.00171659	0.0474402	yes	1.36177	0.150418	0.599146	no	--
	Unigene0007303	4.4716	1.6108	3.1229	0.3621	0.6161	0.2289	0.1347	1.7006	0.0274	3.06843	0.402367	0.6209	-2.93092	0.00118121	0.039065	yes	-2.30507	0.0505215	0.359655	no	--
	Unigene0035845	3.3973	1.1954	2.3497	0.1328	0.0993	0.3044	0	0	1.0938	2.31413	0.178833	0.3646	-3.69378	0.000411353	0.0219614	yes	-2.66609	0.0543103	0.374691	no	--
	Unigene0024112	35.9154	37.0092	6.0025	2.078	1.7042	3.1141	1.0503	5.6132	6.4048	26.309	2.29877	4.3561	-3.51663	0.000122106	0.0109794	yes	-2.59445	0.00546735	0.108298	no	--
	Unigene0024119	0.9839	0.4183	0.9531	0	0	0	0	0.0778	0.4593	0.7851	0.001	0.179033	-9.61673	0.000117447	0.0107772	yes	-2.13265	0.082661	0.458677	no	--
	Unigene0049880	0	0.0908	0.146	1.5429	1.5947	0.2912	0.6644	0.304	0	0.0789333	1.14293	0.3228	3.85596	0.00168455	0.0469613	yes	2.03193	0.221033	0.696997	no	--
	Unigene0024113	27.5899	35.0906	6.9928	1.8282	0.7096	2.3544	0.3979	5.5781	5.7321	23.2244	1.63073	3.9027	-3.83205	3.22e-05	0.00485653	yes	-2.5731	0.00852892	0.139839	no	--
	Unigene0032669	0.8259	0.5351	0.753	5.9517	7.9005	5.2731	3.8647	3.2852	0.5875	0.704667	6.3751	2.57913	3.17744	0.000451823	0.0228456	yes	1.87187	0.0586866	0.38906	no	--
	Unigene0037640	7.5118	0.172	0	0	0	0	0	0	0.3778	2.56127	0.001	0.125933	-11.3226	0.0010106	0.0356542	yes	-4.34613	0.0323548	0.287367	no	--
	Unigene0012163	0.8983	0.3285	0.4227	43.2926	0.1965	2.5901	1.3161	1.5036	4.0763	0.549833	15.3597	2.29867	4.80401	0.00109684	0.0374497	yes	2.06373	0.0291552	0.272707	no	--
	Unigene0013325	0.3022	0	12.4536	0	0	0	0	0	0.9781	4.25193	0.001	0.326033	-12.0539	0.000265011	0.0172587	yes	-3.70503	0.0649933	0.408944	no	PREDICTED: zinc finger protein 423-like [Limulus polyphemus]
	Unigene0013033	0.1191	0.1351	0.0543	1.4179	8.1788	0.8048	0.9365	0.4523	0.1483	0.102833	3.46717	0.512367	5.07538	9.44e-05	0.00961143	yes	2.31687	0.0688601	0.420575	no	--
	Unigene0034369	0.1924	0	0.7601	109.813	0.2446	0.6666	2.4648	0.487	6.507	0.3175	36.9079	3.15293	6.86103	0.000751368	0.0299208	yes	3.31187	0.0117554	0.168418	no	peritrophin-44-like protein [Eriocheir sinensis]
	Unigene0057599	0	0	0	1.8083	8.507	4.3522	0.0581	6.141	0	0.001	4.88917	2.06637	12.2554	5.34e-08	7.34e-05	yes	11.0129	0.00202308	0.060516	no	--
	Unigene0020568	0.8545	0.3691	0.1484	0	0	0	0.1422	0	0	0.457333	0.001	0.0474	-8.8371	0.000559367	0.0257647	yes	-3.27029	0.0226515	0.239838	no	--
	Unigene0059002	0.241	1.0018	1.4647	0	0	0	0	0	0.2	0.9025	0.001	0.0666667	-9.81778	0.000489881	0.0239329	yes	-3.75889	0.00963208	0.14969	no	--
	Unigene0026881	1.4385	2.5162	0.4497	0.0466	0.0697	0.0427	0.2872	0.2081	0.1023	1.46813	0.053	0.1992	-4.79185	9.84e-05	0.00980046	yes	-2.88169	0.00761369	0.131034	no	--
	Unigene0055899	0.0767	0.1739	0	1.1738	1.3002	0.7175	0.134	0.2912	0.6684	0.0835333	1.06383	0.364533	3.67078	0.00129735	0.0409758	yes	2.12563	0.100323	0.503888	no	--
	Unigene0007522	0.1236	0	0	1.191	0.9429	0.4496	0.4319	0.4693	0	0.0412	0.861167	0.3004	4.38558	0.00146612	0.0439196	yes	2.86617	0.164302	0.620825	no	--
	Unigene0044920	1.9408	3.0255	3.1486	0.1132	0.3629	0.445	0.536	0.2348	0.7994	2.70497	0.307033	0.5234	-3.13914	0.000694035	0.028758	yes	-2.36962	0.00668825	0.121654	no	--
	Unigene0049762	0	0.0738	0.2373	2.8764	1.2133	0.8791	1.9891	0.7411	0.405	0.1037	1.65627	1.04507	3.99745	0.00111955	0.0378405	yes	3.33311	0.00811552	0.135765	no	--
	Unigene0027839	3.8014	2.7358	0.5425	0.3372	0	0.1031	0.1444	0.1673	0.4115	2.3599	0.146767	0.241067	-4.00713	0.00124155	0.0401122	yes	-3.29122	0.00237838	0.0664668	no	--
	Unigene0008193	1.2671	4.5307	7.0202	41.2113	40.2331	27.7569	35.4163	13.6927	6.795	4.27267	36.4004	18.6347	3.09075	0.000784071	0.0305981	yes	2.12478	0.0281563	0.268366	no	PREDICTED: integumentary mucin A.1 [Drosophila kikkawai]
	Unigene0055168	0	0	0	1.9523	1.0617	0.2441	0	0.4954	0.0975	0.001	1.08603	0.197633	10.0849	0.000267383	0.0173071	yes	7.62668	0.130484	0.566189	no	--
	Unigene0022012	0	0	0	0.7874	0.4048	0.4963	0.5309	0.1648	0	0.001	0.562833	0.2319	9.13656	8.58e-05	0.00902502	yes	7.85736	0.0302408	0.277784	no	--
	Unigene0035371	0.2428	0	0.1107	24.5592	0.12	0.2103	0.1767	0.2048	0.5289	0.117833	8.2965	0.303467	6.13768	0.00106991	0.0370246	yes	1.36479	0.247091	0.729295	no	oxygenase [Oplophorus gracilirostris]
	Unigene0050893	0.418	0.079	2.6039	0	0	0	0	0.0882	0	1.03363	0.001	0.0294	-10.0135	0.000894814	0.0331792	yes	-5.13576	0.0046604	0.0990354	no	--
	Unigene0053910	1.4691	0.7436	2.8223	0.0297	0.0445	0.3272	0.9853	1.1953	0.2613	1.67833	0.1338	0.813967	-3.64888	0.00142884	0.0432832	yes	-1.04399	0.271752	0.74869	no	AAEL003307-PA, partial [Aedes aegypti]
	Unigene0001270	2.6421	4.0653	2.8677	22.177	40.9496	27.7218	27.1438	16.4009	8.3795	3.1917	30.2828	17.3081	3.2461	0.0001318	0.0115561	yes	2.43905	0.00418639	0.093274	no	--
	Unigene0016265	2.3502	1.7499	3.2301	0.0795	0.0297	0.1458	0	0.3552	0.3057	2.4434	0.085	0.2203	-4.84528	8.04e-06	0.00217954	yes	-3.47135	0.00190407	0.0585329	no	--
	Unigene0015224	0.0897	0	0.0409	0.6099	1.1401	0.4194	0.8616	0.2837	0.2233	0.0435333	0.723133	0.4562	4.05407	0.00143331	0.0432832	yes	3.38947	0.0178783	0.211741	no	--
	Unigene0053691	0	0	0.1441	2.419	2.0767	0.3286	0.3452	0.5002	0	0.0480333	1.6081	0.2818	5.06518	0.00072952	0.0296318	yes	2.55256	0.277614	0.754566	no	--
	Unigene0028050	25.1377	28.2109	5.9837	0.614	0.8371	2.3179	0.6122	6.9354	3.2127	19.7774	1.25633	3.58677	-3.97656	6.21e-05	0.00730895	yes	-2.4631	0.0117991	0.168639	no	--
	Unigene0008346	0.1755	0.3482	0.04	2.9843	5.3927	3.1467	2.0313	3.8318	0.4916	0.1879	3.84123	2.11823	4.35353	4.87e-05	0.00632495	yes	3.49482	0.00273011	0.0720115	no	Guanine nucleotide-binding protein G(o) subunit alpha, partial [Trichinella pseudospiralis]
	Unigene0057916	0.1489	0.0675	0.6245	140.744	0	0.1857	1.1706	0.3015	1.3347	0.2803	46.9765	0.9356	7.38882	0.00134613	0.0419293	yes	1.73892	0.114356	0.535058	no	vitelline membrane outer layer 1-like protein [Scylla paramamosain]
	Unigene0013462	0	0	0	0.295	2.4265	0.0676	0.2842	0	0	0.001	0.9297	0.0947333	9.86062	0.0012845	0.0408477	yes	6.5658	0.328589	0.805235	no	--
	Unigene0045154	0.1049	0	0.1913	1.3084	2.7572	2.1812	0.5499	2.2577	0.2613	0.0987333	2.08227	1.02297	4.39847	0.000399256	0.0216227	yes	3.37308	0.0331829	0.291128	no	--
	Unigene0024711	3.0597	3.4689	2.9888	0.2477	0.0617	0.1514	0.6363	0.2305	0.4535	3.17247	0.1536	0.4401	-4.36835	2.05e-05	0.00383201	yes	-2.8497	0.00182191	0.0568554	no	--
	Unigene0037638	8.0478	6.3095	16.4466	1.2479	0.6178	2.6198	1.6181	3.1421	4.0358	10.268	1.49517	2.932	-2.77977	0.00128768	0.0408757	yes	-1.80819	0.0191384	0.219654	no	PREDICTED: DNA replication factor Cdt1-like isoform X1 [Crassostrea gigas]
	Unigene0052483	0.1792	0.0813	0.2941	1.8689	2.7038	1.0058	1.941	1.4516	0.7139	0.184867	1.8595	1.36883	3.33036	0.000803499	0.0310506	yes	2.88839	0.00509469	0.103938	no	--
	Unigene0004789	0.0795	0.0451	0.2901	83.7011	0.0169	0.5374	2.1887	0.1007	0.916	0.138233	28.0851	1.06847	7.66656	0.000251815	0.0167415	yes	2.95036	0.0161516	0.200792	no	Lutropin-choriogonadotropic hormone receptor, partial [Penaeus monodon]
	Unigene0043169	0	0	0.1265	20.7418	0.0392	0.0481	0.4647	0.1757	0.0576	0.0421667	6.94303	0.232667	7.36332	0.0012368	0.0400914	yes	2.46409	0.0986585	0.500192	no	tick legumain [Haemaphysalis longicornis]
	Unigene0003983	1.5858	1.0788	0.5783	0	0	0.1648	0	0.4014	0.2961	1.08097	0.0549333	0.2325	-4.2985	0.00171049	0.0473606	yes	-2.21702	0.0529413	0.369533	no	--
	Unigene0017516	1.998	2.8548	2.3955	0.1241	0.1856	0.256	0	0.6235	0.5451	2.4161	0.188567	0.389533	-3.67953	0.000115117	0.0107541	yes	-2.63286	0.0180992	0.21318	no	--
	Unigene0041011	33.9807	37.4149	28.7093	748.035	1643.78	616.477	415.847	41.3411	15.2622	33.3683	1002.76	157.483	4.90936	3.76e-09	9.23e-06	yes	2.23865	0.0258342	0.256686	no	--
	Unigene0013643	0	0.0486	0.2735	26.6658	0.109	0.3117	0.7673	0	0.9068	0.107367	9.02883	0.558033	6.39392	0.000950868	0.0344023	yes	2.37781	0.117491	0.540764	no	--
	Unigene0003400	0.1446	0.164	20.175	0.2459	0	0.0752	0	0.3661	0.1801	6.82787	0.107033	0.182067	-5.9953	0.00142619	0.0432521	yes	-5.2289	0.00405544	0.0916167	no	PREDICTED: LOW QUALITY PROTEIN: dynein heavy chain 3, axonemal-like [Acropora digitifera]
	Unigene0025518	0	0.0915	0.184	1.9672	1.0947	0.5034	0.2115	0.3065	0.3015	0.0918333	1.18843	0.273167	3.6939	0.00171287	0.0473606	yes	1.57269	0.196368	0.665415	no	--
	Unigene0030677	0.3623	0.2549	0.5922	4.8146	11.0225	1.0127	1.6149	0.8379	0.1711	0.403133	5.6166	0.874633	3.80037	0.000232954	0.0162584	yes	1.11742	0.24943	0.730348	no	Variant Ionotropic Glutamate Receptor, partial [Coenobita clypeatus]
	Unigene0032689	5.8837	3.9598	4.317	0.6377	0.5563	0.7796	1.2285	0.89	2.2178	4.72017	0.657867	1.44543	-2.84297	0.000929529	0.0339296	yes	-1.70734	0.0390219	0.316181	no	--
	Unigene0033696	2.1209	2.2538	5.2372	27.2897	46.9534	21.3522	17.7413	24.4105	4.9909	3.20397	31.8651	15.7142	3.31405	4.29e-05	0.00582017	yes	2.29414	0.00508773	0.103885	no	PREDICTED: metallophosphoesterase domain-containing protein 1-like [Limulus polyphemus]
	Unigene0055941	0	0.0692	0.2782	0.6227	2.5351	2.6645	0.1066	0	0	0.1158	1.94077	0.0355333	4.06692	0.0010674	0.0370246	yes	-1.70439	0.659862	0.96685	no	--
	Unigene0045622	0.245	0.3703	0.5211	7.9601	6.6441	5.4314	7.0609	4.7538	0.4066	0.3788	6.67853	4.07377	4.14002	2.81e-05	0.004506	yes	3.42686	0.00345175	0.0834931	no	PREDICTED: integumentary mucin A.1 [Drosophila kikkawai]
	Unigene0020907	0	0	0.0618	58.2097	0.4594	0.6337	1.1243	0.4287	0.759	0.0206	19.7676	0.770667	9.90628	1.32e-05	0.00288445	yes	5.22539	0.00154169	0.0523693	no	RecName: Full=Beta-1,3-glucan-binding protein; Short=BGBP; AltName: Full=Beta-1,3-glucan recognition protein; Short=BetaGRP; AltName: Full=BetaGBP-HDL; AltName: Full=High density lipoprotein; Flags: Precursor [Litopenaeus vannamei]
	Unigene0004703	7.8177	4.045	0.1913	0	0.0889	0.2181	0	0	7.7726	4.018	0.102333	2.59087	-5.29513	0.000321837	0.0191952	yes	-0.633043	0.714508	0.990137	no	--
	Unigene0020993	0.1791	0.5416	1.1976	9.0018	7.895	3.1649	3.8072	3.325	1.338	0.639433	6.68723	2.8234	3.38654	0.000951212	0.0344023	yes	2.14257	0.032315	0.287364	no	--
	Unigene0028153	3.6149	2.1777	5.8844	10.7511	124.003	16.3548	16.5999	18.1489	3.312	3.89233	50.3695	12.6869	3.69384	0.000301713	0.0184839	yes	1.70464	0.0412951	0.326008	no	DNA/RNA non-specific endonuclease [Penaeus monodon]
	Unigene0012903	2.9795	1.3656	0	0	0	0	0	0.1605	0	1.44837	0.001	0.0535	-10.5002	0.000505735	0.024365	yes	-4.75874	0.00619344	0.116294	no	--
	Unigene0040446	0.4867	0.3679	2.0708	0	0	0.0843	0	0.8213	0	0.975133	0.0281	0.273767	-5.11696	0.000414618	0.0220489	yes	-1.83265	0.212224	0.685256	no	I-connectin [Procambarus clarkii]
	Unigene0014684	3.0036	0.6416	0.2381	0	0.0369	0	0	0	0.3793	1.29443	0.0123	0.126433	-6.71752	2.95e-05	0.00463501	yes	-3.35587	0.025625	0.255847	no	--
	Unigene0057867	0.1298	0	0.3155	2.1087	2.4568	1.4389	2.2673	0.4928	0.2154	0.148433	2.00147	0.991833	3.75317	0.000622344	0.0273277	yes	2.74028	0.0388907	0.31567	no	--
	Unigene0057072	0.5637	0.639	0.3212	0	0	0	0.0615	0.1783	0	0.507967	0.001	0.0799333	-8.98859	0.00177066	0.0483185	yes	-2.66786	0.0453874	0.341867	no	--
	Unigene0019904	0	0	0.0829	12.4922	0.0308	0.2457	0.5877	0.0921	0.4754	0.0276333	4.25623	0.385067	7.26702	0.000607558	0.0270347	yes	3.80063	0.00592798	0.112958	no	destabilase I [Litopenaeus vannamei]
	Unigene0001299	0	0	0.0742	3.4134	2.1384	0.4229	3.3411	0.412	0.3039	0.0247333	1.99157	1.35233	6.3313	9.69e-05	0.00974932	yes	5.77285	0.00194289	0.0592019	no	--
	Unigene0007919	1.481	1.2105	8.1013	0.3123	0.146	0.5011	0.722	0.1744	1.9723	3.5976	0.3198	0.956233	-3.49179	0.001555	0.04539	yes	-1.9116	0.0820729	0.457439	no	--
	Unigene0026355	4.257	2.8697	9.6504	0.4782	0.2926	1.0762	0.737	0.8251	1.0026	5.59237	0.615667	0.8549	-3.18324	0.00117484	0.0389902	yes	-2.70963	0.00272387	0.0719996	no	--
	Unigene0003302	1.1884	1.0947	3.1151	0	0	0	0.6488	0.188	1.2945	1.7994	0.001	0.710433	-10.8133	6.29e-06	0.00185762	yes	-1.34074	0.187775	0.653284	no	Myosin-XV, partial [Acromyrmex echinatior]
	Unigene0041428	11.9584	6.7686	4.8983	56.5211	79.1258	29.1276	32.7575	29.1396	8.7516	7.8751	54.9248	23.5496	2.80209	0.000324078	0.019273	yes	1.58033	0.0360846	0.30418	no	Heparan sulfate glucosamine 3-O-sulfotransferase 5, partial [Stegodyphus mimosarum]
	Unigene0046957	0.7523	1.0425	0.3048	0	0	0	0.073	0.2116	0	0.699867	0.001	0.0948667	-9.45094	0.00120854	0.039681	yes	-2.88311	0.0302472	0.277784	no	--
	Unigene0028508	0.0856	0	0	0.9706	1.0886	0.5339	0.5235	1.0837	0.2132	0.0285333	0.864367	0.6068	4.92092	0.00164802	0.0465064	yes	4.4105	0.014439	0.189169	no	--
	Unigene0014866	1.0128	0.5492	3.3724	0	0	0.1373	0.2692	0	0.3837	1.6448	0.0457667	0.217633	-5.16747	0.000187754	0.0141324	yes	-2.91794	0.0156751	0.197683	no	--
	Unigene0028504	0.7104	0.3835	0.1234	9.8545	4.1287	2.1094	1.5364	5.0517	1.516	0.405767	5.3642	2.70137	3.72464	0.000410599	0.0219614	yes	2.73497	0.00778265	0.132698	no	--
	Unigene0032562	0.1683	0.2545	7.4004	0.0848	0.214	0.0972	0.3512	1.5386	0.2445	2.60773	0.132	0.711433	-4.30419	0.00173572	0.0477583	yes	-1.874	0.139139	0.579915	no	--
	Unigene0007029	4.8097	1.964	5.6671	93.0764	78.6652	43.2737	9.1497	15.5532	4.5921	4.14693	71.6718	9.765	4.11129	1.26e-06	0.000587781	yes	1.23558	0.130707	0.566674	no	mannose-binding protein [Pacifastacus leniusculus]
	Unigene0006672	7.0917	6.1763	76.808	0.8404	0.0956	4.1208	1.267	2.9986	5.277	30.0253	1.6856	3.18087	-4.15485	0.00164568	0.0465064	yes	-3.23869	0.00212347	0.0623165	no	PREDICTED: cell division cycle-associated 7-like protein [Limulus polyphemus]
	Unigene0033011	1.3346	2.2192	1.7575	26.2217	37.0142	17.9392	10.8279	9.7401	2.7321	1.77043	27.0584	7.7667	3.9339	1.76e-06	0.000763713	yes	2.1332	0.0102854	0.155218	no	--
	Unigene0046191	1.9111	6.2207	0.8993	0	0	0	0.0538	4.1353	4.835	3.01037	0.001	3.00803	-11.5557	9.71e-07	0.000502281	yes	-0.00111867	1	1	no	Sushi domain-containing protein [Daphnia magna]
	Unigene0027164	54.0344	49.6521	45.8662	280.595	379.191	180.737	343.241	201.549	61.5184	49.8509	280.174	202.103	2.49063	0.000569944	0.0260803	yes	2.0194	0.00798489	0.134632	no	--
	Unigene0026347	0.9843	0.3524	6.8014	0.1174	0.0439	0.1077	1.9458	0.1311	3.1602	2.7127	0.0896667	1.7457	-4.91901	0.000314448	0.0189131	yes	-0.635924	0.6016	0.949626	no	--
	Unigene0006805	0.3007	0	0.0685	2.7271	3.2499	0.7814	0.7224	0	0.0936	0.123067	2.2528	0.272	4.19421	0.00068635	0.028583	yes	1.14417	0.644008	0.96165	no	--
	Unigene0023638	0	0.1368	0.2201	1.5504	2.114	1.3797	1.7569	1.5783	0.4507	0.118967	1.68137	1.26197	3.82101	0.000491216	0.0239329	yes	3.40704	0.00347993	0.0838573	no	--
	Unigene0000535	1.6767	1.53	5.8164	0.0464	0.0347	0.255	0.6787	0.5176	0.9673	3.0077	0.112033	0.7212	-4.74666	6.81e-05	0.00775643	yes	-2.06019	0.0301343	0.277416	no	Myosin-XV, partial [Zootermopsis nevadensis]
	Unigene0053522	0.4152	0.3138	0.1262	0	0	0	0.0806	0.0584	0	0.285067	0.001	0.0463333	-8.15516	0.000179382	0.0138213	yes	-2.62118	0.0367861	0.307145	no	--
	Unigene0000370	0.0958	0.2714	5.4569	0	0	0	0	0	0.1192	1.94137	0.001	0.0397333	-10.9229	0.000117435	0.0107772	yes	-5.61058	0.00161502	0.0538629	no	--
	Unigene0058987	0.7167	0.6621	1.5005	0.1204	0.0675	0.0552	0.1855	0.2352	0	0.959767	0.0810333	0.140233	-3.5661	0.000480952	0.02368	yes	-2.77485	0.0134051	0.181433	no	--
	Unigene0020520	3.2165	0.1801	0.4706	0	0.0673	0	0	0	0.1977	1.28907	0.0224333	0.0659	-5.84454	0.000477831	0.0236102	yes	-4.2899	0.00635872	0.118367	no	Aminopeptidase N [Cyphomyrmex costatus]
	Unigene0021423	0.4808	0.4809	0.4383	0.0321	0.024	0.0294	0.1482	0.0716	0	0.466667	0.0285	0.0732667	-4.03336	0.000534262	0.0252055	yes	-2.67116	0.0163403	0.201695	no	--
	Unigene0046887	0.596	1.4359	1.1887	0.0845	0.0316	0.0774	0.1952	0.5186	0.0927	1.07353	0.0645	0.268833	-4.05692	0.000206381	0.015027	yes	-1.99758	0.0445597	0.338564	no	--
	Unigene0037135	0	0	0.0786	33.6217	0.0731	0.0896	0.5272	0.1091	0.161	0.0262	11.2615	0.265767	8.74761	0.000266666	0.0173071	yes	3.34252	0.0559253	0.379911	no	--
	Unigene0027912	6.5816	15.0518	2.8844	0.4163	0.3352	1.4385	0.7402	1.716	2.6022	8.1726	0.73	1.68613	-3.48483	0.000674528	0.0283966	yes	-2.27708	0.0134489	0.181893	no	--
	Unigene0034255	1.6638	1.634	2.3284	13.8984	21.5391	9.3509	9.8209	7.3095	2.0448	1.8754	14.9295	6.39173	2.99289	0.000176511	0.0136319	yes	1.76901	0.0307474	0.279974	no	PREDICTED: fibroblast growth factor receptor 3 isoform X2 [Drosophila eugracilis]
	Unigene0038380	1.7469	1.0594	0.7037	0	0.0689	0.1689	0.1065	0.1028	0.1517	1.17	0.0792667	0.120333	-3.88365	0.000783087	0.0305952	yes	-3.2814	0.00147154	0.0512698	no	--
	Unigene0009517	0	0	0.1047	38.8062	0.0389	0.1909	0.4011	0.0581	0.4573	0.0349	13.012	0.3055	8.5424	0.000318175	0.0190224	yes	3.12987	0.0297092	0.275121	no	ENSANGP00000021035-like, partial [Litopenaeus vannamei]
	Unigene0025630	0.762	0.6806	0.6526	19.0802	3.8358	5.2795	2.0571	9.1174	3.7942	0.6984	9.3985	4.98957	3.75031	9.83e-05	0.00980046	yes	2.83679	0.00173256	0.0556268	no	GH16255p [Daphnia magna]
	Unigene0053273	0.6831	0.3872	0.3737	0	0	0	0.0597	0	0	0.481333	0.001	0.0199	-8.91089	0.00177011	0.0483185	yes	-4.5962	0.0088008	0.142641	no	--
	Unigene0008482	0	0	0	0.7437	0.7196	0.361	0.0337	0.3907	0.1441	0.001	0.6081	0.1895	9.24816	3.29e-05	0.00492748	yes	7.56605	0.0199094	0.223749	no	ADP-ribosylation factor [Marsupenaeus japonicus]
	Unigene0034215	3.1402	1.8848	8.5046	108.985	27.2422	17.9503	0.5647	3.0391	0.3449	4.50987	51.3925	1.31623	3.5104	0.000622782	0.0273277	yes	-1.77667	0.0991985	0.501408	no	--
	Unigene0052858	0.1938	0.2197	0.0883	3.0205	4.1064	2.1148	1.5234	0.8584	0	0.167267	3.08057	0.793933	4.20297	3.78e-05	0.00533252	yes	2.24687	0.0964545	0.494001	no	--
	Unigene0009009	3.8148	6.0241	1.6148	0	0.1732	0.1416	0	3.9658	0.5936	3.8179	0.104933	1.5198	-5.18523	2.48e-05	0.00422074	yes	-1.3289	0.29113	0.768584	no	--
	Unigene0049196	0.3523	0.3994	1.4453	0	0	0	0	0.4458	0.1096	0.732333	0.001	0.185133	-9.51636	0.00182256	0.048953	yes	-1.98394	0.146169	0.591619	no	--
	Unigene0053491	0	0	0	3.4165	0.1161	1.6374	0	0	0	0.001	1.72333	0.001	10.751	8.63e-05	0.00904333	yes	0	notest	notest	notest	--
	Unigene0021407	0.4079	0.0957	24.7654	0.0638	0.0477	0.1462	3.7353	0.178	0	8.423	0.0859	1.30443	-6.61553	0.000119175	0.0108811	yes	-2.69091	0.134409	0.573255	no	sugar transporter [Culex quinquefasciatus]
	Unigene0035975	0.7718	1.6297	0.9638	12.2488	20.3989	8.7835	2.6674	4.0702	0.2924	1.12177	13.8104	2.34333	3.62191	1.06e-05	0.002576	yes	1.06279	0.246756	0.729295	no	hypothetical protein T4E_12067, partial [Trichinella pseudospiralis]
	Unigene0000387	0	0	0.2305	80.0294	0.0514	0.862	2.085	0.1664	4.0671	0.0768333	26.9809	2.10617	8.45599	0.000470988	0.023395	yes	4.77674	0.00284482	0.073863	no	Pancreatic lipase-related protein, partial [Daphnia magna]
	Unigene0014153	1.807	7.6322	1.0014	0	0	0.4419	0	0	1.632	3.4802	0.1473	0.544	-4.56234	0.00178677	0.0484477	yes	-2.67749	0.0808366	0.453959	no	Obstructor-A [Daphnia magna]
	Unigene0012105	5.872	2.6871	1.6995	0.0453	0	0.083	0.1396	3.9096	1.2432	3.41953	0.0427667	1.76413	-6.32117	2.51e-07	0.000210987	yes	-0.95484	0.352975	0.821267	no	serine proteinase inhibitor-3 [Eriocheir sinensis]
	Unigene0017324	0.0499	0	0.1137	0.5653	1.1412	0.4405	0.3049	1.3885	0	0.0545333	0.715667	0.564467	3.71408	0.00143873	0.043366	yes	3.37168	0.03277	0.289338	no	--
	Unigene0040459	0.2295	0.2001	1.7864	365.549	0.1347	1.1925	5.751	0.5808	22.1725	0.738667	122.292	9.50143	7.37119	0.000378245	0.0210422	yes	3.68515	0.00335117	0.082041	no	PREDICTED: S-adenosylmethionine synthase isoform X2 [Copidosoma floridanum]
	Unigene0013612	1.0753	0.6502	4.5096	0	0	0	0.6261	0	0.6247	2.07837	0.001	0.416933	-11.0212	1.2e-05	0.00277441	yes	-2.31756	0.0628334	0.401327	no	PREDICTED: LOW QUALITY PROTEIN: transmembrane protease serine 2-like [Diaphorina citri]
	Unigene0045741	4.0486	16.1697	9.0601	54.1328	138.667	105.292	91.1399	14.3238	3.7801	9.75947	99.3637	36.4146	3.34784	0.000145714	0.0120987	yes	1.89964	0.0752214	0.438445	no	--
	Unigene0059016	8.2813	7.8936	5.4389	1.043	0.5329	0.5419	0.8037	1.5915	1.3555	7.2046	0.705933	1.25023	-3.35131	0.000102019	0.0100377	yes	-2.52672	0.00158713	0.0532949	no	--
	Unigene0047379	13.6999	35.305	0.5948	0.1972	0.6635	1.4917	0.1899	1.266	2.0033	16.5332	0.784133	1.15307	-4.39813	0.000748623	0.0298486	yes	-3.84182	0.00250746	0.0685589	no	--
	Unigene0019222	2.2418	0.9531	0.0852	0	0	0.0971	0	0.1773	0.4651	1.09337	0.0323667	0.214133	-5.07812	0.00138716	0.0425722	yes	-2.3522	0.0842273	0.462498	no	hypothetical protein EAI_06274, partial [Harpegnathos saltator]
	Unigene0021310	4.2164	3.1145	0.1747	0	0	0	0	0.4851	0.1591	2.50187	0.001	0.214733	-11.2888	1.31e-05	0.00288445	yes	-3.54239	0.0109396	0.161348	no	--
	Unigene0041165	1.37	0.7357	0.263	0	0	0	0	0.4563	0.2693	0.789567	0.001	0.241867	-9.62492	0.000503796	0.0243551	yes	-1.70685	0.194362	0.662083	no	Glucosidase 2 subunit beta [Exaiptasia pallida]
	Unigene0001106	0.7328	0.6647	0.5679	0.0415	0.0311	0.0381	0.128	0.1391	0.4561	0.655133	0.0369	0.241067	-4.1501	0.000369372	0.0206797	yes	-1.44236	0.148391	0.595426	no	--
	Unigene0001913	4.3001	8.855	2.4803	0.0995	0	0.6385	0	8.5521	3.6052	5.2118	0.246	4.05243	-4.40505	0.00029254	0.018204	yes	-0.362993	0.773697	1	no	--
	Unigene0013038	0.4185	0.1642	1.2327	221.343	0.2456	0.3513	2.7416	0.5297	2.5649	0.605133	73.9799	1.9454	6.93374	0.000446016	0.022715	yes	1.68474	0.0925914	0.483881	no	transposable element tc3 transposase [Lasius niger]
	Unigene0046104	2.0152	1.443	2.079	19.1763	26.6998	14.7714	11.8582	7.9869	3.697	1.84573	20.2158	7.84737	3.45322	6.63e-05	0.00761292	yes	2.08801	0.0157819	0.19854	no	--
	Unigene0015621	1.6463	0.7943	2.8742	0.1985	0.0297	0.182	0	0.3103	0	1.7716	0.136733	0.103433	-3.69562	0.000684443	0.028583	yes	-4.09828	0.00185891	0.0577184	no	--
	Unigene0058212	0.048	0.1632	0.175	0.707	3.0498	1.7452	0.1257	0.7286	0.1792	0.128733	1.834	0.3445	3.83254	0.000484514	0.023789	yes	1.42012	0.306596	0.785347	no	--
	Unigene0028112	0.0846	0	0	4.2217	0.6696	0.1759	0.2464	0.0714	0	0.0282	1.68907	0.105933	5.90439	0.000232887	0.0162584	yes	1.90939	0.388185	0.846172	no	GTP cyclohydrolase 1 [Trichinella pseudospiralis]
	Unigene0039472	0.1145	0.1298	0.1044	30.4843	0.2022	0.2777	0.9253	0.0966	1.4019	0.116233	10.3214	0.807933	6.47247	8.67e-05	0.00904665	yes	2.79721	0.00821122	0.13675	no	PREDICTED: SET and MYND domain-containing protein 4-like [Orussus abietinus]
	Unigene0015759	0.2771	0.2356	0.3789	3.6904	2.5246	1.6558	3.6302	0.4383	0.3449	0.2972	2.6236	1.47113	3.14204	0.00123283	0.0400482	yes	2.30742	0.049654	0.356594	no	hypothetical protein EAI_10783, partial [Harpegnathos saltator]
	Unigene0054172	0	0	0.0848	0.6329	1.6563	1.0639	0.0813	0.7066	0.3475	0.0282667	1.1177	0.378467	5.30529	0.000799313	0.0309503	yes	3.74299	0.0921599	0.482577	no	--
	Unigene0037529	0	0	0	0.8814	0.7532	0.6927	1.1643	1.1247	0	0.001	0.775767	0.763	9.59948	0.00146391	0.0439188	yes	9.57554	0.0142619	0.187781	no	--
	Unigene0038330	4.9088	0.0876	0.0705	0	0	0	0	1.81	2.2615	1.68897	0.001	1.35717	-10.7219	0.0002214	0.0157962	yes	-0.315543	0.841207	1	no	--
	Unigene0051482	0	0	83.1436	0.12	0.1794	0.0733	0	0.1786	0	27.7145	0.124233	0.0595333	-7.80145	0.00178778	0.0484477	yes	-8.86273	0.00262005	0.0705625	no	--
	Unigene0004307	0	0	0.0721	44.886	0.134	0.1643	0.2071	0.2001	0.492	0.0240333	15.0614	0.299733	9.29161	0.000154478	0.0126219	yes	3.64057	0.0661811	0.411992	no	vitelline membrane outer layer protein I-like protein [Pacifastacus leniusculus]
	Unigene0004352	0	0	0.1401	62.6111	0	0.1597	1.8117	0.2917	0.9563	0.0467	20.9236	1.0199	8.80749	0.000757807	0.0300174	yes	4.44886	0.0047632	0.100188	no	cathepsin l [Litopenaeus vannamei]
	Unigene0033096	1.0024	1.1365	0.2742	0	0	0	0	0	0.1248	0.804367	0.001	0.0416	-9.65171	0.00172381	0.0475272	yes	-4.2732	0.00841011	0.138733	no	--
	Unigene0000056	0.0809	0.2753	0.0738	2.2937	1.3721	1.2899	2.0502	1.6049	0.403	0.143333	1.6519	1.3527	3.52668	0.000507492	0.0244125	yes	3.2384	0.00293217	0.0752429	no	--
	Unigene0014086	1.4313	0.5564	5.4808	0.0927	0.312	0.1275	0.3929	0.207	0.6618	2.4895	0.1774	0.420567	-3.81078	0.00110985	0.0376792	yes	-2.56545	0.0177319	0.21082	no	Myosin-XV, partial [Zootermopsis nevadensis]
	Unigene0016786	7.0563	5.0527	0.9481	0.1684	0.2518	0.5404	0.0649	2.7261	2.774	4.35237	0.3202	1.855	-3.76475	0.000757737	0.0300174	yes	-1.23038	0.291049	0.768556	no	--
	Unigene0044073	13.604	12.6568	18.3339	73.0384	113.466	48.0852	56.8688	56.6259	12.9576	14.8649	78.1966	42.1508	2.3952	0.00114133	0.0382782	yes	1.50365	0.0447219	0.339293	no	PREDICTED: acetyl-coenzyme A synthetase 2-like, mitochondrial [Ciona intestinalis]
	Unigene0048087	0.4125	0.3638	0.3761	0	0	0	0	0.232	0.0571	0.384133	0.001	0.0963667	-8.58546	0.000653279	0.0278805	yes	-1.995	0.111641	0.529524	no	--
	Unigene0033738	71.3216	5.3727	1.6116	0	0	0.0261	0.0657	0	10.9404	26.102	0.0087	3.6687	-11.5509	7.3e-10	3.74e-06	yes	-2.83082	0.110738	0.527578	no	Cuticular protein analogous to peritrophins 1-D [Daphnia magna]
	Unigene0035015	0.4587	0.3977	0.8609	4.0981	6.1744	2.2994	2.0502	0.9561	0.8733	0.572433	4.19063	1.2932	2.87199	0.00159249	0.0459102	yes	1.17577	0.190805	0.658107	no	--
	Unigene0001373	3.2405	2.5091	0.1441	0	0	0.1643	0	0.2001	1.3775	1.96457	0.0547667	0.525867	-5.16477	0.00100919	0.0356542	yes	-1.90144	0.175303	0.637703	no	--
	Unigene0004530	1.2635	1.8657	0.399	17.3195	1.656	19.4352	0.0215	25.1798	19.7497	1.17607	12.8036	14.9837	3.4445	0.000631728	0.0275362	yes	3.67135	0.00788575	0.133609	no	--
	Unigene0020176	3.3854	3.1647	0.4213	0	0.016	0.2842	0.0659	0	2.9349	2.3238	0.100067	1.00027	-4.53745	0.00149799	0.0444726	yes	-1.2161	0.404262	0.858518	no	--
	Unigene0028455	6.0896	6.2454	7.8081	35.4412	58.4545	23.1695	35.2033	9.0415	5.0093	6.71437	39.0217	16.418	2.53895	0.0010431	0.0364813	yes	1.28996	0.125515	0.556786	no	antilipopolysaccharide factor isoform 5 [Fenneropenaeus chinensis]
	Unigene0050581	0	0.1928	12.4042	0	0	0	0	0	0.3176	4.199	0.001	0.105867	-12.0358	0.00063135	0.0275362	yes	-5.30973	0.0131801	0.1797	no	Variant Ionotropic Glutamate Receptor, partial [Coenobita clypeatus]
	Unigene0054680	4.9013	3.6467	0.2793	0.0868	0	0	0.5351	1.8416	0	2.94243	0.0289333	0.792233	-6.66813	4.4e-05	0.00587222	yes	-1.89301	0.144828	0.588886	no	--
	Unigene0053122	2.1964	0	1.5019	0	0	0	0.0436	0	0	1.23277	0.001	0.0145333	-10.2677	0.000328267	0.0194198	yes	-6.40639	0.00153894	0.0523079	no	crustin Pm5 [Penaeus monodon]
	Unigene0007238	1.0373	0.6682	1.2896	7.4559	10.2708	5.6601	1.5856	7.6383	2.2892	0.998367	7.7956	3.8377	2.96502	0.000551143	0.025555	yes	1.9426	0.033708	0.293255	no	PREDICTED: transient receptor potential cation channel subfamily A member 1 homolog isoform X2 [Lingula anatina]
	Unigene0055914	2.2397	1.4877	0.5363	15.0792	29.818	19.4926	2.4701	23.1351	0.9576	1.42123	21.4633	8.85427	3.91665	1.31e-05	0.00288445	yes	2.63923	0.0194514	0.221374	no	--
	Unigene0018264	0.2418	0	0	3.4256	2.0492	1.2564	0.5279	2.1418	0.9029	0.0806	2.24373	1.19087	4.79898	0.000424359	0.0222347	yes	3.88509	0.0124899	0.174611	no	--
	Unigene0002552	0	0.0911	0.0732	0.8195	4.4254	0.2505	0.2806	0.61	0.4	0.0547667	1.8318	0.4302	5.06382	0.0010427	0.0364813	yes	2.97364	0.0527029	0.368721	no	--
	Unigene0020311	0.4742	0.9217	0.2471	0	0	0	0	0	0	0.547667	0.001	0.001	-9.09715	0.00156753	0.0455304	yes	-9.09715	0.00186999	0.0579809	no	--
	Unigene0029564	0.424	0.5547	1.4869	16.8235	22.8367	7.2549	6.5814	6.2749	3.0861	0.821867	15.6384	5.31413	4.25004	1.4e-05	0.00298176	yes	2.69286	0.00334371	0.0819231	no	--
	Unigene0044843	0	0	0	2.6677	0.1301	0.1063	0	0.518	0.6369	0.001	0.968033	0.384967	9.91891	0.000773523	0.0304039	yes	8.58859	0.0125937	0.175434	no	--
	Unigene0002860	0.1508	0.684	0.8938	6.9241	11.0579	2.1162	2.3054	6.2992	0	0.5762	6.6994	2.8682	3.53939	0.000968562	0.0348289	yes	2.3155	0.0934237	0.487041	no	--
	Unigene0000611	0.1101	0.2184	0.1756	1.6847	2.0062	0.5435	2.3799	0.8708	0.3084	0.168033	1.41147	1.18637	3.07038	0.00183302	0.0490916	yes	2.81973	0.00813731	0.135966	no	--
	Unigene0015072	3.9431	0.5677	0.7418	0	0	0.065	0	0	1.0129	1.75087	0.0216667	0.337633	-6.33645	8.55e-05	0.00901891	yes	-2.37454	0.104728	0.514586	no	PREDICTED: collagen alpha-5(IV) chain-like isoform X5 [Cephus cinctus]
	Unigene0032294	0	0.2255	0.1813	2.4797	3.1184	1.3435	2.2581	0.5034	0.4951	0.1356	2.31387	1.08553	4.09288	0.000429875	0.0223575	yes	3.00097	0.0299212	0.276506	no	PREDICTED: uncharacterized protein LOC106468103, partial [Limulus polyphemus]
	Unigene0029514	5.7219	6.0279	0.3232	0.0574	0	0.3684	0	1.0254	0.8195	4.02433	0.141933	0.614967	-4.82546	0.000575734	0.0261836	yes	-2.71017	0.037092	0.308588	no	--
	Unigene0053107	0.496	0.0803	0.323	4.4179	4.5046	1.1784	2.5377	0.8071	1.235	0.299767	3.36697	1.5266	3.48954	0.00126121	0.0404466	yes	2.34841	0.0284714	0.269471	no	--
	Unigene0016809	0.2151	0.2845	0.0327	1.5845	2.4912	2.1234	1.3775	0.1815	0	0.177433	2.06637	0.519667	3.54175	0.000584228	0.0263495	yes	1.55031	0.287808	0.764001	no	--
	Unigene0008624	0.0724	0.041	1.7049	198.201	0.3784	1.4044	12.2028	1.1452	5.7823	0.6061	66.6612	6.37677	6.78115	0.000739808	0.029729	yes	3.3952	0.0091482	0.145933	no	RecName: Full=Chymotrypsin BII; Flags: Precursor
	Unigene0014389	2.1999	0.6436	1.8115	0.2413	0.1203	0.0738	0.093	0.3592	3.4453	1.55167	0.145133	1.29917	-3.41837	0.000866625	0.032529	yes	-0.256232	0.824296	1	no	hypothetical protein ZHAS_00020840 [Anopheles sinensis]
	Unigene0014552	2.8415	1.1122	6.5998	0.1917	0.0573	0.457	0.0295	0.1284	0.7159	3.51783	0.235333	0.291267	-3.90191	0.000532517	0.0251955	yes	-3.59427	0.00265505	0.0709182	no	Neurogenic locus notch protein [Daphnia magna]
	Unigene0006863	1.3413	0.5264	1.411	0.0585	0	0	0	0	0.2569	1.0929	0.0195	0.0856333	-5.80854	5.32e-05	0.00670716	yes	-3.67385	0.0058689	0.112285	no	--
	Unigene0053095	12.1655	14.2399	2.2782	0.969	1.1147	0.205	1.2636	2.4968	1.5554	9.5612	0.7629	1.77193	-3.64763	0.00073076	0.0296407	yes	-2.43187	0.0104909	0.157325	no	--
	Unigene0002607	1.6124	0.9678	3.6318	0	0	0	0.1657	0	0.8265	2.07067	0.001	0.330733	-11.0159	1.28e-05	0.00285955	yes	-2.64635	0.03101	0.281152	no	--
	Unigene0052112	1.9312	0.8421	0.4063	0	0	0.0772	0	0.094	0.5548	1.05987	0.0257333	0.216267	-5.3641	0.00064327	0.027769	yes	-2.293	0.0737804	0.434966	no	--
	Unigene0037930	9.5744	12.4375	13.2539	73.3809	107.04	41.1363	36.567	109.946	17.2608	11.7553	73.8523	54.5914	2.65133	0.000426569	0.0222359	yes	2.21537	0.00580882	0.111528	no	--
	Unigene0023333	0.0667	0	0.1217	0.6809	2.3192	1.2832	0.7578	6.2926	0	0.0628	1.42777	2.35013	4.50685	0.000155511	0.012688	yes	5.22583	0.00267804	0.0712961	no	--
	Unigene0014304	0.0495	0.1123	0.0903	16.2217	0	0.4117	0.0865	0.2507	0.2466	0.0840333	5.54447	0.1946	6.04394	0.00134031	0.0418637	yes	1.21148	0.424539	0.87201	no	ecdysteroid-regulated protein [Litopenaeus vannamei]
	Unigene0035351	1.7426	1.6314	1.3961	17.5828	42.1161	25.6707	18.426	8.7714	1.857	1.59003	28.4565	9.6848	4.16163	5.05e-07	0.000316409	yes	2.60667	0.00379569	0.0881086	no	Ets-domain protein [Necator americanus]
	Unigene0010203	6.7473	0.4371	9.1102	0.1275	0.236	0.0334	0.4069	0.9285	0.1067	5.43153	0.1323	0.4807	-5.35947	1.01e-05	0.00249689	yes	-3.49815	0.0015745	0.0530455	no	PREDICTED: trypsin-1 [Bactrocera dorsalis]
	Unigene0051351	1.4584	0.4509	3.4651	0.0501	0	0	0.965	0.2797	0.3851	1.79147	0.0167	0.543267	-6.74515	1.1e-05	0.00264055	yes	-1.72141	0.0979695	0.498183	no	PREDICTED: unconventional myosin-XV isoform X2 [Camponotus floridanus]
	Unigene0019463	0.2168	0.1843	30.2897	0.3686	0.1837	0.1127	1.0415	0	0.0675	10.2303	0.221667	0.369667	-5.52831	0.00128729	0.0408757	yes	-4.79047	0.0104472	0.156936	no	PREDICTED: probable ATP-dependent RNA helicase DDX43 [Trichogramma pretiosum]
	Unigene0018758	0.1648	0.1245	0.2504	1.6187	3.0724	1.8266	1.1993	0.8341	0.547	0.1799	2.17257	0.860133	3.59413	0.000364936	0.0205333	yes	2.25737	0.0279846	0.267772	no	--
	Unigene0029103	49.246	55.7825	56.3876	229.197	352.491	188.664	240.738	182.711	80.403	53.8054	256.784	167.951	2.25473	0.00155034	0.04539	yes	1.64221	0.0192055	0.220099	no	--
	Unigene0058044	0	0.3348	0.1795	1.897	4.3805	1.7905	0.4299	5.0458	0.674	0.171433	2.68933	2.0499	3.97153	0.000422708	0.0221894	yes	3.57983	0.00830583	0.137666	no	--
	Unigene0020855	2.6634	1.4057	0.628	0.1041	0.1557	0.1909	0.2808	0.5812	0.4002	1.5657	0.150233	0.420733	-3.38153	0.00136182	0.0421618	yes	-1.89583	0.0539783	0.373486	no	--
	Unigene0040954	0.2983	0.1127	0.5439	2.4797	5.1411	3.7204	3.6478	1.5101	0.9903	0.3183	3.7804	2.0494	3.57008	0.000616452	0.0271943	yes	2.68674	0.0143601	0.188668	no	--
	Unigene0025618	0.7995	0.4771	0.3069	3.8161	5.5642	4.0675	2.4259	1.7575	0.4191	0.527833	4.4826	1.53417	3.08618	0.000740845	0.029729	yes	1.5393	0.115909	0.538081	no	--
	Unigene0051946	0	0	43.801	0	0	0.0829	0.1394	0	0	14.6003	0.0276333	0.0464667	-9.04538	0.00143197	0.0432832	yes	-8.29559	0.00263403	0.0708021	no	--
	Unigene0021191	0.1733	0.1179	11.6284	0	0	0.072	0.0908	0.0439	0.2589	3.9732	0.024	0.1312	-7.37112	0.000206568	0.015027	yes	-4.92046	0.00175971	0.0559198	no	PREDICTED: myotubularin-related protein DDB_G0290005-like [Trichogramma pretiosum]
	Unigene0035649	0.2824	0	0	1.4937	8.7754	5.7715	0.4933	11.1973	0	0.0941333	5.34687	3.89687	5.82784	2.5e-05	0.00423824	yes	5.37147	0.00780295	0.132788	no	--
	Unigene0004502	0	0.2092	0.5046	3.1369	5.5772	2.4927	1.504	4.0471	0.1531	0.237933	3.7356	1.9014	3.97271	0.000553375	0.0255933	yes	2.99843	0.0280753	0.268054	no	--
	Unigene0056087	2.7276	1.9564	0.5075	0	0	0.2314	0.0972	0	2.6333	1.7305	0.0771333	0.910167	-4.48769	0.000737646	0.029729	yes	-0.926986	0.49758	0.913875	no	--
	Unigene0010716	0.0644	0.073	0	0.8028	1.6099	1.5057	0.7873	0.6112	0.0401	0.0458	1.30613	0.479533	4.83381	2.62e-05	0.00432706	yes	3.38821	0.0172788	0.207914	no	--
	Unigene0051511	0.5521	0.7302	0.9228	0	0	0	0	0	0.2291	0.735033	0.001	0.0763667	-9.52167	0.000887002	0.03303	yes	-3.26679	0.0170505	0.206184	no	--
	Unigene0031268	6.5947	11.3294	6.8452	133.751	432.428	281.534	191.343	25.141	1.9061	8.25643	282.571	72.7966	5.09695	2.99e-09	9.23e-06	yes	3.14028	0.00630039	0.117589	no	--
	Unigene0015920	0.0399	0.0904	0.1091	0.8813	0.8955	0.4351	1.7238	0.328	0.1241	0.0798	0.7373	0.7253	3.20779	0.00121824	0.0398014	yes	3.18412	0.00799955	0.134757	no	PREDICTED: parathyroid hormone/parathyroid hormone-related peptide receptor-like [Neodiprion lecontei]
	Unigene0042531	0.6946	3.9377	1.2666	0.2625	0	0	0.4045	0.1465	0.5765	1.9663	0.0875	0.375833	-4.49006	0.00164685	0.0465064	yes	-2.38732	0.0363485	0.30518	no	PREDICTED: iodotyrosine deiodinase 1 isoform X2 [Cephus cinctus]
	Unigene0012800	0.0654	0.2225	0.0596	1.1863	1.7741	1.0877	1.9997	2.0696	0.6514	0.115833	1.34937	1.57357	3.54216	0.00100554	0.0356542	yes	3.76392	0.0014133	0.050024	no	--
	Unigene0037284	3.2098	4.5634	4.4826	35.4321	36.7501	16.9187	32.0196	13.9282	11.1949	4.08527	29.7003	19.0476	2.86198	0.000338806	0.019692	yes	2.2211	0.00494518	0.10206	no	--
	Unigene0052800	1.0048	0.7595	2.3666	0.1898	0.071	0.087	0.1828	0.053	0.5212	1.37697	0.115933	0.252333	-3.57013	0.000740354	0.029729	yes	-2.44809	0.0232596	0.243163	no	--
	Unigene0025365	19.9696	18.3098	23.761	245.438	631.427	288.81	157.237	255.857	18.5998	20.6801	388.558	143.898	4.23181	1.96e-07	0.000186902	yes	2.79873	0.00179472	0.05645	no	--
	Unigene0006001	0	0	0.0595	36.6434	0.0509	0.0107	1.0196	0.1021	0.047	0.0198333	12.235	0.389567	9.26887	0.00067304	0.0283592	yes	4.29587	0.011374	0.165497	no	beta-1,3-glucan-binding protein precursor [Astacus astacus]
	Unigene0035355	8.1459	9.4593	9.2158	71.9949	83.2917	53.1704	71.7328	25.3675	11.2623	8.94033	69.4857	36.1209	2.95831	5.76e-05	0.00694288	yes	2.01443	0.0122434	0.172684	no	ETS-related transcription factor Elf-3 [Crassostrea gigas]
	Unigene0012691	0.3121	0.4247	6.3179	0	0.1587	0	0.4362	0.316	0	2.35157	0.0529	0.250733	-5.47421	0.00133088	0.0416752	yes	-3.2294	0.0214598	0.232252	no	--
	Unigene0049479	4.6199	2.9484	3.9331	29.9645	63.119	32.18	10.636	21.0645	4.8752	3.8338	41.7545	12.1919	3.44508	2.63e-05	0.00432706	yes	1.66908	0.0433684	0.334149	no	--
	Unigene0015714	5.4917	2.1552	1.6368	0.1796	0.0895	0.1098	0	0	0.5259	3.09457	0.1263	0.1753	-4.61481	3.04e-05	0.00471359	yes	-4.14184	0.00187887	0.058079	no	--
	Unigene0035501	0.207	0.1173	0.3303	9.2394	133.808	11.9945	0.9041	1.0152	0.2899	0.2182	51.6807	0.7364	7.88783	3.71e-09	9.23e-06	yes	1.75484	0.0744001	0.436887	no	triosephosphate isomerase [Penaeus monodon]
	Unigene0035865	0.8935	0.4052	1.0318	0	0.0505	0	0.2081	0.0754	0	0.776833	0.0168333	0.0945	-5.52821	0.000533602	0.0251955	yes	-3.03922	0.0188212	0.217403	no	--
	Unigene0024778	2.9551	0.7394	1.951	0.1617	0	0.0847	0.0356	0.0774	0.5835	1.88183	0.0821333	0.232167	-4.51803	0.00013249	0.0115665	yes	-3.01891	0.00821383	0.136752	no	Heparin sulfate O-sulfotransferase [Daphnia magna]
	Unigene0033488	14.6812	18.8554	1.6731	0.13	0.1458	0.9537	0.0501	2.4677	4.0694	11.7366	0.409833	2.19573	-4.83983	9.89e-05	0.0098328	yes	-2.41824	0.0467945	0.346836	no	--
	Unigene0054782	1.552	0.0978	2.1225	0	0.0731	0	0.0753	0	0.2147	1.25743	0.0243667	0.0966667	-5.68943	0.00178765	0.0484477	yes	-3.70132	0.0120113	0.170664	no	AAEL012910-PA [Aedes aegypti]
	Unigene0021677	0	0	0	1.1756	2.4417	0.8384	1.3085	2.0417	0.1435	0.001	1.48523	1.16457	10.5365	0.000130767	0.0115014	yes	10.1856	0.0018722	0.0579809	no	--
	Unigene0012466	16.5654	18.034	19.5364	176.537	183.698	112.431	83.2522	121.344	22.8482	18.0453	157.556	75.8147	3.12617	3.04e-05	0.00471359	yes	2.07086	0.00826436	0.137101	no	--
	Unigene0020658	20.9521	17.33	27.6169	155.307	410.26	159.739	76.8386	433.657	12.323	21.9663	241.769	174.273	3.46026	1.48e-05	0.00310734	yes	2.98798	0.00362716	0.085698	no	--
	Unigene0022230	0.3035	0.3656	0.6053	0	0.0643	0.0394	0.0994	0.12	0.0708	0.4248	0.0345667	0.0967333	-3.61933	0.00107623	0.0370652	yes	-2.1347	0.0301049	0.277283	no	--
	Unigene0039588	7.7706	9.619	13.9883	46.9852	85.1345	39.8453	16.57	46.2874	9.3034	10.4593	57.3217	24.0536	2.45429	0.00137565	0.0424501	yes	1.20147	0.131174	0.56772	no	--
	Unigene0042845	0.1054	0.0531	0	11.1281	0.0199	0.1826	0.3888	0.0593	0.3792	0.0528333	3.77687	0.275767	6.1596	0.00124788	0.0402532	yes	2.38393	0.0534404	0.371323	no	--
	Unigene0031716	0.84	0.7483	0.8205	4.2167	5.8992	5.1134	4.5856	1.6706	1.2698	0.802933	5.07643	2.50867	2.66046	0.00178188	0.0484477	yes	1.64357	0.0676676	0.417139	no	--
	Unigene0004662	0.3883	0.6604	1.5047	7.5935	16.3755	4.7425	2.2896	2.8261	0.3626	0.851133	9.5705	1.8261	3.49114	0.000582136	0.0262767	yes	1.10131	0.314699	0.79403	no	--
	Unigene0029033	5.4563	0.3866	1.059	0	0.0361	0.0222	0.0186	0	1.1011	2.30063	0.0194333	0.373233	-6.88735	1.32e-06	0.00060823	yes	-2.62388	0.0851997	0.464719	no	PREDICTED: aminopeptidase N [Neodiprion lecontei]
	Unigene0004221	0	0	0	1.2733	0.1814	0.2224	0.7476	0.1354	0	0.001	0.559033	0.294333	9.12679	0.00138832	0.0425846	yes	8.20131	0.0307433	0.279974	no	--
	Unigene0015639	5.48	0.4986	0.0308	0	0	0	0	0	0.8001	2.00313	0.001	0.2667	-10.968	6.15e-05	0.00728488	yes	-2.90897	0.10096	0.505127	no	--
	Unigene0028634	1.0786	1.2551	1.5657	5.9526	9.1665	6.9771	4.9029	4.3738	1.3605	1.2998	7.3654	3.54573	2.50247	0.00120896	0.039681	yes	1.44779	0.06975	0.423409	no	--
	Unigene0008993	7.0187	10.1393	10.8714	25.0229	100.205	72.7903	32.2182	57.4044	3.1239	9.34313	66.0061	30.9155	2.82062	0.000488777	0.0238997	yes	1.72635	0.0560813	0.380232	no	--
	Unigene0035103	0.4533	0.2056	0.248	6.1661	8.7601	6.7843	4.7513	5.1633	0.3386	0.3023	7.23683	3.41773	4.58131	8.15e-06	0.00219897	yes	3.49899	0.0033146	0.0813531	no	--
	Unigene0043666	0	0	0	18.2069	0	0	0.0825	0	0	0.001	6.06897	0.0275	12.5672	0.00163581	0.0463902	yes	4.78136	1	1	no	hemocyanin [Litopenaeus vannamei]
	Unigene0008196	0.8025	0.1654	0.4656	8.1047	4.6379	4.0947	10.9608	3.0471	1.6348	0.477833	5.61243	5.21423	3.55405	0.000420501	0.0221354	yes	3.44788	0.00180647	0.0566264	no	PREDICTED: integumentary mucin A.1 [Drosophila kikkawai]
	Unigene0047514	2.4953	0.3328	1.8066	0	0	0	0	0	0.4568	1.5449	0.001	0.152267	-10.5933	3.53e-05	0.00517978	yes	-3.34284	0.017906	0.21189	no	PREDICTED: UDP-glucuronosyltransferase 2B31-like [Saccoglossus kowalevskii]
	Unigene0043665	0	0	0.098	48.9633	0.0911	0	0.1408	0.068	0.4013	0.0326667	16.3515	0.203367	8.96739	0.000742261	0.029729	yes	2.63819	0.182664	0.647365	no	hemocyanin, partial [Penaeus monodon]
	Unigene0006289	6.859	6.2335	5.4097	104.428	50.6462	30.9101	56.8199	17.9587	6.7316	6.1674	61.9946	27.1701	3.32941	4.13e-05	0.00564158	yes	2.13928	0.012413	0.173886	no	--
	Unigene0014737	0.1027	0	0	1.1647	2.0901	1.4951	0.359	4.2913	0	0.0342333	1.5833	1.5501	5.53139	0.000173573	0.0135349	yes	5.50082	0.0115725	0.167032	no	--
	Unigene0047261	0	0	0	0	8.7494	7.7485	0	0.1037	0	0.001	5.4993	0.0345667	12.425	3.99e-05	0.00554502	yes	5.11131	1	1	no	--
	Unigene0030648	5.9028	0.5435	4.2889	11.9895	427.094	11.6781	1.4656	3.4888	3.3198	3.5784	150.254	2.75807	5.39194	0.000153281	0.0125423	yes	-0.375657	0.690781	0.980511	no	Kazal-type protease inhibitor [Eriocheir sinensis]
	Unigene0038907	0.2458	0.4644	11.5774	55.9059	167.489	15.6672	36.2088	0	23.3555	4.09587	79.6873	19.8548	4.28211	0.00177787	0.0484328	yes	2.27724	0.155221	0.606718	no	cuticle protein CB6 [Portunus pelagicus]
	Unigene0048180	0	0.2974	0.1196	1.1895	1.4453	2.1812	1.0884	1.3281	1.0614	0.139	1.60533	1.1593	3.52972	0.00147401	0.0440475	yes	3.0601	0.00836331	0.138207	no	--
	Unigene0051899	0.8398	0.5193	0.4176	0	0	0	0	0	0	0.592233	0.001	0.001	-9.21002	0.00123397	0.040051	yes	-9.21002	0.00145439	0.0508314	no	--
	Unigene0009232	0.1262	0.0954	0.1918	1.5741	1.5337	1.1371	0.6616	1.2782	0.4191	0.1378	1.41497	0.7863	3.36012	0.000676446	0.0283966	yes	2.5125	0.0157783	0.19854	no	--
	Unigene0011211	2.0391	1.1755	1.3234	0.3526	0.0439	0.0718	0	0.3281	0.0215	1.51267	0.1561	0.116533	-3.27655	0.00168195	0.0469613	yes	-3.69828	0.00308858	0.0779726	no	--
	Unigene0025202	2.9809	3.0723	3.7059	28.4649	32.9216	14.4577	17.042	13.1469	5.7349	3.25303	25.2814	11.9746	2.95822	0.000625856	0.0274374	yes	1.88012	0.0286072	0.270243	no	Glucose-dependent insulinotropic receptor [Melipona quadrifasciata]
	Unigene0026529	14.2372	9.1709	4.8075	0.6867	0.1521	2.2388	0.3234	2.6268	2.0391	9.4052	1.02587	1.6631	-3.19662	0.00164729	0.0465064	yes	-2.49958	0.00552196	0.108722	no	PREDICTED: zinc finger BED domain-containing protein 5-like [Octopus bimaculoides]
	Unigene0038060	0	0	0.223	92.095	0.0622	0	0.1923	0.0619	0.3959	0.0743333	30.7191	0.2167	8.69091	0.0018736	0.0497082	yes	1.54362	0.343297	0.814012	no	PREDICTED: tenascin [Drosophila kikkawai]
	Unigene0044815	9.9161	7.278	37.7861	2.1815	1.3105	3.8173	2.3648	5.3419	6.692	18.3267	2.43643	4.79957	-2.91111	0.00108394	0.0372088	yes	-1.93297	0.0200975	0.224683	no	PREDICTED: lymphocyte-specific helicase-like isoform X1 [Lingula anatina]
	Unigene0030125	1.2078	1.2553	2.0188	5.7047	21.072	8.8919	4.5716	4.5859	1.1277	1.49397	11.8895	3.4284	2.99247	0.00153923	0.0452491	yes	1.19839	0.206986	0.677585	no	--
	Unigene0052556	0	0	0.161	2.335	0.6485	0.7952	1.1823	0.7449	0.1465	0.0536667	1.25957	0.691233	4.55276	0.00102259	0.0359513	yes	3.68707	0.0207651	0.228835	no	--
	Unigene0011205	10.0881	10.4428	10.8525	159.072	71.1618	47.2957	88.4556	27.0924	10.5261	10.4611	92.5099	42.0247	3.14457	6.74e-05	0.00770635	yes	2.0062	0.015469	0.196196	no	--
	Unigene0048394	0.3765	0.8537	0.2746	0	0	0.0391	0	0.0953	0.0937	0.5016	0.0130333	0.063	-5.26626	0.000632994	0.0275362	yes	-2.99311	0.017882	0.211741	no	--
	Unigene0015066	0	0.482	8.334	0	0.045	0	0.0928	0.269	0.1323	2.93867	0.015	0.1647	-7.61406	0.000747511	0.0298253	yes	-4.15725	0.0110902	0.162815	no	--
	Unigene0000346	0	0.1092	0	0.7097	1.7962	1.4517	1.3883	0.4267	0	0.0364	1.3192	0.605	5.17958	6.14e-05	0.00728488	yes	4.05492	0.0253314	0.254547	no	--
	Unigene0030169	8.4601	11.7024	5.8516	1.0807	0.2418	1.42	2.5441	5.6671	2.9344	8.67137	0.914167	3.7152	-3.24573	0.00020851	0.0151292	yes	-1.22282	0.0891196	0.474949	no	sodium-calcium exchanger 1 isoform 1 [Cherax destructor]
	Unigene0048061	0.0587	0.2996	0.1606	1.4642	2.5131	1.434	0.3846	0.2601	0.0365	0.172967	1.80377	0.227067	3.38245	0.000791322	0.0307465	yes	0.392622	0.789262	1	no	--
	Unigene0049668	0.0861	0	0	1.3172	1.1673	0.5815	1.0149	0.7081	0.2679	0.0287	1.022	0.663633	5.1542	0.000104757	0.010218	yes	4.53126	0.00191113	0.0586849	no	--
	Unigene0012844	0.6751	0.4052	19.2242	0.3151	0.2019	0.2476	0.4856	0.0503	0.4449	6.76817	0.254867	0.326933	-4.73095	0.000859381	0.0323217	yes	-4.3717	0.0025649	0.0696685	no	--
	Unigene0028111	0.1351	0.1191	0.3421	16.4859	2.4934	0.7176	0.7079	0.4369	0.1121	0.198767	6.56563	0.418967	5.04579	5.52e-05	0.00683843	yes	1.07576	0.280359	0.7558	no	AGAP006441-PB [Anopheles gambiae str. PEST] [Anopheles gambiae]
	Unigene0030919	2.4899	2.2649	11.9441	0.6892	0.4417	1.0607	0.3793	0.7786	1.1533	5.5663	0.730533	0.7704	-2.9297	0.00176366	0.0481976	yes	-2.85304	0.00194392	0.0592019	no	PREDICTED: cAMP-dependent protein kinase inhibitor beta-like [Cimex lectularius]
	Unigene0011641	0	0.1079	0	1.8347	2.5824	1.0885	0.1663	1.928	0	0.0359667	1.8352	0.6981	5.67313	6.77e-05	0.00772093	yes	4.2787	0.0617733	0.397954	no	lipopolysaccharide and beta-1,3-glucan binding protein [Macrobrachium nipponense]
	Unigene0056664	0.1329	0.1507	18.18	0	0.0563	0.0691	0	0.1682	0.4965	6.15453	0.0418	0.221567	-7.202	0.000435052	0.0224404	yes	-4.79584	0.00720041	0.126905	no	--
	Unigene0025668	36.6737	50.5781	66.3011	185.018	349.013	220.032	144.797	176.283	73.9931	51.1843	251.355	131.691	2.29595	0.001555	0.04539	yes	1.36338	0.0484211	0.352275	no	--
	Unigene0008010	0.393	1.8379	0.3583	0.0557	0	0	0.1716	0	0.4281	0.863067	0.0185667	0.1999	-5.53869	0.000463243	0.0231736	yes	-2.11019	0.100004	0.503376	no	--
	Unigene0026643	3.6496	1.9011	3.6422	0.5032	0.3344	0.2563	0.6462	0.0624	0	3.0643	0.364633	0.2362	-3.07104	0.00106379	0.0370213	yes	-3.69748	0.00274329	0.0721699	no	--
	Unigene0019447	1.0538	1.0753	4.7079	0	0	0	0	0	0.9183	2.279	0.001	0.3061	-11.1542	2.76e-05	0.00444984	yes	-2.89633	0.0375482	0.310665	no	PREDICTED: uncharacterized protein LOC107169890 [Diuraphis noxia]
	Unigene0002061	0.4028	0.8278	24.709	0.3139	0.4374	0.6411	0.7037	0.0478	0.7679	8.64653	0.464133	0.506467	-4.21951	0.00171221	0.0473606	yes	-4.09358	0.0040775	0.0919383	no	Transcription factor castor [Zootermopsis nevadensis]
	Unigene0029886	0	0	0	14.1232	0.0627	0	0.1615	0	0.092	0.001	4.72863	0.0845	12.2072	0.000296474	0.018328	yes	6.40088	0.105856	0.51712	no	--
	Unigene0043096	0.0436	0.1647	0.4899	23.4094	0.9848	0.649	0.9387	0.386	0.8316	0.232733	8.34773	0.718767	5.16463	0.000370379	0.020695	yes	1.62685	0.110699	0.527483	no	PREDICTED: beta-hexosaminidase subunit alpha-like [Limulus polyphemus]
	Unigene0030426	0.2701	0.6125	0.4574	0	0	0	0.573	0.3907	0.1441	0.446667	0.001	0.369267	-8.80305	0.000191392	0.0143641	yes	-0.274536	0.799622	1	no	Down syndrome cell adhesion molecule-like protein Dscam2, partial [Stegodyphus mimosarum]
	Unigene0012096	4.208	5.6429	4.6203	1.1284	0.3068	0.3762	1.0276	1.3171	0.507	4.82373	0.6038	0.950567	-2.99801	0.00155393	0.04539	yes	-2.34329	0.00801669	0.134923	no	--
	Unigene0024495	1.5824	1.1961	0.7815	0.0747	0	0.0685	0.0576	0.0834	0.3283	1.18667	0.0477333	0.156433	-4.63577	0.000227405	0.0160555	yes	-2.92329	0.010606	0.158424	no	--
	Unigene0056790	1.168	1.8358	10.6968	0.5717	0.09	0	0.0927	0.8735	0.1322	4.56687	0.220567	0.366133	-4.37192	0.00158817	0.0458698	yes	-3.64076	0.00258257	0.0700153	no	--
	Unigene0035818	2.7627	1.6226	1.5231	0.0791	0.0761	0.5287	0.1873	1.1487	1.2292	1.96947	0.227967	0.855067	-3.11091	0.00188425	0.0499671	yes	-1.2037	0.161866	0.616423	no	PREDICTED: E3 ubiquitin-protein ligase TRIM13 [Cimex lectularius]
	Unigene0010307	10.9047	8.8796	0.4629	0	0	0.4012	0	0	5.2799	6.74907	0.133733	1.75997	-5.65726	0.00176164	0.0481892	yes	-1.93914	0.297226	0.775806	no	PREDICTED: leucine-rich repeat and coiled-coil domain-containing protein PF07_0014-like, partial [Limulus polyphemus]
	Unigene0006598	1.1786	1.9016	1.1572	0	0.0768	0	0.5543	0.0574	0.2257	1.41247	0.0256	0.279133	-5.78593	1.81e-05	0.003495	yes	-2.33919	0.0265272	0.260198	no	--
	Unigene0047305	1.0304	0.7788	1.8788	0.0779	0	0	0.12	0.1739	0	1.22933	0.0259667	0.0979667	-5.56507	0.000106109	0.0102787	yes	-3.64944	0.00264145	0.0708361	no	--
	Unigene0010562	0.3885	0.3915	27.4342	0.0652	0.0305	0.5533	0.0251	0.6919	0.4388	9.40473	0.216333	0.385267	-5.44206	0.000874455	0.0327093	yes	-4.60946	0.00274238	0.0721699	no	PREDICTED: probable serine/threonine-protein kinase drkD [Lingula anatina]
	Unigene0002889	7.6912	0.4632	0.1972	0	0.0204	0.0999	0.042	0.0608	3.2614	2.78387	0.0401	1.1214	-6.11734	0.000205053	0.0149557	yes	-1.31179	0.384283	0.84277	no	--
	Unigene0043607	0.3868	0	0	2.0828	5.9835	2.1107	0.3379	0.2448	0.2408	0.128933	3.39233	0.2745	4.71758	0.000290135	0.0181545	yes	1.09018	0.621779	0.951336	no	--
	Unigene0018594	0.0862	0	0.1179	2.2968	1.7905	0.8065	0.4142	0.873	0.322	0.0680333	1.63127	0.5364	4.58361	0.000107055	0.0103172	yes	2.979	0.0132457	0.180129	no	--
	Unigene0021482	0.6101	0.1729	3.523	0	0	0.1057	0	0.3217	0.7596	1.43533	0.0352333	0.360433	-5.3483	0.000826683	0.0315978	yes	-1.99358	0.139397	0.580031	no	--
	Unigene0040668	0.1651	0.6241	0.0502	3.2445	3.919	1.7163	2.3078	1.6719	0.2056	0.2798	2.95993	1.3951	3.4031	0.0015349	0.0451876	yes	2.3179	0.0525057	0.367804	no	--
	Unigene0019058	0.1415	0.5346	0.3869	5.1309	5.2353	2.4012	1.0708	3.6401	1.2913	0.354333	4.2558	2.00073	3.58625	0.000265385	0.0172587	yes	2.49735	0.013667	0.183606	no	--
	Unigene0014004	1.0329	1.171	1.5302	0.0732	0.1094	0	0.1128	0.4902	0	1.2447	0.0608667	0.201	-4.354	0.000343827	0.0198609	yes	-2.63053	0.0240967	0.247602	no	--
	Unigene0037445	2.3986	1.6856	19.3801	0.7715	0.4424	1.14	0.8657	1.1624	1.5135	7.82143	0.784633	1.18053	-3.31734	0.00137962	0.0424879	yes	-2.72799	0.00510656	0.103979	no	PIWI-1 [Portunus trituberculatus]
	Unigene0030347	2.454	3.5626	2.1009	16.385	21.0536	12.4415	11.1617	14.5064	1.9373	2.70583	16.6267	9.2018	2.61936	0.00132192	0.0415193	yes	1.76584	0.0482723	0.351882	no	predicted protein [Nematostella vectensis]
	Unigene0021316	5.0989	2.2312	0.5165	0.3042	0.1516	0	0.1823	0.3396	0.3341	2.61553	0.151933	0.285333	-4.10559	0.00111077	0.0376792	yes	-3.19638	0.00264313	0.0708361	no	--
	Unigene0024699	0	0	0	1.3387	0.3604	0.4419	0.7427	0.2392	0.1176	0.001	0.713667	0.3665	9.47911	9.79e-05	0.00979031	yes	8.51767	0.00349341	0.0839413	no	--
	Unigene0009345	0	0.1792	0.0721	0.9855	1.2728	1.0679	0.4833	0.7002	0.3936	0.0837667	1.10873	0.5257	3.72639	0.00181063	0.0488135	yes	2.64979	0.0512785	0.362401	no	--
	Unigene0033045	0.1313	0	0.1437	125.208	0	0.1092	1.2387	0.2659	1.275	0.0916667	41.7723	0.926533	8.83193	0.000570382	0.0260803	yes	3.33737	0.00524135	0.105664	no	peritrophin [Macrobrachium nipponense]
	Unigene0035852	77.7344	93.4759	16.3914	7.1126	0.6062	10.0694	0.4686	11.953	9.2885	62.5339	5.9294	7.2367	-3.39868	0.00106198	0.0370038	yes	-3.11123	0.0028548	0.074053	no	--
	Unigene0004684	4.4987	3.8411	6.7346	40.9221	40.6729	34.6345	18.1434	39.293	7.3981	5.0248	38.7432	21.6115	2.9468	0.000276918	0.0175749	yes	2.10466	0.0151633	0.194009	no	--
	Unigene0056145	1.1627	1.1535	0.7288	0.1922	0.0821	0.1007	0.1481	0.092	0.1206	1.015	0.125	0.120233	-3.02148	0.00132611	0.0416278	yes	-3.07757	0.0014767	0.0513853	no	--
	Unigene0004326	2.611	1.1841	2.4334	0.2631	0.1967	0.3015	0.152	0.4406	0.2167	2.07617	0.253767	0.269767	-3.03235	0.00161088	0.0461708	yes	-2.94414	0.00356198	0.0849374	no	--
	Unigene0006235	0.2144	0.1823	11.5834	0.1094	0.0909	0.3009	0.2997	0.2578	0.4138	3.99337	0.167067	0.323767	-4.57911	0.00178515	0.0484477	yes	-3.62458	0.00736548	0.128507	no	--
	Unigene0053800	0.8895	1.1206	4.5055	0.112	0.2513	0.1541	0.5611	0	1.5995	2.17187	0.172467	0.7202	-3.65455	0.000789777	0.0307076	yes	-1.59247	0.19308	0.660508	no	PREDICTED: zinc finger protein Xfin-like [Parasteatoda tepidariorum]
	Unigene0049300	3.4431	5.8026	0.8484	0.211	0.3155	0	0.3251	0	0.3475	3.3647	0.1755	0.2242	-4.26093	0.0006841	0.028583	yes	-3.90762	0.00175742	0.0559198	no	--
	Unigene0008475	0	0.2086	0.1678	4.2764	3.1196	0.3825	2.6522	1.1645	0	0.125467	2.59283	1.27223	4.36915	0.000946273	0.0343301	yes	3.34199	0.0390033	0.316117	no	--
	Unigene0021071	1.1449	1.5976	0.1606	0	0	0	0	0	0.1096	0.9677	0.001	0.0365333	-9.91842	0.00088824	0.0330324	yes	-4.72727	0.0048169	0.100607	no	--
	Unigene0056591	0.2072	0.3916	1.7633	0	0	0	0	0.0874	0	0.787367	0.001	0.0291333	-9.62089	0.000921397	0.0336958	yes	-4.75629	0.00498082	0.10253	no	--
	Unigene0016870	3.022	2.1928	0.1102	0	0	0	0	1.6829	0.6019	1.775	0.001	0.7616	-10.7936	0.000575718	0.0261836	yes	-1.22071	0.379292	0.838444	no	--
	Unigene0002689	0.0775	0	0	0.2637	2.1033	0.8866	0.6096	0.4907	0	0.0258333	1.08453	0.366767	5.3917	0.00109922	0.0374906	yes	3.82756	0.0935234	0.487104	no	--
	Unigene0043294	0.1481	4.7856	0.4051	0	0	0	0	0	0.0922	1.7796	0.001	0.0307333	-10.7973	0.000289679	0.0181461	yes	-5.8556	0.00142669	0.0503695	no	--
	Unigene0043500	1.8689	2.5667	6.0258	34.2738	75.1831	20.1973	12.8333	17.7104	2.1563	3.48713	43.2181	10.9	3.63152	4.1e-05	0.00562249	yes	1.64421	0.0647296	0.408023	no	--
	Unigene0052714	1.3373	3.5781	0.9754	0.0606	0.0907	0.2224	0.2803	0.0677	0.3995	1.9636	0.124567	0.249167	-3.97851	0.000398479	0.0216147	yes	-2.97832	0.00560067	0.109535	no	--
	Unigene0008703	0	0.1059	0	0.5294	1.3459	1.0679	0.6527	0.4729	0.2326	0.0353	0.981067	0.452733	4.79661	0.00144908	0.0435713	yes	3.68092	0.0336	0.292755	no	--
	Unigene0013364	0.8279	0.6705	1.8331	0.067	0.0501	0.0615	0	0.4491	0.2209	1.1105	0.0595333	0.223333	-4.22137	0.000504757	0.024364	yes	-2.31394	0.0505336	0.359696	no	--
	Unigene0017770	0	0	0	1.2293	1.1989	0.049	0.6178	0.0597	0	0.001	0.825733	0.225833	9.68953	0.000297104	0.0183338	yes	7.81911	0.0479032	0.350526	no	--
	Unigene0006417	13.8552	6.5572	1.8542	0.5043	0.2155	0.9908	0	4.0218	18.6724	7.4222	0.5702	7.56473	-3.70231	0.000716563	0.0293167	yes	0.0274423	0.984341	1	no	--
	Unigene0040089	0.9898	0.7319	2.9035	194.061	2.4075	2.7285	9.3976	3.7037	7.7148	1.54173	66.3989	6.9387	5.42853	0.000346742	0.0199475	yes	2.17011	0.0174437	0.209088	no	C-type lectin [Litopenaeus vannamei]
	Unigene0040642	3.0733	3.7333	3.0355	0.1659	0	0.0761	1.0865	0.3704	4.0081	3.2807	0.0806667	1.82167	-5.34589	3.78e-06	0.00133925	yes	-0.848745	0.376575	0.836381	no	--
	Unigene0027588	5.2776	7.572	0.3406	0	0	0.2912	0	1.3004	0.6977	4.39673	0.0970667	0.666033	-5.50131	0.000303636	0.0185264	yes	-2.72277	0.0389103	0.315745	no	--
	Unigene0022561	3.3583	1.0879	1.1372	0	0	0	0	0.8501	0.1195	1.86113	0.001	0.3232	-10.862	2.28e-05	0.00405146	yes	-2.52568	0.0483929	0.352116	no	--
	Unigene0003068	1.4926	0.7357	1.3016	0.2207	0	0.0674	0.0567	0.2464	0.0808	1.17663	0.0960333	0.127967	-3.61499	0.00171228	0.0473606	yes	-3.20082	0.00605644	0.114543	no	--
	Unigene0054940	0	0	0	1.7296	6.1745	0.3581	0	0.2492	0	0.001	2.75407	0.0830667	11.4273	2.78e-06	0.00110204	yes	6.3762	0.27165	0.74869	no	--
	Unigene0057667	15.6053	13.0652	191.242	3.2657	0.6977	10.6225	8.8374	8.9852	13.1505	73.3043	4.86197	10.3244	-3.91429	0.00147362	0.0440475	yes	-2.82784	0.00519954	0.105212	no	PREDICTED: PCNA-associated factor-like [Lingula anatina]
	Unigene0000529	0.4336	0.1843	0.6918	0	0	0	0.7574	0.1372	0.2024	0.436567	0.001	0.365667	-8.77006	0.0015121	0.0446799	yes	-0.255673	0.846046	1	no	PREDICTED: protein still life, isoforms C/SIF type 2 [Ceratosolen solmsi marchali]
	Unigene0013651	0	0	0	1.0564	0.6076	0.3725	0.6261	0.1815	0	0.001	0.678833	0.2692	9.40691	0.000620791	0.0273216	yes	8.07253	0.0556967	0.379048	no	--
	Unigene0032700	0.4205	0.9631	0.7438	7.6651	7.478	4.0472	2.9605	1.618	0.4188	0.709133	6.39677	1.66577	3.17321	0.00016606	0.013149	yes	1.23206	0.169775	0.629477	no	hypothetical protein EAI_06274, partial [Harpegnathos saltator]
	Unigene0045598	2.5992	1.9154	0.7405	0	0.1652	0.2026	0.0284	0.7813	1.1729	1.7517	0.1226	0.660867	-3.83672	0.000695155	0.028758	yes	-1.40632	0.20632	0.676844	no	--
	Unigene0002878	0.1548	0	0.1411	0.6433	2.9734	1.5549	0.9913	4.3746	0.1927	0.0986333	1.72387	1.85287	4.12743	0.000599264	0.0267925	yes	4.23154	0.00233128	0.0657624	no	--
	Unigene0004716	1.416	1.5145	22.0197	0.1211	0.0906	0.9996	0.1867	0.8115	0.765	8.31673	0.403767	0.587733	-4.36442	0.00135423	0.0420271	yes	-3.82278	0.00157	0.0530075	no	hypothetical protein X975_25639, partial [Stegodyphus mimosarum]
	Unigene0000122	14.4679	12.7903	12.3254	104.641	336.348	114.852	117.397	58.6086	14.0878	13.1945	185.28	63.3643	3.8117	3.02e-06	0.00114981	yes	2.26373	0.00550419	0.108602	no	PREDICTED: innexin inx2-like isoform X2 [Parasteatoda tepidariorum]
	Unigene0034600	0.3432	0.5002	0.1788	4.029	21.9818	10.6238	1.6272	1.334	0.1831	0.340733	12.2115	1.0481	5.16346	8.88e-07	0.000477577	yes	1.62106	0.110947	0.52786	no	--
	Unigene0040373	0	0	0	1.5477	0	0.0437	0.1835	0.1595	0.0523	0.001	0.530467	0.131767	9.05112	0.00169682	0.047148	yes	7.04184	0.00441114	0.0962134	no	RFS2 protein [Daphnia magna]
	Unigene0000655	0.2283	1.5532	0.1561	0	0	0	0	0	0.1421	0.645867	0.001	0.0473667	-9.33509	0.00148447	0.044211	yes	-3.76929	0.0181285	0.213388	no	--
	Unigene0056852	0.2673	0.0758	29.0628	0.1515	0.1133	0.2084	0.3502	0.3383	0.3328	9.80197	0.157733	0.340433	-5.95751	0.00100188	0.0355918	yes	-4.84763	0.00361528	0.0854899	no	Prolyl alpha-1 subunit precursor, partial [Daphnia magna]
	Unigene0019891	0.1463	0	0	2.0737	1.7986	0.5324	3.771	0.1852	0.8198	0.0487667	1.46823	1.592	4.91204	0.000416139	0.0220489	yes	5.0288	0.00239549	0.0665884	no	--
	Unigene0012725	4.1595	0.6737	0.1083	0	0.1007	0	0.0519	0.1504	18.5671	1.64717	0.0335667	6.25647	-5.61681	0.00137995	0.0424879	yes	1.92536	0.238784	0.721371	no	--
	Unigene0050895	3.2638	4.1115	25.0945	0.9044	0.8606	1.5076	2.6291	3.2586	2.6636	10.8233	1.09087	2.85043	-3.31059	0.001373	0.0423917	yes	-1.92488	0.0407465	0.323559	no	--
	Unigene0038917	1.5243	0.8449	2.2544	101.637	16.1067	10.5968	3.4913	8.7455	2.741	1.5412	42.78	4.9926	4.79481	8.87e-06	0.00233985	yes	1.69574	0.0559337	0.379911	no	--
	Unigene0039796	9.3597	6.8334	5.7241	105.067	175.292	90.4715	65.6892	61.7099	9.5234	7.30573	123.61	45.6408	4.08062	2.16e-07	0.000192602	yes	2.64322	0.00144765	0.0507552	no	--
	Unigene0018140	1.135	0.234	1.2229	0	0	0	0	0	0	0.863967	0.001	0.001	-9.75483	0.00172143	0.0475041	yes	-9.75483	0.00202405	0.060516	no	--
	Unigene0039015	0.2331	0.4492	0.4888	1.6909	6.4996	5.1841	2.3819	1.0619	0.4352	0.390367	4.4582	1.293	3.51356	0.000258732	0.0169812	yes	1.72782	0.0715532	0.428557	no	--
	Unigene0022546	0	0	0	0.4223	0.9472	0.6194	0.2603	0	0	0.001	0.662967	0.0867667	9.37279	0.000622868	0.0273277	yes	6.43907	0.432895	0.874882	no	--
	Unigene0009538	2.2394	2.74	6.5172	0.7965	0.3228	0.3583	0.3442	1.0888	0.4496	3.8322	0.492533	0.627533	-2.95988	0.000532954	0.0251955	yes	-2.61041	0.00176664	0.0560101	no	PREDICTED: sestrin homolog isoform X5 [Halyomorpha halys]
	Unigene0051852	2.214	0.5193	0.0696	0	0.0647	0	0.0667	0	0.8079	0.9343	0.0215667	0.291533	-5.43701	0.00155227	0.04539	yes	-1.68023	0.259778	0.740564	no	Heparin sulfate O-sulfotransferase [Daphnia magna]
	Unigene0019264	0.1749	0.3222	3.6873	0	0	0.0454	0.0382	0	0.1633	1.3948	0.0151333	0.0671667	-6.52618	0.000101944	0.0100377	yes	-4.37617	0.00321754	0.0798694	no	--
	Unigene0055937	0	0	0.281	6.2195	6.5839	0.6407	0	11.0794	0.5372	0.0936667	4.48137	3.8722	5.58026	0.000150223	0.0123639	yes	5.36947	0.00707681	0.12587	no	Cuticle protein 19 [Lepeophtheirus salmonis]
	Unigene0007462	0	0	29.1576	0	0	0.0418	0	0.1018	0	9.7192	0.0139333	0.0339333	-9.44615	0.0011369	0.0381753	yes	-8.16199	0.00235416	0.0661229	no	--
	Unigene0055520	0.0945	0	0.2584	1.6065	1.2413	1.0311	0.8665	0.0598	0.1176	0.117633	1.29297	0.347967	3.45832	0.0014834	0.0442024	yes	1.56465	0.303782	0.782715	no	--
	Unigene0051870	0.2326	0	17.4452	0	0	0.1209	0.1016	0	0.0724	5.8926	0.0403	0.058	-7.19198	0.00142384	0.0432043	yes	-6.66671	0.00156672	0.0529609	no	Neuropilin-2 [Daphnia magna]
	Unigene0056200	1.2825	3.5311	0.4677	0.0831	0.1863	0	0.256	0.4637	0.1368	1.76043	0.0898	0.2855	-4.29307	0.000553109	0.0255933	yes	-2.62437	0.0140999	0.186526	no	--
	Unigene0049062	0	0.5037	0	2.5183	4.3309	1.7317	0.4851	0.9841	0	0.1679	2.8603	0.489733	4.09049	0.00162717	0.0462978	yes	1.54439	0.451773	0.884735	no	--
	Unigene0023161	4.3905	0.8296	2.5351	10.6171	52.1604	34.6037	3.3875	70.476	2.0041	2.58507	32.4604	25.2892	3.65041	0.000262604	0.0171583	yes	3.29025	0.00946554	0.148688	no	--
	Unigene0025329	4.6783	1.343	27.5005	2249.84	3.7827	30.5416	92.4484	9.0706	96.8326	11.1739	761.388	66.1172	6.09042	0.000652238	0.0278786	yes	2.56489	0.0174339	0.209015	no	hemocyanin [Litopenaeus vannamei]
	Unigene0010325	2.7282	0.5105	1.8112	0.06	0	0	0.0231	0	0.4946	1.6833	0.02	0.172567	-6.39515	4.03e-06	0.00140136	yes	-3.28607	0.0129327	0.177676	no	sulfotransferase [Locusta migratoria migratoria]
	Unigene0010124	0	0.0941	65.4102	0.0134	0.0151	0.2464	0	0.2251	0	21.8348	0.0916333	0.0750333	-7.89654	0.00142994	0.0432832	yes	-8.18488	0.0041888	0.093274	no	PIWI-2 [Portunus trituberculatus]
	Unigene0029806	0.0591	0.067	0	5.2621	3.4334	1.5058	0.0517	0.8233	0.0368	0.0420333	3.40043	0.303933	6.33804	3.13e-07	0.000244869	yes	2.85415	0.080034	0.452049	no	--
	Unigene0027329	1.7305	1.6006	2.3458	0.1032	0.2123	0.1893	0.2188	0.317	0.2551	1.8923	0.168267	0.263633	-3.49132	0.000201973	0.0148582	yes	-2.84354	0.00166464	0.0547091	no	--
	Unigene0035672	2.9063	5.8341	9.8533	0.9413	0.9171	0.9938	1.044	0.9395	1.0181	6.1979	0.950733	1.00053	-2.70467	0.00155497	0.04539	yes	-2.63101	0.00144932	0.0507819	no	--
	Unigene0027949	11.4042	2.0989	4.546	90.4624	156.415	81.9941	22.5095	57.9203	6.0537	6.01637	109.624	28.8278	4.18753	3.26e-06	0.00120154	yes	2.2605	0.0168357	0.204979	no	--
	Unigene0007837	2.7059	2.9176	13.1487	0.1028	0.9517	0.5509	0.2863	0.1412	3.9415	6.2574	0.535133	1.45633	-3.54759	0.000647208	0.0277941	yes	-2.10322	0.0642388	0.406234	no	TEP isoform 1 [Pacifastacus leniusculus]
	Unigene0035283	10.5289	9.6204	7.6415	24.2233	160.488	26.6375	16.3662	31.4725	15.22	9.2636	70.4498	21.0196	2.92695	0.00139052	0.0426031	yes	1.18209	0.113141	0.533319	no	heat shock protein 70 kDa, partial [Cancer pagurus]
	Unigene0038874	0	0.0394	0.0317	3.9792	0.0589	0.0722	0.2732	0.044	0.1947	0.0237	1.3701	0.170633	5.85325	0.000901993	0.033346	yes	2.84794	0.0379313	0.311979	no	cathepsin D [Pinctada maxima]
	Unigene0009649	24.9976	32.1709	1.7159	0.6017	0	0.953	0	1.9544	4.2654	19.6281	0.518233	2.07327	-5.24318	0.000150861	0.0123803	yes	-3.24295	0.0169672	0.205642	no	--
	Unigene0005613	0.2569	0.0971	0.1561	2.0382	2.1772	2.9367	3.0664	2.1673	0.4264	0.170033	2.38403	1.8867	3.80951	0.000306567	0.0186447	yes	3.47198	0.00457856	0.0981833	no	--
	Unigene0037603	1.8359	1.4133	1.6531	23.5082	33.7726	14.6051	12.3336	14.8589	3.9784	1.6341	23.962	10.3903	3.87418	4.11e-06	0.00141182	yes	2.66867	0.00156036	0.0528259	no	--
	Unigene0002214	0	0	0	0.9639	0.6487	0.4419	0.5942	0.3229	0.1059	0.001	0.684833	0.341	9.41961	0.00103177	0.0361297	yes	8.41363	0.0196531	0.222441	no	--
	Unigene0040871	0.1091	0	0.4974	61.5954	0	1.4743	3.9076	0	1.7659	0.202167	21.0232	1.89117	6.7003	0.00154335	0.0453161	yes	3.22566	0.0401885	0.321191	no	RecName: Full=Chymotrypsin BII; Flags: Precursor
	Unigene0011826	0	0	0.0363	3.5957	0.6975	0.2621	0.2434	0.168	0.1983	0.0121	1.51843	0.203233	6.97143	9.93e-06	0.00249689	yes	4.07006	0.00331261	0.0813531	no	PREDICTED: proton-coupled amino acid transporter 4 isoform X1 [Tribolium castaneum]
	Unigene0056271	1.772	3.5157	1.6155	0.1116	0.2086	0.3069	0.3439	0.4361	0.1838	2.30107	0.209033	0.321267	-3.4605	0.00059411	0.0266042	yes	-2.84046	0.00393261	0.089973	no	--
	Unigene0041275	4.2425	1.5783	6.9503	0.4509	0.1686	0.5512	0.1737	0.6712	0.7427	4.25703	0.390233	0.5292	-3.44744	0.000960576	0.0346147	yes	-3.00796	0.00404468	0.0914837	no	--
	Unigene0001199	0.05	0.3403	0.0912	0.8505	4.07	2.2354	0.4369	0.5064	0.2491	0.1605	2.3853	0.397467	3.89353	0.00069185	0.0287305	yes	1.30826	0.280586	0.756107	no	--
	Unigene0021817	0.0613	0	0.2517	76.3143	0.026	0.1275	0.8573	0	1.4509	0.104333	25.4893	0.7694	7.93255	0.000645447	0.0277779	yes	2.88253	0.064484	0.407028	no	vitelline membrane outer layer 1-like protein [Scylla paramamosain]
	Unigene0033416	7.3442	3.1924	4.4065	0.0987	0.1722	0.9956	6.136	0.7164	1.3913	4.98103	0.422167	2.7479	-3.56056	0.000738369	0.029729	yes	-0.858116	0.343575	0.814349	no	molting fluid carboxypeptidase A precursor [Acyrthosiphon pisum]
	Unigene0027146	0	0	14.8289	0	0	0	0	0	0	4.94297	0.001	0.001	-12.2712	0.00148696	0.0442181	yes	-12.2712	0.00165308	0.0545547	no	--
	Unigene0016403	0.3877	0.6154	16.8973	0	0	0	0	0.1472	0.8688	5.9668	0.001	0.338667	-12.5427	2.47e-06	0.000996317	yes	-4.13902	0.0095216	0.148877	no	--
	Unigene0040663	12.9713	3.0167	0.6498	0.2154	0.443	0.2963	0.166	1.6236	23.9556	5.54593	0.318233	8.58173	-4.12327	0.000588795	0.0264827	yes	0.629839	0.638287	0.958873	no	--
	Unigene0059535	2.3522	1.9786	0.2075	0.086	0	0	0	0.9603	0.3778	1.51277	0.0286667	0.446033	-5.72167	0.000391617	0.021332	yes	-1.76197	0.180458	0.645176	no	--
	Unigene0004298	0	0	0	17.4047	0.1577	0	0.1626	0	0.2317	0.001	5.85413	0.131433	12.5152	0.000585641	0.0263716	yes	7.03819	0.247083	0.729295	no	--
	Unigene0053739	0.5122	0	15.2107	0	0	0.0761	0	0.2778	0.1822	5.24097	0.0253667	0.153333	-7.69076	0.000632515	0.0275362	yes	-5.09509	0.006302	0.117589	no	PREDICTED: dentin sialophosphoprotein-like isoform X1 [Apis dorsata]
	Unigene0012643	1.772	2.846	2.6925	15.9683	15.2192	11.94	18.8565	8.2602	5.478	2.43683	14.3758	10.8649	2.56057	0.00160102	0.0460521	yes	2.1566	0.00999155	0.152941	no	--
	Unigene0012019	1.5285	1.7329	1.3935	10.1647	20.2104	10.9085	11.6597	13.9282	0.7611	1.55163	13.7612	8.783	3.14875	0.00044967	0.0227998	yes	2.50093	0.0192796	0.220546	no	--
	Unigene0010289	0	0	0	0.6243	0.1698	0.2082	0	0.4119	0.4052	0.001	0.3341	0.272367	8.38414	0.000176186	0.0136258	yes	8.08941	0.00465998	0.0990354	no	--
	Unigene0011135	2.1137	0.0799	1.7023	0	0.1194	0	0.1231	0	0.4824	1.29863	0.0398	0.201833	-5.02808	0.000839029	0.0318752	yes	-2.68576	0.0467856	0.346836	no	PREDICTED: uncharacterized protein LOC658528 [Tribolium castaneum]
	Unigene0043826	9.9697	7.3213	10.6732	1.4982	0.9923	0.628	2.7048	0.7169	1.2693	9.3214	1.0395	1.56367	-3.16466	0.000336902	0.0196285	yes	-2.57561	0.00321004	0.0798078	no	--
	Unigene0025463	0.6173	0.2799	0.8442	9.236	4.6825	1.7642	3.2349	4.6092	0.9605	0.580467	5.22757	2.93487	3.17085	0.00129525	0.0409554	yes	2.33801	0.0149655	0.192754	no	hypothetical protein SAMD00019534_058190 [Acytostelium subglobosum LB1]
	Unigene0006505	0.1012	0.2295	1.5967	0	0.0172	0.0421	0.0442	0	0.1386	0.642467	0.0197667	0.0609333	-5.02248	0.00042361	0.0222161	yes	-3.39832	0.0123278	0.173434	no	Sodium/glucose cotransporter [Daphnia magna]
	Unigene0026906	4.8026	2.9558	0.3574	0.0222	0	0.0815	0	0	2.184	2.70527	0.0345667	0.728	-6.29025	6.56e-06	0.00189681	yes	-1.89376	0.261629	0.742324	no	--
	Unigene0033978	227.072	255.912	285.699	1456.57	1917.73	1198.98	1091.32	688.682	279.743	256.227	1524.43	686.582	2.57277	0.000313402	0.018891	yes	1.42201	0.0467265	0.346701	no	--
	Unigene0055100	0	0	6.1774	0	0	0	0	0	0	2.05913	0.001	0.001	-11.0078	0.00139119	0.0426031	yes	-11.0078	0.00152125	0.0521498	no	--
	Unigene0049154	0.5153	0.5007	1.2751	0	0	0	0.0643	0.0932	0	0.7637	0.001	0.0525	-9.57686	0.00040655	0.021869	yes	-3.86262	0.00556377	0.109255	no	--
	Unigene0032606	14.9057	11.8295	12.9698	0.9189	0.9309	3.2886	1.8045	1.2907	94.2446	13.235	1.7128	32.4466	-2.94993	0.00091333	0.0335453	yes	1.29371	0.279888	0.755645	no	--
	Unigene0032865	0	0	0.1668	49.7679	0.093	0	1.502	0	2.0952	0.0556	16.6203	1.19907	8.22365	0.00170183	0.0472228	yes	4.43068	0.00957453	0.149226	no	peritrophin-44-like protein [Eriocheir sinensis]
	Unigene0023031	5.7965	1.2253	0.7166	0	0	0	0	0	2.0792	2.57947	0.001	0.693067	-11.3329	2.68e-05	0.00437394	yes	-1.89601	0.209062	0.680699	no	Collagen alpha-1(XXI) chain [Papilio xuthus]
	Unigene0013356	6.0491	2.157	8.4727	0.6083	0.3618	0.7605	0.7776	1.2039	1.3512	5.5596	0.576867	1.1109	-3.26867	0.000329702	0.0194613	yes	-2.32325	0.00568392	0.110118	no	PREDICTED: proclotting enzyme [Microplitis demolitor]
	Unigene0032755	5.9532	4.7107	5.1418	1.0253	0.394	1.1274	1.0167	1.2953	1.4759	5.26857	0.8489	1.26263	-2.63374	0.000951314	0.0344023	yes	-2.06097	0.0041802	0.09326	no	PREDICTED: gem-associated protein 6-like [Limulus polyphemus]
	Unigene0012031	0.1965	0.3342	0.0896	1.5591	5.4127	1.6338	1.1156	1.4921	0.6115	0.206767	2.86853	1.07307	3.79424	0.000672442	0.0283552	yes	2.37566	0.0388473	0.315502	no	--
	Unigene0010912	9.1927	15.3551	3.217	1.6691	1.2143	1.1994	1.1471	2.065	1.6348	9.25493	1.36093	1.61563	-2.76563	0.00149203	0.0443423	yes	-2.51812	0.00282761	0.0735446	no	--
	Unigene0051440	0	0	0	0.6426	0.2402	0.4124	0	0.574	0.0706	0.001	0.431733	0.214867	8.754	0.00147204	0.0440475	yes	7.7473	0.0725468	0.431811	no	--
	Unigene0035095	0	0.3663	1.9635	2.8075	33.6795	21.3766	4.891	1.4991	3.7535	0.7766	19.2879	3.3812	4.63438	0.000695256	0.028758	yes	2.12229	0.0759861	0.440503	no	--
	Unigene0026058	18.3874	9.1083	5.7969	1.2662	1.7843	0.7144	1.3509	2.9905	0.1604	11.0975	1.25497	1.5006	-3.14452	0.000658866	0.0280344	yes	-2.88663	0.00565713	0.109838	no	--
	Unigene0005883	11.523	29.4457	17.986	86.7653	180.506	144.921	119.434	24.414	8.3177	19.6516	137.397	50.7219	2.80564	0.000273066	0.0174942	yes	1.36797	0.129161	0.56351	no	Protein-L-isoaspartate O-methyltransferase [Oxytricha trifallax]
	Unigene0046907	0.2458	1.1146	1.4939	0	0	0	0	0	0.408	0.951433	0.001	0.136	-9.89396	0.000434388	0.0224267	yes	-2.8065	0.0597847	0.392449	no	--
	Unigene0011614	0.2358	0	0	1.1758	1.4387	1.0291	0.9884	0.2984	0.1761	0.0786	1.21453	0.487633	3.94973	0.00137172	0.0423752	yes	2.6332	0.0824477	0.45831	no	--
	Unigene0000754	0.1134	0.2571	0.1034	4.1769	4.6608	1.414	0.4952	0.9327	0.494	0.157967	3.41723	0.640633	4.43514	4.31e-05	0.00582488	yes	2.01988	0.0661613	0.411961	no	--
	Unigene0052593	3.1982	2.5763	1.8416	0.0954	0	0.2624	0	0.4261	0.7334	2.5387	0.119267	0.3865	-4.41183	0.000119033	0.0108811	yes	-2.71555	0.0146694	0.191064	no	--
	Unigene0003265	0.0747	0	0	1.3553	0.6967	0.699	1.2401	0.5674	0	0.0249	0.917	0.6025	5.2027	0.000710483	0.0291738	yes	4.59674	0.0284704	0.269471	no	--
	Unigene0008270	12.7712	17.849	22.8247	85.6871	112.064	68.8656	78.7853	40.7739	34.929	17.815	88.8724	51.4961	2.31865	0.00140891	0.0428896	yes	1.53137	0.0297989	0.275789	no	--
	Unigene0007911	16.0654	17.8884	8.431	49.1842	111.127	80.2824	19.828	48.335	16.9428	14.1283	80.1979	28.3686	2.50498	0.00121629	0.0397948	yes	1.00571	0.186905	0.652256	no	--
	Unigene0031986	0	0	0	0.0559	1.6303	0.4357	0.0646	0.6242	0	0.001	0.7073	0.2296	9.46618	6.05e-05	0.00720558	yes	7.84298	0.0119085	0.169821	no	--
	Unigene0032512	0	0.0609	0.0245	7.4907	0.1138	0.0838	0.5162	0.068	0.2675	0.0284667	2.56277	0.2839	6.49228	0.000470903	0.023395	yes	3.31804	0.0200365	0.224408	no	PREDICTED: chymotrypsin-2-like [Monomorium pharaonis]
	Unigene0000869	0.2601	0.7668	2.419	0.059	0.0441	0.0541	0	0.3951	0.1943	1.14863	0.0524	0.196467	-4.45421	0.000857556	0.0323177	yes	-2.54756	0.0471563	0.348126	no	--
	Unigene0056948	0	0.074	24.0884	0	0	0.0678	0	0.1651	0	8.05413	0.0226	0.0550333	-8.47726	0.000947405	0.0343389	yes	-7.19328	0.00220189	0.0635784	no	--
	Unigene0049823	0	0.0951	18.0472	0	0	0.0872	0	0.3185	0.1044	6.04743	0.0290667	0.140967	-7.70081	0.0016321	0.0463212	yes	-5.4229	0.00935331	0.14772	no	PREDICTED: dynein heavy chain 12, axonemal-like [Hydra vulgaris]
	Unigene0054402	0.0943	0.0535	17.9259	0.1069	0.1599	0.049	0.3295	0	0.4109	6.02457	0.105267	0.2468	-5.83874	0.00180938	0.0488081	yes	-4.60944	0.0126373	0.1757	no	Octopamine receptor beta-1R [Camponotus floridanus]
	Unigene0009557	2.0913	0.9385	8.8182	0	0.2216	0.1358	0	0	1.1932	3.94933	0.119133	0.397733	-5.05096	0.000106814	0.0103115	yes	-3.31174	0.0293891	0.273771	no	GD22520 [Drosophila simulans]
	Unigene0056682	4.0032	3.0409	1.5694	0.0908	0	0	0.035	0.2027	1.2957	2.87117	0.0302667	0.511133	-6.56776	6.41e-07	0.00037231	yes	-2.48987	0.029665	0.274969	no	--
	Unigene0004051	0.0887	0	0	0.8044	0.6767	1.1985	0.9298	0.7859	0	0.0295667	0.8932	0.5719	4.91694	0.00154124	0.0452799	yes	4.27372	0.0474034	0.348694	no	--
	Unigene0018698	1.7038	1.1183	0.0818	0	0	0	0	0	0.2233	0.967967	0.001	0.0744333	-9.91881	0.00164728	0.0465064	yes	-3.70094	0.0197959	0.223345	no	--
	Unigene0000359	0	0.1107	0.1781	1.6052	1.2831	1.7763	1.109	0.309	0.3647	0.0962667	1.55487	0.594233	4.01361	0.000301957	0.0184839	yes	2.62592	0.0427515	0.331681	no	--
	Unigene0023382	1.3349	2.1506	6.4373	0.1195	0	0.5111	0.2455	0.7113	0.0875	3.3076	0.2102	0.3481	-3.97595	0.00147921	0.044101	yes	-3.24821	0.00283123	0.0735446	no	--
	Unigene0029619	0.3836	0	0.2998	1.9256	3.9945	2.2212	1.1966	1.7339	0.2047	0.2278	2.71377	1.04507	3.57446	0.000996631	0.0355396	yes	2.19776	0.0780092	0.446679	no	Guanine nucleotide-binding protein G(o) subunit alpha, partial [Trichinella pseudospiralis]
	Unigene0051900	0.7188	2.6328	0	0	0	0	0	0.4199	0.2065	1.1172	0.001	0.2088	-10.1257	0.000859186	0.0323217	yes	-2.41969	0.122105	0.550356	no	--
	Unigene0045795	0.099	0	0.0903	1.291	1.0493	0.5661	0.4325	0.1253	0.1233	0.0631	0.9688	0.227033	3.94049	0.000995251	0.0355128	yes	1.84719	0.258393	0.739314	no	--
	Unigene0003315	0	0	0.1472	30.8809	0.0684	0.5034	0.9518	0.5108	0.4019	0.0490667	10.4842	0.6215	7.73926	0.000348365	0.0200001	yes	3.66294	0.00487078	0.101276	no	--
	Unigene0039300	2.6221	3.0435	0.4553	0.1415	0	0.0649	0	0.158	0.3109	2.0403	0.0688	0.1563	-4.89023	0.000161816	0.0129709	yes	-3.70639	0.00304031	0.0771389	no	--
	Unigene0017171	0	0	0	1.7283	2.4722	2.3425	0.1158	2.5169	0	0.001	2.181	0.877567	11.0908	4.07e-07	0.000280556	yes	9.77736	0.00689101	0.123768	no	--
	Unigene0026115	7.0381	8.5776	192.251	0.1435	0.5813	4.4745	5.4286	3.7393	10.6401	69.289	1.7331	6.60267	-5.3212	0.000308578	0.0186977	yes	-3.39151	0.00298595	0.0762816	no	PREDICTED: calcyphosin-like protein [Halyomorpha halys]
	Unigene0006844	4.146	1.1854	0.1315	0	0	0.1124	0	2.8746	0.0449	1.82097	0.0374667	0.973167	-5.60295	0.000376091	0.0209518	yes	-0.903946	0.560067	0.945621	no	--
	Unigene0041595	13.4756	18.3178	27.5941	112.755	188.019	110.926	112.187	135.85	10.9255	19.7958	137.233	86.3207	2.79336	0.00017619	0.0136258	yes	2.12451	0.0136679	0.183606	no	PREDICTED: 26S proteasome non-ATPase regulatory subunit 10-like [Amphimedon queenslandica]
	Unigene0028600	0.4173	0.172	0.1384	1.7632	4.8234	4.3767	0.4639	0.4801	0.2361	0.242567	3.65443	0.393367	3.91319	0.000117255	0.0107772	yes	0.697493	0.519578	0.925861	no	--
	Unigene0040163	37.9713	46.2518	4.9455	2.8109	1.0655	6.4074	0.8724	6.7562	10.8474	29.7229	3.42793	6.15867	-3.11616	0.00174571	0.0478879	yes	-2.27088	0.0226465	0.239831	no	--
	Unigene0044195	0.5226	3.2217	1.8165	9.367	22.3686	18.3311	8.901	2.1495	0.4066	1.8536	16.6889	3.81903	3.17049	0.000722493	0.0294737	yes	1.04288	0.334709	0.809492	no	--
	Unigene0001066	1.8031	2.1044	0.4351	0	0	0	0	0.0671	0.3301	1.44753	0.001	0.1324	-10.4994	6.26e-06	0.00185762	yes	-3.45062	0.00594231	0.11309	no	--
	Unigene0012733	0.1385	0.0523	0.0631	16.8738	0.0782	0.048	0.1512	0.0292	0.4022	0.0846333	5.66667	0.1942	6.06513	0.00074111	0.029729	yes	1.19825	0.301255	0.780456	no	PREDICTED: tyrosine-protein phosphatase Lar-like isoform X7 [Octopus bimaculoides]
	Unigene0025698	0	0.0597	0	1.0154	1.4292	0.8215	1.2887	0.1334	0.1312	0.0199	1.0887	0.517767	5.77369	3.59e-05	0.00518977	yes	4.70146	0.0113664	0.16543	no	--
	Unigene0009077	0	0	0	0.9436	1.2347	0.6488	1.6359	0	0.3886	0.001	0.942367	0.674833	9.88014	0.000549003	0.0255166	yes	9.39839	0.0190303	0.218729	no	--
	Unigene0059399	3.0535	3.1113	0.0705	0	0	0.1607	0	0	1.1548	2.07843	0.0535667	0.384933	-5.27802	0.000900531	0.0333137	yes	-2.43282	0.135325	0.574351	no	--
	Unigene0010874	0	0	0	1.2926	0.5638	0.5432	0.0415	0	0	0.001	0.799867	0.0138333	9.64362	3.21e-05	0.00485653	yes	3.79008	1	1	no	--
	Unigene0050447	0.0814	0.1845	0	1.2916	1.3106	0.6767	0.6398	0.309	0.4053	0.0886333	1.09297	0.451367	3.62426	0.00162927	0.0462978	yes	2.34838	0.0516015	0.36402	no	hypothetical protein PFHG_02094 [Plasmodium falciparum HB3]
	Unigene0026202	1.4855	2.56	0.2709	0.0674	0	0.1235	0	0.3008	0.7397	1.4388	0.0636333	0.346833	-4.49894	0.000758432	0.0300174	yes	-2.05255	0.110348	0.526622	no	--
	Unigene0022303	0.426	0.322	0.4747	2.8972	3.2897	2.804	3.5968	1.1981	2.0623	0.407567	2.99697	2.28573	2.8784	0.00147507	0.0440475	yes	2.48755	0.00820021	0.13673	no	--
	Unigene0012998	3.6869	0.0685	0.0551	0	0	0	0	0.0765	0	1.27017	0.001	0.0255	-10.3108	0.00143213	0.0432832	yes	-5.63838	0.0056829	0.110118	no	--
	Unigene0002068	3.9663	2.5416	0.4717	0	0.2923	0.0896	0.0753	1.9642	9.3384	2.32653	0.1273	3.79263	-4.19188	0.00107233	0.0370246	yes	0.705018	0.579888	0.949626	no	--
	Unigene0051481	388.599	335.074	138.995	51.5555	24.4456	29.023	30.8454	83.9865	65.6759	287.556	35.008	60.1693	-3.03809	0.000119917	0.0108931	yes	-2.25674	0.00258921	0.0700384	no	--
	Unigene0025570	0.0646	0	0	1.1708	1.0943	0.4697	0.2255	0.6536	0.3215	0.0215333	0.9116	0.4002	5.40376	0.000374381	0.0208772	yes	4.21608	0.0193069	0.220632	no	--
[truncated: 889 more rows]
