# Supplementary material for: Different Immune Responses of the Lymphoid Organ in Shrimp at Early Challenge Stage of Vibrio parahaemolyticus and WSSV
Source: Animals (Basel). 2021 Jul 21;11(8):2160. doi: 10.3390/ani11082160 (PMC8388422; doi:10.3390/ani11082160)
Supplement: Supplementary file 1 [file animals-11-02160-s001.zip › Table S3.xlsx]

## Sheet: VOka vs POka.go
Table S3: GO enrichment analysis of all DEGs from VOka group
Cellular component	GO ID	Description	GeneRatio (41)	BgRatio (2040)	pvalue	qvalue	geneID
	GO:0044421	extracellular region part	11	44	2.48097e-10	1.0185e-08	Unigene0006314;Unigene0006596;Unigene0007837;Unigene0008624;Unigene0008625;Unigene0040666;Unigene0040667;Unigene0040669;Unigene0040871;Unigene0040873;Unigene0049152
	GO:0005576	extracellular region	11	49	8.79602e-10	1.8055e-08	Unigene0006314;Unigene0006596;Unigene0007837;Unigene0008624;Unigene0008625;Unigene0040666;Unigene0040667;Unigene0040669;Unigene0040871;Unigene0040873;Unigene0049152
	GO:0032993	protein-DNA complex	1	1	0.020098	0.206269	Unigene0010056
	GO:0036387	pre-replicative complex	1	1	0.020098	0.206269	Unigene0010056
	GO:0015629	actin cytoskeleton	3	35	0.0315929	0.259394	Unigene0000535;Unigene0015817;Unigene0036774
	GO:0005856	cytoskeleton	6	130	0.0424614	0.290526	Unigene0000535;Unigene0003400;Unigene0004461;Unigene0014086;Unigene0015817;Unigene0036774
	GO:0030141	secretory granule	1	3	0.0591188	0.303373	Unigene0000162
	GO:0099503	secretory vesicle	1	3	0.0591188	0.303373	Unigene0000162
	GO:0005887	integral component of plasma membrane	1	5	0.0966222	0.39666	Unigene0003638
	GO:0031226	intrinsic component of plasma membrane	1	5	0.0966222	0.39666	Unigene0003638
	GO:0030286	dynein complex	1	6	0.114823	0.428526	Unigene0003400
	GO:0044459	plasma membrane part	1	13	0.232582	0.730458	Unigene0003638
	GO:0016023	cytoplasmic, membrane-bounded vesicle	1	24	0.387412	0.730458	Unigene0000162
	GO:0031988	membrane-bounded vesicle	1	24	0.387412	0.730458	Unigene0000162
	GO:0019012	virion	1	25	0.39987	0.730458	Unigene0023007
	GO:0031410	cytoplasmic vesicle	1	25	0.39987	0.730458	Unigene0000162
	GO:0044423	virion part	1	25	0.39987	0.730458	Unigene0023007
	GO:0005875	microtubule associated complex	1	26	0.412081	0.730458	Unigene0003400
	GO:0005886	plasma membrane	1	26	0.412081	0.730458	Unigene0003638
	GO:0031982	vesicle	1	26	0.412081	0.730458	Unigene0000162
	GO:0071944	cell periphery	1	27	0.42405	0.730458	Unigene0003638
	GO:0012505	endomembrane system	1	28	0.435781	0.730458	Unigene0000162
	GO:0043228	non-membrane-bounded organelle	6	273	0.47541	0.730458	Unigene0000535;Unigene0003400;Unigene0004461;Unigene0014086;Unigene0015817;Unigene0036774
	GO:0043232	intracellular non-membrane-bounded organelle	6	273	0.47541	0.730458	Unigene0000535;Unigene0003400;Unigene0004461;Unigene0014086;Unigene0015817;Unigene0036774
	GO:0015630	microtubule cytoskeleton	2	79	0.476716	0.730458	Unigene0003400;Unigene0004461
	GO:0016021	integral component of membrane	1	32	0.480416	0.730458	Unigene0003638
	GO:1902494	catalytic complex	1	32	0.480416	0.730458	Unigene0003400
	GO:0044430	cytoskeletal part	1	48	0.626954	0.911729	Unigene0003400
	GO:0043234	protein complex	4	286	0.847993	0.911729	Unigene0003400;Unigene0004461;Unigene0009208;Unigene0022211
	GO:0016020	membrane	13	787	0.859362	0.911729	Unigene0000162;Unigene0000389;Unigene0000447;Unigene0003638;Unigene0004902;Unigene0010959;Unigene0012322;Unigene0021407;Unigene0030169;Unigene0031501;Unigene0033499;Unigene0038190;Unigene0054402
	GO:0031224	intrinsic component of membrane	5	383	0.908053	0.911729	Unigene0000447;Unigene0003638;Unigene0010959;Unigene0030169;Unigene0054402
	GO:0043229	intracellular organelle	12	843	0.961703	0.911729	Unigene0000162;Unigene0000535;Unigene0003400;Unigene0004461;Unigene0009208;Unigene0010056;Unigene0014086;Unigene0015817;Unigene0033227;Unigene0036774;Unigene0038190;Unigene0051852
	GO:0043226	organelle	12	870	0.973889	0.911729	Unigene0000162;Unigene0000535;Unigene0003400;Unigene0004461;Unigene0009208;Unigene0010056;Unigene0014086;Unigene0015817;Unigene0033227;Unigene0036774;Unigene0038190;Unigene0051852
	GO:0044425	membrane part	5	467	0.974066	0.911729	Unigene0000447;Unigene0003638;Unigene0010959;Unigene0030169;Unigene0054402
	GO:0044444	cytoplasmic part	1	223	0.99174	0.911729	Unigene0000162
	GO:0005737	cytoplasm	1	229	0.992798	0.911729	Unigene0000162
	GO:0044446	intracellular organelle part	1	234	0.993578	0.911729	Unigene0003400
	GO:0032991	macromolecular complex	5	553	0.994252	0.911729	Unigene0003400;Unigene0004461;Unigene0009208;Unigene0010056;Unigene0022211
	GO:0043231	intracellular membrane-bounded organelle	5	592	0.997286	0.911729	Unigene0000162;Unigene0009208;Unigene0010056;Unigene0038190;Unigene0051852
	GO:0044424	intracellular part	16	1213	0.99763	0.911729	Unigene0000162;Unigene0000535;Unigene0003400;Unigene0004461;Unigene0008094;Unigene0009208;Unigene0010056;Unigene0014086;Unigene0015817;Unigene0027545;Unigene0028111;Unigene0033227;Unigene0036774;Unigene0038190;Unigene0040691;Unigene0051852
	GO:0044422	organelle part	1	285	0.998042	0.911729	Unigene0003400
	GO:0043227	membrane-bounded organelle	5	631	0.99877	0.911729	Unigene0000162;Unigene0009208;Unigene0010056;Unigene0038190;Unigene0051852
	GO:0005622	intracellular	16	1245	0.998801	0.911729	Unigene0000162;Unigene0000535;Unigene0003400;Unigene0004461;Unigene0008094;Unigene0009208;Unigene0010056;Unigene0014086;Unigene0015817;Unigene0027545;Unigene0028111;Unigene0033227;Unigene0036774;Unigene0038190;Unigene0040691;Unigene0051852
	GO:0005623	cell	18	1367	0.999395	0.911729	Unigene0000162;Unigene0000535;Unigene0003400;Unigene0003638;Unigene0004461;Unigene0008094;Unigene0008482;Unigene0009208;Unigene0010056;Unigene0014086;Unigene0015817;Unigene0027545;Unigene0028111;Unigene0033227;Unigene0036774;Unigene0038190;Unigene0040691;Unigene0051852
	GO:0044464	cell part	18	1367	0.999395	0.911729	Unigene0000162;Unigene0000535;Unigene0003400;Unigene0003638;Unigene0004461;Unigene0008094;Unigene0008482;Unigene0009208;Unigene0010056;Unigene0014086;Unigene0015817;Unigene0027545;Unigene0028111;Unigene0033227;Unigene0036774;Unigene0038190;Unigene0040691;Unigene0051852
Molecular function	GO ID	Description	GeneRatio (161)	BgRatio (4762)	pvalue	qvalue	geneID
	GO:0016787	hydrolase activity	67	1065	2.10305e-08	2.1916e-06	Unigene0000162;Unigene0000387;Unigene0000535;Unigene0000850;Unigene0003400;Unigene0004352;Unigene0004353;Unigene0004461;Unigene0004902;Unigene0005645;Unigene0005877;Unigene0006379;Unigene0006380;Unigene0006516;Unigene0006596;Unigene0007993;Unigene0008346;Unigene0008624;Unigene0008625;Unigene0009062;Unigene0009208;Unigene0010056;Unigene0010203;Unigene0010283;Unigene0011641;Unigene0013612;Unigene00…
	GO:0070011	peptidase activity, acting on L-amino acid peptides	21	196	1.92765e-06	0.000100441	Unigene0000162;Unigene0004352;Unigene0004353;Unigene0004902;Unigene0006379;Unigene0006380;Unigene0006516;Unigene0006596;Unigene0007993;Unigene0008624;Unigene0008625;Unigene0013612;Unigene0019447;Unigene0039600;Unigene0039602;Unigene0040871;Unigene0040873;Unigene0041846;Unigene0042231;Unigene0044696;Unigene0044700
	GO:0008233	peptidase activity	22	235	1.02e-05	0.000354317	Unigene0000162;Unigene0004352;Unigene0004353;Unigene0004902;Unigene0006379;Unigene0006380;Unigene0006516;Unigene0006596;Unigene0007993;Unigene0008624;Unigene0008625;Unigene0013612;Unigene0019447;Unigene0039600;Unigene0039602;Unigene0040871;Unigene0040873;Unigene0041846;Unigene0042231;Unigene0044696;Unigene0044700;Unigene0049813
	GO:0004175	endopeptidase activity	13	110	7.14011e-05	0.00186019	Unigene0000162;Unigene0006379;Unigene0006380;Unigene0006516;Unigene0006596;Unigene0007993;Unigene0008624;Unigene0008625;Unigene0013612;Unigene0019447;Unigene0040871;Unigene0040873;Unigene0042231
	GO:0003824	catalytic activity	122	3061	0.000995137	0.0207407	Unigene0000162;Unigene0000387;Unigene0000535;Unigene0000850;Unigene0000874;Unigene0003400;Unigene0004106;Unigene0004352;Unigene0004353;Unigene0004461;Unigene0004836;Unigene0004902;Unigene0005645;Unigene0005710;Unigene0005877;Unigene0006113;Unigene0006336;Unigene0006337;Unigene0006379;Unigene0006380;Unigene0006516;Unigene0006596;Unigene0007993;Unigene0008094;Unigene0008173;Unigene0008346;Unigene00…
	GO:0016798	hydrolase activity, acting on glycosyl bonds	11	126	0.00330132	0.0573388	Unigene0011641;Unigene0015966;Unigene0019904;Unigene0033045;Unigene0033794;Unigene0040391;Unigene0040965;Unigene0042172;Unigene0043096;Unigene0053759;Unigene0056226
	GO:0001871	pattern binding	2	4	0.00651741	0.0848978	Unigene0011641;Unigene0053759
	GO:0030247	polysaccharide binding	2	4	0.00651741	0.0848978	Unigene0011641;Unigene0053759
	GO:0030246	carbohydrate binding	2	5	0.0106218	0.122989	Unigene0011641;Unigene0053759
	GO:0008146	sulfotransferase activity	2	7	0.0213325	0.222307	Unigene0041428;Unigene0051852
	GO:0098772	molecular function regulator	6	68	0.0264674	0.227852	Unigene0000529;Unigene0007837;Unigene0023190;Unigene0031232;Unigene0040691;Unigene0053122
	GO:0030234	enzyme regulator activity	5	52	0.0300187	0.227852	Unigene0007837;Unigene0023190;Unigene0031232;Unigene0040691;Unigene0053122
	GO:0003933	GTP cyclohydrolase activity	1	1	0.0338093	0.227852	Unigene0028111
	GO:0046915	transition metal ion transmembrane transporter activity	1	1	0.0338093	0.227852	Unigene0038190
	GO:0016160	amylase activity	2	9	0.0349833	0.227852	Unigene0040965;Unigene0042172
	GO:0019887	protein kinase regulator activity	2	9	0.0349833	0.227852	Unigene0023190;Unigene0040691
	GO:0003678	DNA helicase activity	2	10	0.042774	0.247639	Unigene0009208;Unigene0010056
	GO:0019207	kinase regulator activity	2	10	0.042774	0.247639	Unigene0023190;Unigene0040691
	GO:0016831	carboxy-lyase activity	2	11	0.0511406	0.253781	Unigene0012377;Unigene0032623
	GO:0016861	intramolecular oxidoreductase activity, interconverting aldoses and ketoses	2	11	0.0511406	0.253781	Unigene0005710;Unigene0035502
	GO:0017076	purine nucleotide binding	2	11	0.0511406	0.253781	Unigene0008346;Unigene0029619
	GO:0032403	protein complex binding	2	12	0.060036	0.272016	Unigene0008346;Unigene0029619
	GO:0061135	endopeptidase regulator activity	2	12	0.060036	0.272016	Unigene0007837;Unigene0031232
	GO:0019238	cyclohydrolase activity	1	2	0.0664824	0.288674	Unigene0028111
	GO:0016782	transferase activity, transferring sulfur-containing groups	2	14	0.0792357	0.317584	Unigene0041428;Unigene0051852
	GO:0061134	peptidase regulator activity	2	14	0.0792357	0.317584	Unigene0007837;Unigene0031232
	GO:0004857	enzyme inhibitor activity	2	15	0.0894575	0.345275	Unigene0031232;Unigene0053122
	GO:0003995	acyl-CoA dehydrogenase activity	1	3	0.0980573	0.347517	Unigene0004106
	GO:0016706	oxidoreductase activity, acting on paired donors, with incorporation or reduction of molecular oxygen, 2-oxoglutarate as one donor, and incorporation of one atom each of oxygen into both donors	1	3	0.0980573	0.347517	Unigene0011047
	GO:0016860	intramolecular oxidoreductase activity	2	16	0.100043	0.347517	Unigene0005710;Unigene0035502
	GO:0016765	transferase activity, transferring alkyl or aryl (other than methyl) groups	2	17	0.110955	0.37299	Unigene0040456;Unigene0040459
	GO:0004553	hydrolase activity, hydrolyzing O-glycosyl compounds	5	77	0.11796	0.384146	Unigene0015966;Unigene0019904;Unigene0040391;Unigene0040965;Unigene0042172
	GO:0004866	endopeptidase inhibitor activity	1	4	0.128571	0.394071	Unigene0031232
	GO:0015081	sodium ion transmembrane transporter activity	1	4	0.128571	0.394071	Unigene0030169
	GO:0044877	macromolecular complex binding	2	20	0.145328	0.432705	Unigene0008346;Unigene0029619
	GO:0004842	ubiquitin-protein transferase activity	1	5	0.158058	0.45005	Unigene0022211
	GO:0097367	carbohydrate derivative binding	26	630	0.15979	0.45005	Unigene0000535;Unigene0000850;Unigene0004461;Unigene0005645;Unigene0008094;Unigene0008346;Unigene0008482;Unigene0010283;Unigene0014330;Unigene0015125;Unigene0015817;Unigene0019463;Unigene0019915;Unigene0020326;Unigene0026621;Unigene0029351;Unigene0029619;Unigene0031697;Unigene0033794;Unigene0036352;Unigene0036774;Unigene0040391;Unigene0040456;Unigene0040459;Unigene0044073;Unigene0049152
	GO:0017111	nucleoside-triphosphatase activity	12	265	0.18386	0.498482	Unigene0000535;Unigene0003400;Unigene0004461;Unigene0005645;Unigene0008346;Unigene0009208;Unigene0010056;Unigene0015125;Unigene0015817;Unigene0019463;Unigene0029619;Unigene0036774
	GO:0030414	peptidase inhibitor activity	1	6	0.186553	0.498482	Unigene0031232
	GO:0016830	carbon-carbon lyase activity	2	24	0.193891	0.505136	Unigene0012377;Unigene0032623
	GO:0016462	pyrophosphatase activity	12	273	0.211176	0.53675	Unigene0000535;Unigene0003400;Unigene0004461;Unigene0005645;Unigene0008346;Unigene0009208;Unigene0010056;Unigene0015125;Unigene0015817;Unigene0019463;Unigene0029619;Unigene0036774
	GO:0016818	hydrolase activity, acting on acid anhydrides, in phosphorus-containing anhydrides	12	276	0.221858	0.546423	Unigene0000535;Unigene0003400;Unigene0004461;Unigene0005645;Unigene0008346;Unigene0009208;Unigene0010056;Unigene0015125;Unigene0015817;Unigene0019463;Unigene0029619;Unigene0036774
	GO:0016817	hydrolase activity, acting on acid anhydrides	12	277	0.225468	0.546423	Unigene0000535;Unigene0003400;Unigene0004461;Unigene0005645;Unigene0008346;Unigene0009208;Unigene0010056;Unigene0015125;Unigene0015817;Unigene0019463;Unigene0029619;Unigene0036774
	GO:0005179	hormone activity	1	8	0.2407	0.553116	Unigene0001179
	GO:0016776	phosphotransferase activity, phosphate group as acceptor	1	8	0.2407	0.553116	Unigene0008094
	GO:0046873	metal ion transmembrane transporter activity	2	28	0.244153	0.553116	Unigene0030169;Unigene0038190
	GO:0004386	helicase activity	2	29	0.256833	0.561747	Unigene0009208;Unigene0010056
	GO:0016814	hydrolase activity, acting on carbon-nitrogen (but not peptide) bonds, in cyclic amidines	1	9	0.266415	0.561747	Unigene0028111
	GO:0019842	vitamin binding	1	9	0.266415	0.561747	Unigene0011047
	GO:0016209	antioxidant activity	2	30	0.269525	0.561747	Unigene0004836;Unigene0038402
	GO:0016705	oxidoreductase activity, acting on paired donors, with incorporation or reduction of molecular oxygen	2	33	0.307524	0.628378	Unigene0011047;Unigene0038402
	GO:0044389	ubiquitin-like protein ligase binding	1	11	0.315276	0.631829	Unigene0022211
	GO:0008237	metallopeptidase activity	1	12	0.33848	0.653207	Unigene0004902
	GO:0051213	dioxygenase activity	1	12	0.33848	0.653207	Unigene0011047
	GO:0005085	guanyl-nucleotide exchange factor activity	1	16	0.423736	0.802868	Unigene0000529
	GO:0004930	G-protein coupled receptor activity	1	17	0.443285	0.824909	Unigene0010959
	GO:0016763	transferase activity, transferring pentosyl groups	1	22	0.531572	0.890684	Unigene0043165
	GO:0000166	nucleotide binding	3	83	0.536964	0.890684	Unigene0004106;Unigene0008346;Unigene0029619
	GO:1901265	nucleoside phosphate binding	3	83	0.536964	0.890684	Unigene0004106;Unigene0008346;Unigene0029619
	GO:0004888	transmembrane signaling receptor activity	2	54	0.550298	0.890684	Unigene0010959;Unigene0054402
	GO:0008238	exopeptidase activity	1	24	0.562856	0.890684	Unigene0004902
	GO:0019787	ubiquitin-like protein transferase activity	1	24	0.562856	0.890684	Unigene0022211
	GO:0060089	molecular transducer activity	4	120	0.583674	0.890684	Unigene0008346;Unigene0010959;Unigene0029619;Unigene0054402
	GO:0005102	receptor binding	1	26	0.592063	0.890684	Unigene0001179
	GO:0016903	oxidoreductase activity, acting on the aldehyde or oxo group of donors	1	28	0.61933	0.890684	Unigene0039602
	GO:0022890	inorganic cation transmembrane transporter activity	2	64	0.64342	0.890684	Unigene0030169;Unigene0038190
	GO:0099600	transmembrane receptor activity	2	64	0.64342	0.890684	Unigene0010959;Unigene0054402
	GO:0004871	signal transducer activity	3	100	0.664005	0.890684	Unigene0010959;Unigene0015920;Unigene0054402
	GO:0004721	phosphoprotein phosphatase activity	1	34	0.69073	0.890684	Unigene0053910
	GO:0016810	hydrolase activity, acting on carbon-nitrogen (but not peptide) bonds	1	34	0.69073	0.890684	Unigene0028111
	GO:0038023	signaling receptor activity	2	70	0.691655	0.890684	Unigene0010959;Unigene0054402
	GO:0016853	isomerase activity	2	74	0.720754	0.890684	Unigene0005710;Unigene0035502
	GO:0016627	oxidoreductase activity, acting on the CH-CH group of donors	1	37	0.721267	0.890684	Unigene0004106
	GO:0019899	enzyme binding	1	37	0.721267	0.890684	Unigene0022211
	GO:0016757	transferase activity, transferring glycosyl groups	2	75	0.72766	0.890684	Unigene0012322;Unigene0043165
	GO:0043167	ion binding	24	782	0.73311	0.890684	Unigene0000162;Unigene0004836;Unigene0006113;Unigene0006336;Unigene0006337;Unigene0008173;Unigene0011047;Unigene0012377;Unigene0015125;Unigene0025329;Unigene0026115;Unigene0028112;Unigene0040047;Unigene0040456;Unigene0040459;Unigene0040965;Unigene0042172;Unigene0043125;Unigene0043165;Unigene0043663;Unigene0043665;Unigene0043666;Unigene0043667;Unigene0043668
	GO:0008092	cytoskeletal protein binding	2	77	0.741041	0.890684	Unigene0015817;Unigene0036774
	GO:0051540	metal cluster binding	1	40	0.748805	0.890684	Unigene0043165
	GO:0046906	tetrapyrrole binding	1	42	0.765644	0.890684	Unigene0038402
	GO:0004872	receptor activity	2	81	0.766133	0.890684	Unigene0010959;Unigene0054402
	GO:0016829	lyase activity	2	83	0.777874	0.890684	Unigene0012377;Unigene0032623
	GO:0008324	cation transmembrane transporter activity	2	84	0.78355	0.890684	Unigene0030169;Unigene0038190
	GO:0016614	oxidoreductase activity, acting on CH-OH group of donors	1	48	0.80972	0.890684	Unigene0000874
	GO:0003677	DNA binding	2	91	0.819845	0.890684	Unigene0020305;Unigene0035355
	GO:0015077	monovalent inorganic cation transmembrane transporter activity	1	50	0.822497	0.890684	Unigene0030169
	GO:0016491	oxidoreductase activity	9	344	0.833738	0.890684	Unigene0000874;Unigene0004106;Unigene0011047;Unigene0021115;Unigene0038402;Unigene0039602;Unigene0043125;Unigene0056852;Unigene0056987
	GO:0022891	substrate-specific transmembrane transporter activity	4	170	0.834522	0.890684	Unigene0021407;Unigene0030169;Unigene0033499;Unigene0038190
	GO:0043169	cation binding	19	678	0.845322	0.890684	Unigene0000162;Unigene0004836;Unigene0006113;Unigene0006336;Unigene0006337;Unigene0008173;Unigene0011047;Unigene0015125;Unigene0025329;Unigene0026115;Unigene0040456;Unigene0040459;Unigene0043125;Unigene0043165;Unigene0043663;Unigene0043665;Unigene0043666;Unigene0043667;Unigene0043668
	GO:0043168	anion binding	1	57	0.860862	0.890684	Unigene0012377
	GO:0001883	purine nucleoside binding	15	578	0.895604	0.890684	Unigene0000535;Unigene0004461;Unigene0005645;Unigene0008094;Unigene0008346;Unigene0008482;Unigene0015125;Unigene0015817;Unigene0019463;Unigene0029619;Unigene0031697;Unigene0036774;Unigene0040456;Unigene0040459;Unigene0044073
	GO:0032549	ribonucleoside binding	15	578	0.895604	0.890684	Unigene0000535;Unigene0004461;Unigene0005645;Unigene0008094;Unigene0008346;Unigene0008482;Unigene0015125;Unigene0015817;Unigene0019463;Unigene0029619;Unigene0031697;Unigene0036774;Unigene0040456;Unigene0040459;Unigene0044073
	GO:0032550	purine ribonucleoside binding	15	578	0.895604	0.890684	Unigene0000535;Unigene0004461;Unigene0005645;Unigene0008094;Unigene0008346;Unigene0008482;Unigene0015125;Unigene0015817;Unigene0019463;Unigene0029619;Unigene0031697;Unigene0036774;Unigene0040456;Unigene0040459;Unigene0044073
	GO:0001882	nucleoside binding	15	581	0.899865	0.890684	Unigene0000535;Unigene0004461;Unigene0005645;Unigene0008094;Unigene0008346;Unigene0008482;Unigene0015125;Unigene0015817;Unigene0019463;Unigene0029619;Unigene0031697;Unigene0036774;Unigene0040456;Unigene0040459;Unigene0044073
	GO:0001071	nucleic acid binding transcription factor activity	1	67	0.901806	0.890684	Unigene0020305
	GO:0022892	substrate-specific transporter activity	4	195	0.90315	0.890684	Unigene0021407;Unigene0030169;Unigene0033499;Unigene0038190
	GO:0005515	protein binding	6	275	0.911642	0.890684	Unigene0001179;Unigene0008346;Unigene0015817;Unigene0022211;Unigene0029619;Unigene0036774
	GO:0016791	phosphatase activity	1	75	0.925739	0.890684	Unigene0053910
	GO:0022857	transmembrane transporter activity	4	215	0.938653	0.890684	Unigene0021407;Unigene0030169;Unigene0033499;Unigene0038190
	GO:0015075	ion transmembrane transporter activity	2	138	0.95165	0.890684	Unigene0030169;Unigene0038190
	GO:0003723	RNA binding	1	89	0.954508	0.890684	Unigene0013596
	GO:0003676	nucleic acid binding	8	398	0.965868	0.890684	Unigene0005645;Unigene0012232;Unigene0013596;Unigene0019463;Unigene0020305;Unigene0032361;Unigene0035355;Unigene0042664
	GO:0042578	phosphoric ester hydrolase activity	1	100	0.969079	0.890684	Unigene0053910
	GO:0016874	ligase activity	1	106	0.97496	0.890684	Unigene0044073
	GO:0034061	DNA polymerase activity	1	109	0.97747	0.890684	Unigene0035710
	GO:0046914	transition metal ion binding	3	219	0.98166	0.890684	Unigene0000162;Unigene0011047;Unigene0015125
	GO:0005488	binding	73	2533	0.982538	0.890684	Unigene0000162;Unigene0000535;Unigene0000850;Unigene0001179;Unigene0003400;Unigene0004106;Unigene0004461;Unigene0004836;Unigene0005645;Unigene0005785;Unigene0006113;Unigene0006336;Unigene0006337;Unigene0007283;Unigene0008094;Unigene0008173;Unigene0008346;Unigene0008482;Unigene0009616;Unigene0010056;Unigene0010283;Unigene0011047;Unigene0011641;Unigene0011808;Unigene0012232;Unigene0012377;Unigene00…
	GO:0036094	small molecule binding	21	901	0.98279	0.890684	Unigene0000535;Unigene0003400;Unigene0004106;Unigene0004461;Unigene0005645;Unigene0008094;Unigene0008346;Unigene0008482;Unigene0011047;Unigene0014499;Unigene0015125;Unigene0015817;Unigene0019463;Unigene0028112;Unigene0029619;Unigene0030618;Unigene0031697;Unigene0036774;Unigene0040456;Unigene0040459;Unigene0044073
	GO:0005198	structural molecule activity	2	176	0.984512	0.890684	Unigene0004461;Unigene0038907
	GO:0005215	transporter activity	4	271	0.984661	0.890684	Unigene0021407;Unigene0030169;Unigene0033499;Unigene0038190
	GO:0016788	hydrolase activity, acting on ester bonds	2	184	0.987889	0.890684	Unigene0000387;Unigene0053910
	GO:0016779	nucleotidyltransferase activity	1	151	0.9949	0.890684	Unigene0035710
	GO:1901363	heterocyclic compound binding	27	1292	0.999403	0.890684	Unigene0000535;Unigene0003400;Unigene0004106;Unigene0004461;Unigene0005645;Unigene0008094;Unigene0008346;Unigene0008482;Unigene0012232;Unigene0013596;Unigene0014499;Unigene0015125;Unigene0015817;Unigene0019463;Unigene0020305;Unigene0028112;Unigene0029619;Unigene0031697;Unigene0032361;Unigene0035355;Unigene0036774;Unigene0038402;Unigene0040456;Unigene0040459;Unigene0042664;Unigene0044073;Unigene00…
	GO:0046872	metal ion binding	5	441	0.999478	0.890684	Unigene0000162;Unigene0011047;Unigene0015125;Unigene0026115;Unigene0043125
	GO:0016301	kinase activity	2	305	0.999758	0.890684	Unigene0008094;Unigene0010562
	GO:0097159	organic cyclic compound binding	28	1433	0.999939	0.890684	Unigene0000535;Unigene0003400;Unigene0004106;Unigene0004461;Unigene0005645;Unigene0008094;Unigene0008346;Unigene0008482;Unigene0012232;Unigene0013596;Unigene0014499;Unigene0015125;Unigene0015817;Unigene0019463;Unigene0020305;Unigene0028112;Unigene0029619;Unigene0030618;Unigene0031697;Unigene0032361;Unigene0035355;Unigene0036774;Unigene0038402;Unigene0040456;Unigene0040459;Unigene0042664;Unigene00…
	GO:0016772	transferase activity, transferring phosphorus-containing groups	6	572	0.999953	0.890684	Unigene0008094;Unigene0010562;Unigene0023190;Unigene0035710;Unigene0038847;Unigene0040691
	GO:0016740	transferase activity	15	1050	0.999996	0.890684	Unigene0008094;Unigene0010562;Unigene0012322;Unigene0022211;Unigene0023190;Unigene0035710;Unigene0038525;Unigene0038847;Unigene0040456;Unigene0040459;Unigene0040691;Unigene0041428;Unigene0043165;Unigene0047514;Unigene0051852
Biological process	GO ID	Description	GeneRatio (112)	BgRatio (3741)	pvalue	qvalue	geneID
	GO:0032963	collagen metabolic process	5	6	1.29023e-07	1.51206e-05	Unigene0006596;Unigene0008624;Unigene0008625;Unigene0040871;Unigene0040873
	GO:0044236	multicellular organism metabolic process	5	6	1.29023e-07	1.51206e-05	Unigene0006596;Unigene0008624;Unigene0008625;Unigene0040871;Unigene0040873
	GO:0044259	multicellular organismal macromolecule metabolic process	5	6	1.29023e-07	1.51206e-05	Unigene0006596;Unigene0008624;Unigene0008625;Unigene0040871;Unigene0040873
	GO:0006022	aminoglycan metabolic process	10	52	2.12737e-06	0.000186985	Unigene0000850;Unigene0010283;Unigene0014330;Unigene0019915;Unigene0020326;Unigene0026621;Unigene0029351;Unigene0033794;Unigene0036352;Unigene0040391
	GO:0031347	regulation of defense response	4	7	2.48726e-05	0.00174894	Unigene0006001;Unigene0006003;Unigene0020907;Unigene0022216
	GO:0080134	regulation of response to stress	4	13	0.000441846	0.0258906	Unigene0006001;Unigene0006003;Unigene0020907;Unigene0022216
	GO:1901135	carbohydrate derivative metabolic process	12	140	0.000832349	0.0390494	Unigene0000850;Unigene0008094;Unigene0010283;Unigene0014330;Unigene0019915;Unigene0020326;Unigene0026621;Unigene0029351;Unigene0033794;Unigene0036352;Unigene0040391;Unigene0043165
	GO:0042559	pteridine-containing compound biosynthetic process	2	2	0.00088855	0.0390494	Unigene0028111;Unigene0028112
	GO:0044707	single-multicellular organism process	10	115	0.0020553	0.0802889	Unigene0006138;Unigene0006596;Unigene0008624;Unigene0008625;Unigene0022211;Unigene0038190;Unigene0040871;Unigene0040873;Unigene0041434;Unigene0051852
	GO:0000075	cell cycle checkpoint	2	4	0.00512446	0.180165	Unigene0004461;Unigene0010056
	GO:0051246	regulation of protein metabolic process	6	57	0.00659098	0.210295	Unigene0000162;Unigene0007837;Unigene0023190;Unigene0031232;Unigene0040691;Unigene0053122
	GO:0009108	coenzyme biosynthetic process	4	27	0.00784926	0.210295	Unigene0028111;Unigene0028112;Unigene0040456;Unigene0040459
	GO:0030162	regulation of proteolysis	4	27	0.00784926	0.210295	Unigene0000162;Unigene0007837;Unigene0031232;Unigene0053122
	GO:0007187	G-protein coupled receptor signaling pathway, coupled to cyclic nucleotide second messenger	2	5	0.00837403	0.210295	Unigene0008346;Unigene0029619
	GO:0032501	multicellular organismal process	10	144	0.0102322	0.239828	Unigene0006138;Unigene0006596;Unigene0008624;Unigene0008625;Unigene0022211;Unigene0038190;Unigene0040871;Unigene0040873;Unigene0041434;Unigene0051852
	GO:0042558	pteridine-containing compound metabolic process	2	6	0.0123164	0.270636	Unigene0028111;Unigene0028112
	GO:0051188	cofactor biosynthetic process	4	32	0.0143435	0.296639	Unigene0028111;Unigene0028112;Unigene0040456;Unigene0040459
	GO:0048583	regulation of response to stimulus	5	51	0.0172659	0.33724	Unigene0000529;Unigene0006001;Unigene0006003;Unigene0020907;Unigene0022216
	GO:0032268	regulation of cellular protein metabolic process	5	54	0.0216626	0.33954	Unigene0007837;Unigene0023190;Unigene0031232;Unigene0040691;Unigene0053122
	GO:0044710	single-organism metabolic process	30	712	0.0261249	0.33954	Unigene0000874;Unigene0004106;Unigene0004836;Unigene0005710;Unigene0006113;Unigene0006336;Unigene0006337;Unigene0006596;Unigene0008094;Unigene0008173;Unigene0008624;Unigene0008625;Unigene0009208;Unigene0011047;Unigene0012377;Unigene0025329;Unigene0028111;Unigene0028112;Unigene0035502;Unigene0038402;Unigene0039602;Unigene0040871;Unigene0040873;Unigene0042531;Unigene0043165;Unigene0043663;Unigene00…
	GO:0045861	negative regulation of proteolysis	3	23	0.0299175	0.33954	Unigene0007837;Unigene0031232;Unigene0053122
	GO:0006584	catecholamine metabolic process	1	1	0.0299385	0.33954	Unigene0028112
	GO:0009396	folic acid-containing compound biosynthetic process	1	1	0.0299385	0.33954	Unigene0028111
	GO:0042398	cellular modified amino acid biosynthetic process	1	1	0.0299385	0.33954	Unigene0028111
	GO:0042417	dopamine metabolic process	1	1	0.0299385	0.33954	Unigene0028112
	GO:0044403	symbiosis, encompassing mutualism through parasitism	1	1	0.0299385	0.33954	Unigene0024973
	GO:0044419	interspecies interaction between organisms	1	1	0.0299385	0.33954	Unigene0024973
	GO:0045931	positive regulation of mitotic cell cycle	1	1	0.0299385	0.33954	Unigene0010056
	GO:0048871	multicellular organismal homeostasis	1	1	0.0299385	0.33954	Unigene0038190
	GO:1901990	regulation of mitotic cell cycle phase transition	1	1	0.0299385	0.33954	Unigene0010056
	GO:1901992	positive regulation of mitotic cell cycle phase transition	1	1	0.0299385	0.33954	Unigene0010056
	GO:0032269	negative regulation of cellular protein metabolic process	3	26	0.0411819	0.370341	Unigene0007837;Unigene0031232;Unigene0053122
	GO:0051248	negative regulation of protein metabolic process	3	26	0.0411819	0.370341	Unigene0007837;Unigene0031232;Unigene0053122
	GO:1901564	organonitrogen compound metabolic process	15	310	0.0413166	0.370341	Unigene0000850;Unigene0008094;Unigene0010283;Unigene0013596;Unigene0014330;Unigene0019915;Unigene0020326;Unigene0026621;Unigene0028111;Unigene0028112;Unigene0029351;Unigene0033794;Unigene0036352;Unigene0040391;Unigene0043165
	GO:0031324	negative regulation of cellular metabolic process	3	27	0.0453484	0.370341	Unigene0007837;Unigene0031232;Unigene0053122
	GO:0044699	single-organism process	59	1664	0.0472331	0.370341	Unigene0000162;Unigene0000874;Unigene0001179;Unigene0003400;Unigene0003638;Unigene0004106;Unigene0004461;Unigene0004836;Unigene0005710;Unigene0006003;Unigene0006113;Unigene0006138;Unigene0006336;Unigene0006337;Unigene0006596;Unigene0006672;Unigene0008094;Unigene0008173;Unigene0008195;Unigene0008346;Unigene0008482;Unigene0008624;Unigene0008625;Unigene0009208;Unigene0009557;Unigene0010056;Unigene00…
	GO:0006732	coenzyme metabolic process	4	47	0.0506372	0.370341	Unigene0028111;Unigene0028112;Unigene0040456;Unigene0040459
	GO:0007186	G-protein coupled receptor signaling pathway	3	29	0.054282	0.370341	Unigene0001179;Unigene0008346;Unigene0029619
	GO:0010466	negative regulation of peptidase activity	2	13	0.0558812	0.370341	Unigene0007837;Unigene0031232
	GO:0015766	disaccharide transport	2	13	0.0558812	0.370341	Unigene0021407;Unigene0033499
	GO:0015772	oligosaccharide transport	2	13	0.0558812	0.370341	Unigene0021407;Unigene0033499
	GO:0051346	negative regulation of hydrolase activity	2	13	0.0558812	0.370341	Unigene0007837;Unigene0031232
	GO:0000077	DNA damage checkpoint	1	2	0.0589885	0.370341	Unigene0010056
	GO:0006144	purine nucleobase metabolic process	1	2	0.0589885	0.370341	Unigene0043165
	GO:0007346	regulation of mitotic cell cycle	1	2	0.0589885	0.370341	Unigene0010056
	GO:0009712	catechol-containing compound metabolic process	1	2	0.0589885	0.370341	Unigene0028112
	GO:0031570	DNA integrity checkpoint	1	2	0.0589885	0.370341	Unigene0010056
	GO:0031572	G2 DNA damage checkpoint	1	2	0.0589885	0.370341	Unigene0010056
	GO:0031577	spindle checkpoint	1	2	0.0589885	0.370341	Unigene0004461
	GO:0035146	tube fusion	1	2	0.0589885	0.370341	Unigene0006138
	GO:0071173	spindle assembly checkpoint	1	2	0.0589885	0.370341	Unigene0004461
	GO:0071897	DNA biosynthetic process	1	2	0.0589885	0.370341	Unigene0010056
	GO:0090068	positive regulation of cell cycle process	1	2	0.0589885	0.370341	Unigene0010056
	GO:0097164	ammonium ion metabolic process	1	2	0.0589885	0.370341	Unigene0028112
	GO:1901987	regulation of cell cycle phase transition	1	2	0.0589885	0.370341	Unigene0010056
	GO:1901989	positive regulation of cell cycle phase transition	1	2	0.0589885	0.370341	Unigene0010056
	GO:0001932	regulation of protein phosphorylation	2	14	0.0639493	0.37472	Unigene0023190;Unigene0040691
	GO:0043086	negative regulation of catalytic activity	2	14	0.0639493	0.37472	Unigene0007837;Unigene0031232
	GO:0044092	negative regulation of molecular function	2	14	0.0639493	0.37472	Unigene0007837;Unigene0031232
	GO:0052547	regulation of peptidase activity	2	14	0.0639493	0.37472	Unigene0007837;Unigene0031232
	GO:0008643	carbohydrate transport	2	15	0.0723816	0.408657	Unigene0021407;Unigene0033499
	GO:0010605	negative regulation of macromolecule metabolic process	3	34	0.0799397	0.408657	Unigene0007837;Unigene0031232;Unigene0053122
	GO:0042325	regulation of phosphorylation	2	16	0.0811494	0.408657	Unigene0023190;Unigene0040691
	GO:0051186	cofactor metabolic process	4	56	0.0852507	0.408657	Unigene0028111;Unigene0028112;Unigene0040456;Unigene0040459
	GO:0007338	single fertilization	1	3	0.087176	0.408657	Unigene0000162
	GO:0007339	binding of sperm to zona pellucida	1	3	0.087176	0.408657	Unigene0000162
	GO:0009566	fertilization	1	3	0.087176	0.408657	Unigene0000162
	GO:0009988	cell-cell recognition	1	3	0.087176	0.408657	Unigene0000162
	GO:0035036	sperm-egg recognition	1	3	0.087176	0.408657	Unigene0000162
	GO:0043901	negative regulation of multi-organism process	1	3	0.087176	0.408657	Unigene0000162
	GO:0045787	positive regulation of cell cycle	1	3	0.087176	0.408657	Unigene0010056
	GO:0060467	negative regulation of fertilization	1	3	0.087176	0.408657	Unigene0000162
	GO:0070613	regulation of protein processing	1	3	0.087176	0.408657	Unigene0000162
	GO:1903317	regulation of protein maturation	1	3	0.087176	0.408657	Unigene0000162
	GO:2000242	negative regulation of reproductive process	1	3	0.087176	0.408657	Unigene0000162
	GO:0031399	regulation of protein modification process	2	17	0.0902256	0.417387	Unigene0023190;Unigene0040691
	GO:0006952	defense response	2	18	0.0995842	0.44739	Unigene0011641;Unigene0053759
	GO:0009892	negative regulation of metabolic process	3	38	0.103582	0.44739	Unigene0007837;Unigene0031232;Unigene0053122
	GO:0080090	regulation of primary metabolic process	6	109	0.106541	0.44739	Unigene0000162;Unigene0007837;Unigene0023190;Unigene0031232;Unigene0040691;Unigene0053122
	GO:0019538	protein metabolic process	25	653	0.107629	0.44739	Unigene0004352;Unigene0004353;Unigene0006379;Unigene0006380;Unigene0006516;Unigene0006596;Unigene0007993;Unigene0008624;Unigene0008625;Unigene0013596;Unigene0013612;Unigene0019447;Unigene0022211;Unigene0024973;Unigene0033607;Unigene0039600;Unigene0039602;Unigene0040536;Unigene0040666;Unigene0040871;Unigene0040873;Unigene0042231;Unigene0044696;Unigene0044700;Unigene0053910
	GO:0019220	regulation of phosphate metabolic process	2	19	0.109201	0.44739	Unigene0023190;Unigene0040691
	GO:0051174	regulation of phosphorus metabolic process	2	19	0.109201	0.44739	Unigene0023190;Unigene0040691
	GO:0001763	morphogenesis of a branching structure	1	4	0.114527	0.44739	Unigene0006138
	GO:0006188	IMP biosynthetic process	1	4	0.114527	0.44739	Unigene0043165
	GO:0006760	folic acid-containing compound metabolic process	1	4	0.114527	0.44739	Unigene0028111
	GO:0010564	regulation of cell cycle process	1	4	0.114527	0.44739	Unigene0010056
	GO:0046040	IMP metabolic process	1	4	0.114527	0.44739	Unigene0043165
	GO:0048754	branching morphogenesis of an epithelial tube	1	4	0.114527	0.44739	Unigene0006138
	GO:0061138	morphogenesis of a branching epithelium	1	4	0.114527	0.44739	Unigene0006138
	GO:0098602	single organism cell adhesion	1	4	0.114527	0.44739	Unigene0012727
	GO:0048519	negative regulation of biological process	4	63	0.118382	0.45737	Unigene0000162;Unigene0007837;Unigene0031232;Unigene0053122
	GO:0008152	metabolic process	79	2432	0.125509	0.479633	Unigene0000850;Unigene0000874;Unigene0001549;Unigene0004106;Unigene0004352;Unigene0004353;Unigene0004836;Unigene0005710;Unigene0006113;Unigene0006336;Unigene0006337;Unigene0006379;Unigene0006380;Unigene0006516;Unigene0006596;Unigene0007282;Unigene0007993;Unigene0008094;Unigene0008173;Unigene0008624;Unigene0008625;Unigene0009208;Unigene0010056;Unigene0010283;Unigene0010562;Unigene0011047;Unigene00…
	GO:0009653	anatomical structure morphogenesis	4	66	0.134072	0.486229	Unigene0006138;Unigene0010056;Unigene0022211;Unigene0041434
	GO:0006950	response to stress	5	91	0.135363	0.486229	Unigene0009208;Unigene0010056;Unigene0011641;Unigene0038402;Unigene0053759
	GO:0000041	transition metal ion transport	1	5	0.141065	0.486229	Unigene0038190
	GO:0006582	melanin metabolic process	1	5	0.141065	0.486229	Unigene0028112
	GO:0007018	microtubule-based movement	1	5	0.141065	0.486229	Unigene0003400
	GO:0010498	proteasomal protein catabolic process	1	5	0.141065	0.486229	Unigene0022211
	GO:0019748	secondary metabolic process	1	5	0.141065	0.486229	Unigene0028112
	GO:0042551	neuron maturation	1	5	0.141065	0.486229	Unigene0022211
	GO:0043161	proteasome-mediated ubiquitin-dependent protein catabolic process	1	5	0.141065	0.486229	Unigene0022211
	GO:0046532	regulation of photoreceptor cell differentiation	1	5	0.141065	0.486229	Unigene0022211
	GO:0022402	cell cycle process	3	45	0.150533	0.513829	Unigene0004461;Unigene0010056;Unigene0022211
	GO:0009132	nucleoside diphosphate metabolic process	1	6	0.166814	0.527164	Unigene0008094
	GO:0016485	protein processing	1	6	0.166814	0.527164	Unigene0024973
	GO:0018958	phenol-containing compound metabolic process	1	6	0.166814	0.527164	Unigene0028112
	GO:0019827	stem cell population maintenance	1	6	0.166814	0.527164	Unigene0022211
	GO:0035023	regulation of Rho protein signal transduction	1	6	0.166814	0.527164	Unigene0000529
	GO:0045664	regulation of neuron differentiation	1	6	0.166814	0.527164	Unigene0022211
	GO:0051604	protein maturation	1	6	0.166814	0.527164	Unigene0024973
	GO:0098727	maintenance of cell number	1	6	0.166814	0.527164	Unigene0022211
	GO:0030182	neuron differentiation	2	25	0.171074	0.527164	Unigene0022211;Unigene0041434
	GO:0048666	neuron development	2	25	0.171074	0.527164	Unigene0022211;Unigene0041434
	GO:0022610	biological adhesion	3	48	0.172433	0.527164	Unigene0000162;Unigene0003638;Unigene0012727
	GO:0048523	negative regulation of cellular process	3	48	0.172433	0.527164	Unigene0007837;Unigene0031232;Unigene0053122
	GO:0006090	pyruvate metabolic process	2	26	0.181898	0.537409	Unigene0005710;Unigene0035502
	GO:0030030	cell projection organization	2	26	0.181898	0.537409	Unigene0010056;Unigene0041434
	GO:0032990	cell part morphogenesis	2	26	0.181898	0.537409	Unigene0010056;Unigene0041434
	GO:0048858	cell projection morphogenesis	2	26	0.181898	0.537409	Unigene0010056;Unigene0041434
	GO:0048856	anatomical structure development	5	102	0.189007	0.546712	Unigene0006138;Unigene0010056;Unigene0022211;Unigene0041434;Unigene0051852
	GO:0016567	protein ubiquitination	1	7	0.191799	0.546712	Unigene0022211
	GO:0021700	developmental maturation	1	7	0.191799	0.546712	Unigene0022211
	GO:0048469	cell maturation	1	7	0.191799	0.546712	Unigene0022211
	GO:0048699	generation of neurons	2	27	0.192822	0.546712	Unigene0022211;Unigene0041434
	GO:0000902	cell morphogenesis	2	28	0.203831	0.56875	Unigene0010056;Unigene0041434
	GO:0006974	cellular response to DNA damage stimulus	2	28	0.203831	0.56875	Unigene0009208;Unigene0010056
	GO:0006511	ubiquitin-dependent protein catabolic process	1	8	0.216041	0.571092	Unigene0022211
	GO:0006575	cellular modified amino acid metabolic process	1	8	0.216041	0.571092	Unigene0028111
	GO:0042440	pigment metabolic process	1	8	0.216041	0.571092	Unigene0028112
	GO:0043900	regulation of multi-organism process	1	8	0.216041	0.571092	Unigene0000162
	GO:0050767	regulation of neurogenesis	1	8	0.216041	0.571092	Unigene0022211
	GO:0060562	epithelial tube morphogenesis	1	8	0.216041	0.571092	Unigene0006138
	GO:2000241	regulation of reproductive process	1	8	0.216041	0.571092	Unigene0000162
	GO:0022008	neurogenesis	2	30	0.226042	0.584894	Unigene0022211;Unigene0041434
	GO:0007049	cell cycle	3	55	0.22656	0.584894	Unigene0004461;Unigene0010056;Unigene0022211
	GO:0019438	aromatic compound biosynthetic process	5	110	0.232144	0.584894	Unigene0008094;Unigene0010056;Unigene0028111;Unigene0028112;Unigene0043165
	GO:0031323	regulation of cellular metabolic process	5	110	0.232144	0.584894	Unigene0007837;Unigene0023190;Unigene0031232;Unigene0040691;Unigene0053122
	GO:0000003	reproduction	3	56	0.234559	0.584894	Unigene0000162;Unigene0022211;Unigene0049152
	GO:0032989	cellular component morphogenesis	2	31	0.237217	0.584894	Unigene0010056;Unigene0041434
	GO:0006801	superoxide metabolic process	1	9	0.239561	0.584894	Unigene0004836
	GO:0007126	meiotic nuclear division	1	9	0.239561	0.584894	Unigene0022211
	GO:0046578	regulation of Ras protein signal transduction	1	9	0.239561	0.584894	Unigene0000529
	GO:0051321	meiotic cell cycle	1	9	0.239561	0.584894	Unigene0022211
	GO:1903046	meiotic cell cycle process	1	9	0.239561	0.584894	Unigene0022211
	GO:0051704	multi-organism process	3	57	0.242608	0.588248	Unigene0000162;Unigene0022211;Unigene0024973
	GO:1901362	organic cyclic compound biosynthetic process	5	114	0.254718	0.610915	Unigene0008094;Unigene0010056;Unigene0028111;Unigene0028112;Unigene0043165
	GO:0006928	movement of cell or subcellular component	2	33	0.259648	0.610915	Unigene0003400;Unigene0041434
	GO:0018130	heterocycle biosynthetic process	5	115	0.260448	0.610915	Unigene0008094;Unigene0010056;Unigene0028111;Unigene0028112;Unigene0043165
	GO:0007411	axon guidance	1	10	0.262383	0.610915	Unigene0041434
	GO:0072593	reactive oxygen species metabolic process	1	10	0.262383	0.610915	Unigene0004836
	GO:1901607	alpha-amino acid biosynthetic process	1	10	0.262383	0.610915	Unigene0028111
	GO:0007399	nervous system development	2	35	0.282108	0.641237	Unigene0022211;Unigene0041434
	GO:0006814	sodium ion transport	1	11	0.284525	0.641237	Unigene0030169
	GO:0008037	cell recognition	1	11	0.284525	0.641237	Unigene0000162
	GO:0009112	nucleobase metabolic process	1	11	0.284525	0.641237	Unigene0043165
	GO:0035239	tube morphogenesis	1	11	0.284525	0.641237	Unigene0006138
	GO:0007275	multicellular organism development	4	92	0.296283	0.663482	Unigene0006138;Unigene0022211;Unigene0041434;Unigene0051852
	GO:0051960	regulation of nervous system development	1	12	0.306008	0.680925	Unigene0022211
	GO:0060255	regulation of macromolecule metabolic process	8	214	0.309562	0.684014	Unigene0000162;Unigene0007837;Unigene0020305;Unigene0022211;Unigene0023190;Unigene0031232;Unigene0040691;Unigene0053122
	GO:0050896	response to stimulus	15	433	0.31242	0.684014	Unigene0001179;Unigene0003638;Unigene0008195;Unigene0008346;Unigene0008482;Unigene0009208;Unigene0010056;Unigene0010959;Unigene0011641;Unigene0015920;Unigene0029619;Unigene0038402;Unigene0041434;Unigene0053759;Unigene0054402
	GO:0051336	regulation of hydrolase activity	2	38	0.315681	0.684014	Unigene0007837;Unigene0031232
	GO:0065007	biological regulation	25	756	0.321482	0.684014	Unigene0000162;Unigene0000529;Unigene0001179;Unigene0003638;Unigene0006001;Unigene0006003;Unigene0007837;Unigene0008346;Unigene0008482;Unigene0009557;Unigene0010056;Unigene0010959;Unigene0015920;Unigene0020305;Unigene0020907;Unigene0022211;Unigene0022216;Unigene0023190;Unigene0029619;Unigene0031232;Unigene0038190;Unigene0040691;Unigene0051852;Unigene0053122;Unigene0054402
	GO:0001754	eye photoreceptor cell differentiation	1	13	0.326852	0.684014	Unigene0022211
	GO:0007409	axonogenesis	1	13	0.326852	0.684014	Unigene0041434
	GO:0046530	photoreceptor cell differentiation	1	13	0.326852	0.684014	Unigene0022211
	GO:0048667	cell morphogenesis involved in neuron differentiation	1	13	0.326852	0.684014	Unigene0041434
	GO:0051056	regulation of small GTPase mediated signal transduction	1	13	0.326852	0.684014	Unigene0000529
	GO:0061564	axon development	1	13	0.326852	0.684014	Unigene0041434
	GO:0000904	cell morphogenesis involved in differentiation	1	14	0.347076	0.709066	Unigene0041434
	GO:0051726	regulation of cell cycle	1	14	0.347076	0.709066	Unigene0010056
	GO:1901615	organic hydroxy compound metabolic process	1	14	0.347076	0.709066	Unigene0028112
	GO:0019953	sexual reproduction	2	41	0.348907	0.709066	Unigene0000162;Unigene0022211
	GO:0044703	multi-organism reproductive process	2	41	0.348907	0.709066	Unigene0000162;Unigene0022211
	GO:0009150	purine ribonucleotide metabolic process	2	42	0.359871	0.72419	Unigene0008094;Unigene0043165
	GO:0000280	nuclear division	1	15	0.366697	0.72419	Unigene0022211
	GO:0032392	DNA geometric change	1	15	0.366697	0.72419	Unigene0009208
	GO:0048285	organelle fission	1	15	0.366697	0.72419	Unigene0022211
	GO:0071103	DNA conformation change	1	15	0.366697	0.72419	Unigene0009208
	GO:0032787	monocarboxylic acid metabolic process	2	43	0.370768	0.72419	Unigene0005710;Unigene0035502
	GO:0050790	regulation of catalytic activity	2	43	0.370768	0.72419	Unigene0007837;Unigene0031232
	GO:0050789	regulation of biological process	23	712	0.377952	0.732427	Unigene0000162;Unigene0000529;Unigene0001179;Unigene0003638;Unigene0006001;Unigene0006003;Unigene0007837;Unigene0008346;Unigene0008482;Unigene0010056;Unigene0010959;Unigene0015920;Unigene0020305;Unigene0020907;Unigene0022211;Unigene0022216;Unigene0023190;Unigene0029619;Unigene0031232;Unigene0040691;Unigene0051852;Unigene0053122;Unigene0054402
	GO:0006163	purine nucleotide metabolic process	2	44	0.381593	0.732427	Unigene0008094;Unigene0043165
	GO:0060284	regulation of cell development	1	16	0.385733	0.732427	Unigene0022211
	GO:2000026	regulation of multicellular organismal development	1	16	0.385733	0.732427	Unigene0022211
	GO:0044767	single-organism developmental process	5	137	0.391534	0.732427	Unigene0006138;Unigene0010056;Unigene0022211;Unigene0041434;Unigene0051852
	GO:0044702	single organism reproductive process	2	45	0.39234	0.732427	Unigene0000162;Unigene0022211
	GO:0043170	macromolecule metabolic process	42	1345	0.399526	0.732427	Unigene0000850;Unigene0001549;Unigene0004352;Unigene0004353;Unigene0006379;Unigene0006380;Unigene0006516;Unigene0006596;Unigene0007282;Unigene0007993;Unigene0008624;Unigene0008625;Unigene0009208;Unigene0010056;Unigene0010283;Unigene0013539;Unigene0013596;Unigene0013612;Unigene0014330;Unigene0019447;Unigene0019915;Unigene0020326;Unigene0022211;Unigene0024973;Unigene0026621;Unigene0027545;Unigene00…
	GO:0006935	chemotaxis	1	17	0.404202	0.732427	Unigene0041434
	GO:0007051	spindle organization	1	17	0.404202	0.732427	Unigene0004461
	GO:0010608	posttranscriptional regulation of gene expression	1	17	0.404202	0.732427	Unigene0022211
	GO:0097485	neuron projection guidance	1	17	0.404202	0.732427	Unigene0041434
	GO:0033554	cellular response to stress	2	47	0.41358	0.732427	Unigene0009208;Unigene0010056
	GO:0065009	regulation of molecular function	2	47	0.41358	0.732427	Unigene0007837;Unigene0031232
	GO:0007166	cell surface receptor signaling pathway	3	78	0.41547	0.732427	Unigene0003638;Unigene0010959;Unigene0054402
	GO:0044711	single-organism biosynthetic process	4	110	0.420019	0.732427	Unigene0008094;Unigene0028111;Unigene0028112;Unigene0043165
	GO:0006281	DNA repair	1	18	0.422121	0.732427	Unigene0009208
	GO:0007155	cell adhesion	1	18	0.422121	0.732427	Unigene0012727
	GO:0007389	pattern specification process	1	18	0.422121	0.732427	Unigene0051852
	GO:0042330	taxis	1	18	0.422121	0.732427	Unigene0041434
	GO:0045595	regulation of cell differentiation	1	18	0.422121	0.732427	Unigene0022211
	GO:0048592	eye morphogenesis	1	18	0.422121	0.732427	Unigene0022211
	GO:0090596	sensory organ morphogenesis	1	18	0.422121	0.732427	Unigene0022211
	GO:0032502	developmental process	5	143	0.427697	0.732427	Unigene0006138;Unigene0010056;Unigene0022211;Unigene0041434;Unigene0051852
	GO:0070838	divalent metal ion transport	1	19	0.439506	0.732427	Unigene0030169
	GO:0072511	divalent inorganic cation transport	1	19	0.439506	0.732427	Unigene0030169
	GO:0030154	cell differentiation	3	81	0.439631	0.732427	Unigene0010056;Unigene0022211;Unigene0041434
	GO:0030001	metal ion transport	2	50	0.444743	0.732427	Unigene0030169;Unigene0038190
	GO:0007017	microtubule-based process	2	51	0.454929	0.732427	Unigene0003400;Unigene0004461
	GO:0009259	ribonucleotide metabolic process	2	51	0.454929	0.732427	Unigene0008094;Unigene0043165
	GO:0019693	ribose phosphate metabolic process	2	51	0.454929	0.732427	Unigene0008094;Unigene0043165
	GO:0006470	protein dephosphorylation	1	20	0.456372	0.732427	Unigene0053910
	GO:0008652	cellular amino acid biosynthetic process	1	20	0.456372	0.732427	Unigene0028111
	GO:0031175	neuron projection development	1	20	0.456372	0.732427	Unigene0041434
	GO:0048812	neuron projection morphogenesis	1	20	0.456372	0.732427	Unigene0041434
	GO:1902531	regulation of intracellular signal transduction	1	20	0.456372	0.732427	Unigene0000529
	GO:0002009	morphogenesis of an epithelium	1	21	0.472735	0.732427	Unigene0006138
	GO:0007292	female gamete generation	1	21	0.472735	0.732427	Unigene0022211
	GO:0009126	purine nucleoside monophosphate metabolic process	1	21	0.472735	0.732427	Unigene0043165
	GO:0009127	purine nucleoside monophosphate biosynthetic process	1	21	0.472735	0.732427	Unigene0043165
	GO:0009167	purine ribonucleoside monophosphate metabolic process	1	21	0.472735	0.732427	Unigene0043165
	GO:0009168	purine ribonucleoside monophosphate biosynthetic process	1	21	0.472735	0.732427	Unigene0043165
	GO:0016053	organic acid biosynthetic process	1	21	0.472735	0.732427	Unigene0028111
	GO:0035295	tube development	1	21	0.472735	0.732427	Unigene0006138
	GO:0046394	carboxylic acid biosynthetic process	1	21	0.472735	0.732427	Unigene0028111
	GO:0048477	oogenesis	1	21	0.472735	0.732427	Unigene0022211
	GO:0048729	tissue morphogenesis	1	21	0.472735	0.732427	Unigene0006138
	GO:0022414	reproductive process	2	53	0.474981	0.732427	Unigene0000162;Unigene0022211
	GO:0072521	purine-containing compound metabolic process	2	53	0.474981	0.732427	Unigene0008094;Unigene0043165
	GO:0048869	cellular developmental process	3	86	0.479033	0.735449	Unigene0010056;Unigene0022211;Unigene0041434
	GO:0048468	cell development	2	54	0.484841	0.741131	Unigene0022211;Unigene0041434
	GO:0000226	microtubule cytoskeleton organization	1	22	0.488609	0.743657	Unigene0004461
	GO:0001654	eye development	1	23	0.50401	0.76379	Unigene0022211
	GO:0044238	primary metabolic process	44	1459	0.511423	0.771697	Unigene0000850;Unigene0001549;Unigene0004352;Unigene0004353;Unigene0005710;Unigene0006379;Unigene0006380;Unigene0006516;Unigene0006596;Unigene0007282;Unigene0007993;Unigene0008094;Unigene0008624;Unigene0008625;Unigene0009208;Unigene0010056;Unigene0011641;Unigene0013539;Unigene0013596;Unigene0013612;Unigene0019447;Unigene0019915;Unigene0022211;Unigene0024973;Unigene0027545;Unigene0028111;Unigene00…
	GO:0006026	aminoglycan catabolic process	1	24	0.518951	0.774993	Unigene0040391
	GO:1901136	carbohydrate derivative catabolic process	1	24	0.518951	0.774993	Unigene0040391
	GO:0044723	single-organism carbohydrate metabolic process	2	58	0.523126	0.774993	Unigene0005710;Unigene0035502
	GO:0044271	cellular nitrogen compound biosynthetic process	6	193	0.523374	0.774993	Unigene0008094;Unigene0010056;Unigene0013596;Unigene0028111;Unigene0028112;Unigene0043165
	GO:0019222	regulation of metabolic process	8	261	0.526667	0.774993	Unigene0000162;Unigene0007837;Unigene0020305;Unigene0022211;Unigene0023190;Unigene0031232;Unigene0040691;Unigene0053122
	GO:0009156	ribonucleoside monophosphate biosynthetic process	1	25	0.533446	0.774993	Unigene0043165
	GO:0009161	ribonucleoside monophosphate metabolic process	1	25	0.533446	0.774993	Unigene0043165
	GO:0044283	small molecule biosynthetic process	1	25	0.533446	0.774993	Unigene0028111
	GO:0051239	regulation of multicellular organismal process	1	25	0.533446	0.774993	Unigene0022211
	GO:0048731	system development	2	60	0.54155	0.783529	Unigene0022211;Unigene0041434
	GO:0009887	organ morphogenesis	1	26	0.547508	0.785683	Unigene0022211
	GO:0032446	protein modification by small protein conjugation	1	26	0.547508	0.785683	Unigene0022211
	GO:0009165	nucleotide biosynthetic process	2	61	0.550578	0.786877	Unigene0008094;Unigene0043165
	GO:0006508	proteolysis	2	62	0.559483	0.792323	Unigene0022211;Unigene0024973
	GO:0007423	sensory organ development	1	27	0.56115	0.792323	Unigene0022211
	GO:0070647	protein modification by small protein conjugation or removal	1	27	0.56115	0.792323	Unigene0022211
	GO:0051716	cellular response to stimulus	10	340	0.573348	0.798187	Unigene0001179;Unigene0003638;Unigene0008346;Unigene0008482;Unigene0009208;Unigene0010056;Unigene0010959;Unigene0015920;Unigene0029619;Unigene0054402
	GO:0009123	nucleoside monophosphate metabolic process	1	28	0.574384	0.798187	Unigene0043165
	GO:0009124	nucleoside monophosphate biosynthetic process	1	28	0.574384	0.798187	Unigene0043165
	GO:0040011	locomotion	1	28	0.574384	0.798187	Unigene0041434
	GO:1901293	nucleoside phosphate biosynthetic process	2	65	0.585446	0.805282	Unigene0008094;Unigene0043165
	GO:0009141	nucleoside triphosphate metabolic process	1	29	0.587222	0.805282	Unigene0008094
	GO:1901565	organonitrogen compound catabolic process	1	29	0.587222	0.805282	Unigene0040391
	GO:0034654	nucleobase-containing compound biosynthetic process	3	101	0.588651	0.805282	Unigene0008094;Unigene0010056;Unigene0043165
	GO:0009605	response to external stimulus	1	30	0.599677	0.817185	Unigene0041434
	GO:0090407	organophosphate biosynthetic process	2	68	0.610276	0.827236	Unigene0008094;Unigene0043165
	GO:0050793	regulation of developmental process	1	31	0.611759	0.827236	Unigene0022211
	GO:0060429	epithelium development	1	32	0.623479	0.839855	Unigene0006138
	GO:0051276	chromosome organization	2	70	0.626199	0.8403	Unigene0009208;Unigene0010056
	GO:0009152	purine ribonucleotide biosynthetic process	1	33	0.634849	0.848667	Unigene0043165
	GO:0006164	purine nucleotide biosynthetic process	1	34	0.645878	0.859304	Unigene0043165
	GO:0071704	organic substance metabolic process	51	1753	0.647744	0.859304	Unigene0000850;Unigene0001549;Unigene0004352;Unigene0004353;Unigene0005710;Unigene0006379;Unigene0006380;Unigene0006516;Unigene0006596;Unigene0007282;Unigene0007993;Unigene0008094;Unigene0008624;Unigene0008625;Unigene0009208;Unigene0010056;Unigene0010283;Unigene0012377;Unigene0013539;Unigene0013596;Unigene0013612;Unigene0014330;Unigene0019447;Unigene0019915;Unigene0020326;Unigene0022211;Unigene00…
	GO:0048522	positive regulation of cellular process	1	35	0.656577	0.859304	Unigene0010056
	GO:0007276	gamete generation	1	36	0.666956	0.859304	Unigene0022211
	GO:0007281	germ cell development	1	36	0.666956	0.859304	Unigene0022211
	GO:0048609	multicellular organismal reproductive process	1	36	0.666956	0.859304	Unigene0022211
	GO:0050794	regulation of cellular process	16	575	0.667309	0.859304	Unigene0000529;Unigene0001179;Unigene0003638;Unigene0007837;Unigene0008346;Unigene0008482;Unigene0010056;Unigene0010959;Unigene0015920;Unigene0022211;Unigene0023190;Unigene0029619;Unigene0031232;Unigene0040691;Unigene0053122;Unigene0054402
	GO:0016311	dephosphorylation	1	37	0.677024	0.859304	Unigene0053910
	GO:0019941	modification-dependent protein catabolic process	1	37	0.677024	0.859304	Unigene0022211
	GO:0022412	cellular process involved in reproduction in multicellular organism	1	37	0.677024	0.859304	Unigene0022211
	GO:0032504	multicellular organism reproduction	1	37	0.677024	0.859304	Unigene0022211
	GO:0043632	modification-dependent macromolecule catabolic process	1	37	0.677024	0.859304	Unigene0022211
	GO:0044257	cellular protein catabolic process	1	37	0.677024	0.859304	Unigene0022211
	GO:0051603	proteolysis involved in cellular protein catabolic process	1	37	0.677024	0.859304	Unigene0022211
	GO:0030163	protein catabolic process	1	38	0.68679	0.866018	Unigene0022211
	GO:0007165	signal transduction	8	300	0.68724	0.866018	Unigene0001179;Unigene0003638;Unigene0008346;Unigene0008482;Unigene0010959;Unigene0015920;Unigene0029619;Unigene0054402
	GO:0043623	cellular protein complex assembly	1	39	0.696263	0.867563	Unigene0004461
	GO:0005975	carbohydrate metabolic process	2	81	0.704915	0.867563	Unigene0005710;Unigene0035502
	GO:0009966	regulation of signal transduction	1	40	0.705452	0.867563	Unigene0000529
	GO:0072522	purine-containing compound biosynthetic process	1	40	0.705452	0.867563	Unigene0043165
	GO:0009057	macromolecule catabolic process	2	82	0.711348	0.867563	Unigene0022211;Unigene0040391
	GO:0009888	tissue development	1	41	0.714366	0.867563	Unigene0006138
	GO:0048518	positive regulation of biological process	1	41	0.714366	0.867563	Unigene0010056
	GO:0023052	signaling	8	308	0.715732	0.867563	Unigene0001179;Unigene0003638;Unigene0008346;Unigene0008482;Unigene0010959;Unigene0015920;Unigene0029619;Unigene0054402
	GO:0044700	single organism signaling	8	308	0.715732	0.867563	Unigene0001179;Unigene0003638;Unigene0008346;Unigene0008482;Unigene0010959;Unigene0015920;Unigene0029619;Unigene0054402
	GO:0043604	amide biosynthetic process	2	83	0.717664	0.867563	Unigene0013596;Unigene0028111
	GO:0006996	organelle organization	4	161	0.718958	0.867563	Unigene0004461;Unigene0009208;Unigene0010056;Unigene0022211
	GO:0007154	cell communication	8	309	0.719174	0.867563	Unigene0001179;Unigene0003638;Unigene0008346;Unigene0008482;Unigene0010959;Unigene0015920;Unigene0029619;Unigene0054402
	GO:0009260	ribonucleotide biosynthetic process	1	42	0.723012	0.867563	Unigene0043165
	GO:0046390	ribose phosphate biosynthetic process	1	42	0.723012	0.867563	Unigene0043165
	GO:0009117	nucleotide metabolic process	2	85	0.729952	0.86958	Unigene0008094;Unigene0043165
	GO:0044265	cellular macromolecule catabolic process	1	43	0.731399	0.86958	Unigene0022211
	GO:0003006	developmental process involved in reproduction	1	44	0.739534	0.86958	Unigene0022211
	GO:0023051	regulation of signaling	1	44	0.739534	0.86958	Unigene0000529
	GO:0042592	homeostatic process	1	44	0.739534	0.86958	Unigene0038190
	GO:0048513	animal organ development	1	44	0.739534	0.86958	Unigene0022211
	GO:0042221	response to chemical	1	45	0.747425	0.873156	Unigene0041434
	GO:1902589	single-organism organelle organization	2	88	0.747541	0.873156	Unigene0004461;Unigene0022211
	GO:0065008	regulation of biological quality	2	89	0.753185	0.876834	Unigene0009557;Unigene0038190
	GO:0043603	cellular amide metabolic process	2	90	0.75872	0.877168	Unigene0013596;Unigene0028111
	GO:0006461	protein complex assembly	1	47	0.762502	0.877168	Unigene0004461
	GO:0070271	protein complex biogenesis	1	47	0.762502	0.877168	Unigene0004461
	GO:0006807	nitrogen compound metabolic process	20	753	0.763451	0.877168	Unigene0000850;Unigene0007282;Unigene0008094;Unigene0009208;Unigene0010056;Unigene0010283;Unigene0013539;Unigene0013596;Unigene0014330;Unigene0019915;Unigene0020326;Unigene0026621;Unigene0028111;Unigene0028112;Unigene0029351;Unigene0033794;Unigene0035710;Unigene0036352;Unigene0040391;Unigene0043165
	GO:1901605	alpha-amino acid metabolic process	1	48	0.769703	0.88147	Unigene0028111
	GO:1901566	organonitrogen compound biosynthetic process	4	175	0.778037	0.886728	Unigene0013596;Unigene0028111;Unigene0028112;Unigene0043165
	GO:0006753	nucleoside phosphate metabolic process	2	94	0.779811	0.886728	Unigene0008094;Unigene0043165
	GO:0019752	carboxylic acid metabolic process	4	176	0.78186	0.886728	Unigene0005710;Unigene0012377;Unigene0028111;Unigene0035502
	GO:0006082	organic acid metabolic process	4	178	0.789353	0.887085	Unigene0005710;Unigene0012377;Unigene0028111;Unigene0035502
	GO:0043436	oxoacid metabolic process	4	178	0.789353	0.887085	Unigene0005710;Unigene0012377;Unigene0028111;Unigene0035502
	GO:1901575	organic substance catabolic process	2	96	0.789745	0.887085	Unigene0022211;Unigene0040391
	GO:0015672	monovalent inorganic cation transport	1	52	0.796406	0.891718	Unigene0030169
	GO:0034622	cellular macromolecular complex assembly	1	54	0.808582	0.902477	Unigene0004461
	GO:0010646	regulation of cell communication	1	56	0.820036	0.912365	Unigene0000529
	GO:0007010	cytoskeleton organization	1	60	0.840946	0.924537	Unigene0004461
	GO:0016310	phosphorylation	1	60	0.840946	0.924537	Unigene0030919
	GO:0006812	cation transport	2	108	0.841495	0.924537	Unigene0030169;Unigene0038190
	GO:0009056	catabolic process	2	108	0.841495	0.924537	Unigene0022211;Unigene0040391
	GO:0065003	macromolecular complex assembly	1	62	0.850479	0.931497	Unigene0004461
	GO:0055086	nucleobase-containing small molecule metabolic process	2	113	0.859463	0.938414	Unigene0008094;Unigene0043165
	GO:0044765	single-organism transport	7	325	0.867433	0.944183	Unigene0006003;Unigene0020907;Unigene0021407;Unigene0022216;Unigene0030169;Unigene0033499;Unigene0038190
	GO:1901137	carbohydrate derivative biosynthetic process	1	67	0.871905	0.944529	Unigene0043165
	GO:0019637	organophosphate metabolic process	2	118	0.875568	0.944529	Unigene0008094;Unigene0043165
	GO:0044248	cellular catabolic process	1	68	0.87581	0.944529	Unigene0022211
	GO:0010468	regulation of gene expression	3	167	0.884755	0.949295	Unigene0000162;Unigene0020305;Unigene0022211
	GO:0016043	cellular component organization	5	253	0.885629	0.949295	Unigene0004461;Unigene0009208;Unigene0010056;Unigene0022211;Unigene0041434
	GO:1902578	single-organism localization	7	338	0.892258	0.950213	Unigene0006003;Unigene0020907;Unigene0021407;Unigene0022216;Unigene0030169;Unigene0033499;Unigene0038190
	GO:0071702	organic substance transport	2	132	0.912104	0.950213	Unigene0021407;Unigene0033499
	GO:0006412	translation	1	82	0.919562	0.950213	Unigene0013596
	GO:0043043	peptide biosynthetic process	1	82	0.919562	0.950213	Unigene0013596
	GO:0071840	cellular component organization or biogenesis	5	272	0.919577	0.950213	Unigene0004461;Unigene0009208;Unigene0010056;Unigene0022211;Unigene0041434
	GO:0006518	peptide metabolic process	1	83	0.922024	0.950213	Unigene0013596
	GO:0071822	protein complex subunit organization	1	84	0.924411	0.950213	Unigene0004461
	GO:0044281	small molecule metabolic process	6	318	0.924838	0.950213	Unigene0005710;Unigene0008094;Unigene0012377;Unigene0028111;Unigene0035502;Unigene0043165
	GO:0022607	cellular component assembly	1	86	0.928971	0.950213	Unigene0004461
	GO:0035556	intracellular signal transduction	1	95	0.94634	0.950213	Unigene0008482
	GO:0044249	cellular biosynthetic process	9	470	0.953773	0.950213	Unigene0008094;Unigene0010056;Unigene0013596;Unigene0028111;Unigene0028112;Unigene0035710;Unigene0040456;Unigene0040459;Unigene0043165
	GO:0044763	single-organism cellular process	27	1153	0.954718	0.950213	Unigene0000162;Unigene0001179;Unigene0003400;Unigene0003638;Unigene0004461;Unigene0005710;Unigene0006672;Unigene0008094;Unigene0008346;Unigene0008482;Unigene0009208;Unigene0009557;Unigene0010056;Unigene0010562;Unigene0010959;Unigene0012377;Unigene0015920;Unigene0022211;Unigene0023190;Unigene0028111;Unigene0028112;Unigene0029619;Unigene0030169;Unigene0035502;Unigene0041434;Unigene0043165;Unigene00…
	GO:0044085	cellular component biogenesis	1	104	0.95949	0.950213	Unigene0004461
	GO:0006260	DNA replication	1	106	0.961947	0.950213	Unigene0035710
	GO:0006520	cellular amino acid metabolic process	1	106	0.961947	0.950213	Unigene0028111
	GO:0009058	biosynthetic process	9	485	0.964336	0.950213	Unigene0008094;Unigene0010056;Unigene0013596;Unigene0028111;Unigene0028112;Unigene0035710;Unigene0040456;Unigene0040459;Unigene0043165
	GO:0006259	DNA metabolic process	3	220	0.965559	0.950213	Unigene0009208;Unigene0010056;Unigene0035710
	GO:0006811	ion transport	2	180	0.974911	0.950213	Unigene0030169;Unigene0038190
	GO:0051234	establishment of localization	12	628	0.974957	0.950213	Unigene0004352;Unigene0004353;Unigene0006003;Unigene0020907;Unigene0021407;Unigene0022216;Unigene0024973;Unigene0030169;Unigene0033499;Unigene0038190;Unigene0039600;Unigene0039602
	GO:1901576	organic substance biosynthetic process	7	446	0.985358	0.950213	Unigene0008094;Unigene0010056;Unigene0013596;Unigene0028111;Unigene0028112;Unigene0035710;Unigene0043165
	GO:0043933	macromolecular complex subunit organization	1	139	0.986515	0.950213	Unigene0004461
	GO:0051179	localization	12	671	0.98825	0.950213	Unigene0004352;Unigene0004353;Unigene0006003;Unigene0020907;Unigene0021407;Unigene0022216;Unigene0024973;Unigene0030169;Unigene0033499;Unigene0038190;Unigene0039600;Unigene0039602
	GO:0016070	RNA metabolic process	1	172	0.995268	0.950213	Unigene0007282
	GO:0034641	cellular nitrogen compound metabolic process	10	641	0.995958	0.950213	Unigene0007282;Unigene0008094;Unigene0009208;Unigene0010056;Unigene0013539;Unigene0013596;Unigene0028111;Unigene0028112;Unigene0035710;Unigene0043165
	GO:0006725	cellular aromatic compound metabolic process	9	602	0.996369	0.950213	Unigene0007282;Unigene0008094;Unigene0009208;Unigene0010056;Unigene0013539;Unigene0028111;Unigene0028112;Unigene0035710;Unigene0043165
	GO:0046483	heterocycle metabolic process	9	602	0.996369	0.950213	Unigene0007282;Unigene0008094;Unigene0009208;Unigene0010056;Unigene0013539;Unigene0028111;Unigene0028112;Unigene0035710;Unigene0043165
	GO:1901360	organic cyclic compound metabolic process	9	611	0.997008	0.950213	Unigene0007282;Unigene0008094;Unigene0009208;Unigene0010056;Unigene0013539;Unigene0028111;Unigene0028112;Unigene0035710;Unigene0043165
	GO:0006810	transport	7	524	0.997314	0.950213	Unigene0006003;Unigene0020907;Unigene0021407;Unigene0022216;Unigene0030169;Unigene0033499;Unigene0038190
	GO:0006796	phosphate-containing compound metabolic process	5	433	0.997712	0.950213	Unigene0008094;Unigene0010562;Unigene0030919;Unigene0043165;Unigene0053910
	GO:0034645	cellular macromolecule biosynthetic process	3	327	0.9978	0.950213	Unigene0010056;Unigene0013596;Unigene0035710
	GO:0006793	phosphorus metabolic process	5	438	0.997979	0.950213	Unigene0008094;Unigene0010562;Unigene0030919;Unigene0043165;Unigene0053910
	GO:0009059	macromolecule biosynthetic process	3	333	0.998132	0.950213	Unigene0010056;Unigene0013596;Unigene0035710
	GO:0090304	nucleic acid metabolic process	5	445	0.998303	0.950213	Unigene0007282;Unigene0009208;Unigene0010056;Unigene0013539;Unigene0035710
	GO:0006139	nucleobase-containing compound metabolic process	7	568	0.999046	0.950213	Unigene0007282;Unigene0008094;Unigene0009208;Unigene0010056;Unigene0013539;Unigene0035710;Unigene0043165
	GO:0006464	cellular protein modification process	2	322	0.999575	0.950213	Unigene0022211;Unigene0053910
	GO:0036211	protein modification process	2	325	0.999612	0.950213	Unigene0022211;Unigene0053910
	GO:0010467	gene expression	2	326	0.999623	0.950213	Unigene0013596;Unigene0024973
	GO:0043412	macromolecule modification	2	351	0.999824	0.950213	Unigene0022211;Unigene0053910
	GO:0044267	cellular protein metabolic process	4	483	0.999856	0.950213	Unigene0013596;Unigene0022211;Unigene0040536;Unigene0053910
	GO:0044237	cellular metabolic process	22	1550	1	0.950213	Unigene0004836;Unigene0005710;Unigene0007282;Unigene0008094;Unigene0009208;Unigene0010056;Unigene0010562;Unigene0012377;Unigene0013539;Unigene0013596;Unigene0022211;Unigene0027545;Unigene0028111;Unigene0028112;Unigene0030919;Unigene0035502;Unigene0035710;Unigene0040456;Unigene0040459;Unigene0040536;Unigene0043165;Unigene0053910
	GO:0044260	cellular macromolecule metabolic process	8	945	1	0.950213	Unigene0007282;Unigene0009208;Unigene0010056;Unigene0013596;Unigene0022211;Unigene0035710;Unigene0040536;Unigene0053910
	GO:0009987	cellular process	39	2273	1	0.950213	Unigene0000162;Unigene0001179;Unigene0003400;Unigene0003638;Unigene0004461;Unigene0004836;Unigene0005710;Unigene0006672;Unigene0007282;Unigene0008094;Unigene0008195;Unigene0008346;Unigene0008482;Unigene0009208;Unigene0009557;Unigene0010056;Unigene0010562;Unigene0010959;Unigene0012377;Unigene0013539;Unigene0013596;Unigene0015920;Unigene0022211;Unigene0023190;Unigene0027545;Unigene0028111;Unigene00…
