# Supplementary material for: Different Immune Responses of the Lymphoid Organ in Shrimp at Early Challenge Stage of Vibrio parahaemolyticus and WSSV
Source: Animals (Basel). 2021 Jul 21;11(8):2160. doi: 10.3390/ani11082160 (PMC8388422; doi:10.3390/ani11082160)
Supplement: Supplementary file 1 [file animals-11-02160-s001.zip › Table S4.xlsx]

## Sheet: WOka vs POka.go
Table S4: GO enrichment analysis of all DEGs from WOka group
Cellular component	GO ID	Description	GeneRatio (22)	BgRatio (2040)	pvalue	qvalue	geneID
	GO:0005576	extracellular region	7	49	3.85811e-07	7.3101e-06	Unigene0006314;Unigene0008625;Unigene0040666;Unigene0040669;Unigene0040873;Unigene0041453;Unigene0045193
	GO:0044421	extracellular region part	6	44	4.09321e-06	3.87778e-05	Unigene0006314;Unigene0008625;Unigene0040666;Unigene0040669;Unigene0040873;Unigene0041453
	GO:0022624	proteasome accessory complex	1	2	0.0214576	0.135521	Unigene0017567
	GO:0000502	proteasome complex	1	4	0.0424752	0.201198	Unigene0017567
	GO:0005694	chromosome	1	37	0.332883	0.858676	Unigene0016236
	GO:0043234	protein complex	4	286	0.372642	0.858676	Unigene0004461;Unigene0009208;Unigene0017567;Unigene0022211
	GO:0015630	microtubule cytoskeleton	1	79	0.582508	0.858676	Unigene0004461
	GO:0005856	cytoskeleton	1	130	0.766923	0.858676	Unigene0004461
	GO:0031224	intrinsic component of membrane	3	383	0.811533	0.858676	Unigene0010959;Unigene0010989;Unigene0027313
	GO:0043228	non-membrane-bounded organelle	2	273	0.81505	0.858676	Unigene0004461;Unigene0016236
	GO:0043232	intracellular non-membrane-bounded organelle	2	273	0.81505	0.858676	Unigene0004461;Unigene0016236
	GO:0032991	macromolecular complex	4	553	0.886652	0.858676	Unigene0004461;Unigene0009208;Unigene0017567;Unigene0022211
	GO:0044425	membrane part	3	467	0.909647	0.858676	Unigene0010959;Unigene0010989;Unigene0027313
	GO:0043229	intracellular organelle	6	843	0.94431	0.858676	Unigene0004461;Unigene0009208;Unigene0013723;Unigene0016236;Unigene0029763;Unigene0033227
	GO:0043226	organelle	6	870	0.956933	0.858676	Unigene0004461;Unigene0009208;Unigene0013723;Unigene0016236;Unigene0029763;Unigene0033227
	GO:0016020	membrane	5	787	0.964914	0.858676	Unigene0010959;Unigene0010989;Unigene0012322;Unigene0027313;Unigene0045072
	GO:0043231	intracellular membrane-bounded organelle	3	592	0.974771	0.858676	Unigene0009208;Unigene0013723;Unigene0029763
	GO:0043227	membrane-bounded organelle	3	631	0.983778	0.858676	Unigene0009208;Unigene0013723;Unigene0029763
	GO:0044424	intracellular part	8	1213	0.992138	0.858676	Unigene0004461;Unigene0009208;Unigene0013723;Unigene0016236;Unigene0017567;Unigene0027545;Unigene0029763;Unigene0033227
	GO:0005622	intracellular	8	1245	0.99492	0.858676	Unigene0004461;Unigene0009208;Unigene0013723;Unigene0016236;Unigene0017567;Unigene0027545;Unigene0029763;Unigene0033227
	GO:0005623	cell	9	1367	0.997018	0.858676	Unigene0004461;Unigene0009208;Unigene0011925;Unigene0013723;Unigene0016236;Unigene0017567;Unigene0027545;Unigene0029763;Unigene0033227
	GO:0044464	cell part	9	1367	0.997018	0.858676	Unigene0004461;Unigene0009208;Unigene0011925;Unigene0013723;Unigene0016236;Unigene0017567;Unigene0027545;Unigene0029763;Unigene0033227
Molecular function	GO ID	Description	GeneRatio (68)	BgRatio (4762)	pvalue	qvalue	geneID
	GO:0016787	hydrolase activity	28	1065	0.000360063	0.0261519	Unigene0000850;Unigene0003713;Unigene0004461;Unigene0006380;Unigene0006516;Unigene0008625;Unigene0009062;Unigene0009208;Unigene0010062;Unigene0010283;Unigene0013723;Unigene0015125;Unigene0016986;Unigene0017567;Unigene0019915;Unigene0023371;Unigene0027013;Unigene0030030;Unigene0031232;Unigene0033607;Unigene0033794;Unigene0037410;Unigene0039263;Unigene0040666;Unigene0040873;Unigene0042231;Unigene00…
	GO:0004175	endopeptidase activity	7	110	0.000879787	0.0319502	Unigene0003713;Unigene0006380;Unigene0006516;Unigene0008625;Unigene0010062;Unigene0040873;Unigene0042231
	GO:0005179	hormone activity	2	8	0.00532251	0.0918753	Unigene0001179;Unigene0001500
	GO:0008233	peptidase activity	9	235	0.0057349	0.0918753	Unigene0003713;Unigene0006380;Unigene0006516;Unigene0008625;Unigene0010062;Unigene0017567;Unigene0040873;Unigene0042231;Unigene0049813
	GO:0070011	peptidase activity, acting on L-amino acid peptides	8	196	0.00632475	0.0918753	Unigene0003713;Unigene0006380;Unigene0006516;Unigene0008625;Unigene0010062;Unigene0017567;Unigene0040873;Unigene0042231
	GO:0004930	G-protein coupled receptor activity	2	17	0.0237998	0.288102	Unigene0010959;Unigene0027313
	GO:0016706	oxidoreductase activity, acting on paired donors, with incorporation or reduction of molecular oxygen, 2-oxoglutarate as one donor, and incorporation of one atom each of oxygen into both donors	1	3	0.0422391	0.43827	Unigene0011047
	GO:0005102	receptor binding	2	26	0.0524007	0.451318	Unigene0001179;Unigene0001500
	GO:0004866	endopeptidase inhibitor activity	1	4	0.0559242	0.451318	Unigene0031232
	GO:0004386	helicase activity	2	29	0.0637085	0.453076	Unigene0009208;Unigene0027013
	GO:0004842	ubiquitin-protein transferase activity	1	5	0.0694167	0.453076	Unigene0022211
	GO:0015929	hexosaminidase activity	1	6	0.0827191	0.453076	Unigene0037410
	GO:0030414	peptidase inhibitor activity	1	6	0.0827191	0.453076	Unigene0031232
	GO:0016798	hydrolase activity, acting on glycosyl bonds	4	126	0.104565	0.453076	Unigene0030030;Unigene0033794;Unigene0037410;Unigene0055791
	GO:0004872	receptor activity	3	81	0.108411	0.453076	Unigene0010959;Unigene0027313;Unigene0042211
	GO:0016160	amylase activity	1	9	0.121512	0.453076	Unigene0030030
	GO:0019842	vitamin binding	1	9	0.121512	0.453076	Unigene0011047
	GO:0042623	ATPase activity, coupled	2	43	0.124998	0.453076	Unigene0013723;Unigene0017567
	GO:0003678	DNA helicase activity	1	10	0.134081	0.453076	Unigene0009208
	GO:0016831	carboxy-lyase activity	1	11	0.146472	0.453076	Unigene0012377
	GO:0016861	intramolecular oxidoreductase activity, interconverting aldoses and ketoses	1	11	0.146472	0.453076	Unigene0005710
	GO:0044389	ubiquitin-like protein ligase binding	1	11	0.146472	0.453076	Unigene0022211
	GO:0016887	ATPase activity	2	49	0.154368	0.453076	Unigene0013723;Unigene0017567
	GO:0051213	dioxygenase activity	1	12	0.158688	0.453076	Unigene0011047
	GO:0061135	endopeptidase regulator activity	1	12	0.158688	0.453076	Unigene0031232
	GO:0017111	nucleoside-triphosphatase activity	6	265	0.175523	0.453076	Unigene0004461;Unigene0009208;Unigene0013723;Unigene0015125;Unigene0017567;Unigene0027013
	GO:0004888	transmembrane signaling receptor activity	2	54	0.17976	0.453076	Unigene0010959;Unigene0027313
	GO:0061134	peptidase regulator activity	1	14	0.182606	0.453076	Unigene0031232
	GO:0016462	pyrophosphatase activity	6	273	0.192844	0.453076	Unigene0004461;Unigene0009208;Unigene0013723;Unigene0015125;Unigene0017567;Unigene0027013
	GO:0004857	enzyme inhibitor activity	1	15	0.194313	0.453076	Unigene0031232
	GO:0016818	hydrolase activity, acting on acid anhydrides, in phosphorus-containing anhydrides	6	276	0.199508	0.453076	Unigene0004461;Unigene0009208;Unigene0013723;Unigene0015125;Unigene0017567;Unigene0027013
	GO:0016817	hydrolase activity, acting on acid anhydrides	6	277	0.201749	0.453076	Unigene0004461;Unigene0009208;Unigene0013723;Unigene0015125;Unigene0017567;Unigene0027013
	GO:0016860	intramolecular oxidoreductase activity	1	16	0.205854	0.453076	Unigene0005710
	GO:0099600	transmembrane receptor activity	2	64	0.232116	0.495852	Unigene0010959;Unigene0027313
	GO:0060089	molecular transducer activity	3	120	0.244766	0.507935	Unigene0010959;Unigene0027313;Unigene0042211
	GO:0038023	signaling receptor activity	2	70	0.264032	0.532696	Unigene0010959;Unigene0027313
	GO:0016830	carbon-carbon lyase activity	1	24	0.292506	0.559083	Unigene0012377
	GO:0019787	ubiquitin-like protein transferase activity	1	24	0.292506	0.559083	Unigene0022211
	GO:0004553	hydrolase activity, hydrolyzing O-glycosyl compounds	2	77	0.301309	0.561142	Unigene0030030;Unigene0037410
	GO:0015291	secondary active transmembrane transporter activity	1	31	0.360637	0.654841	Unigene0045072
	GO:0016705	oxidoreductase activity, acting on paired donors, with incorporation or reduction of molecular oxygen	1	33	0.378886	0.671198	Unigene0011047
	GO:0097367	carbohydrate derivative binding	10	630	0.411695	0.685622	Unigene0000850;Unigene0004461;Unigene0010283;Unigene0013723;Unigene0015125;Unigene0017567;Unigene0019915;Unigene0026621;Unigene0033794;Unigene0036352
	GO:0019899	enzyme binding	1	37	0.413859	0.685622	Unigene0022211
	GO:0004871	signal transducer activity	2	100	0.420351	0.685622	Unigene0010959;Unigene0027313
	GO:0003824	catalytic activity	45	3061	0.424787	0.685622	Unigene0000769;Unigene0000850;Unigene0003713;Unigene0004461;Unigene0005710;Unigene0006380;Unigene0006516;Unigene0007302;Unigene0008625;Unigene0009062;Unigene0009208;Unigene0010062;Unigene0010283;Unigene0011047;Unigene0012322;Unigene0012377;Unigene0013723;Unigene0015125;Unigene0016873;Unigene0016986;Unigene0017567;Unigene0019915;Unigene0022211;Unigene0023371;Unigene0027013;Unigene0027793;Unigene00…
	GO:0003676	nucleic acid binding	6	398	0.50799	0.80209	Unigene0012232;Unigene0013596;Unigene0013723;Unigene0020305;Unigene0027013;Unigene0042664
	GO:0030234	enzyme regulator activity	1	52	0.528559	0.81681	Unigene0031232
	GO:0043168	anion binding	1	57	0.561636	0.832749	Unigene0012377
	GO:0022804	active transmembrane transporter activity	1	58	0.567971	0.832749	Unigene0045072
	GO:0043167	ion binding	11	782	0.573269	0.832749	Unigene0011047;Unigene0012377;Unigene0015125;Unigene0020586;Unigene0027013;Unigene0029763;Unigene0030030;Unigene0030592;Unigene0042670;Unigene0044214;Unigene0055921
	GO:0001071	nucleic acid binding transcription factor activity	1	67	0.621079	0.875165	Unigene0020305
	GO:0098772	molecular function regulator	1	68	0.626567	0.875165	Unigene0031232
	GO:0016853	isomerase activity	1	74	0.657889	0.891554	Unigene0005710
	GO:0016757	transferase activity, transferring glycosyl groups	1	75	0.662851	0.891554	Unigene0012322
	GO:0016829	lyase activity	1	83	0.700078	0.924506	Unigene0012377
	GO:0003723	RNA binding	1	89	0.725312	0.931277	Unigene0013596
	GO:0003677	DNA binding	1	91	0.733249	0.931277	Unigene0020305
	GO:0005488	binding	34	2533	0.743672	0.931277	Unigene0000850;Unigene0001179;Unigene0001500;Unigene0004461;Unigene0009616;Unigene0010283;Unigene0011047;Unigene0012232;Unigene0012377;Unigene0013596;Unigene0013723;Unigene0015027;Unigene0015125;Unigene0016236;Unigene0017567;Unigene0019915;Unigene0020305;Unigene0020586;Unigene0022211;Unigene0026621;Unigene0027013;Unigene0029763;Unigene0030030;Unigene0030592;Unigene0033794;Unigene0033879;Unigene00…
	GO:0005515	protein binding	3	275	0.761733	0.93441	Unigene0001179;Unigene0001500;Unigene0022211
	GO:0043169	cation binding	8	678	0.771904	0.93441	Unigene0011047;Unigene0015125;Unigene0020586;Unigene0029763;Unigene0030592;Unigene0042670;Unigene0044214;Unigene0055921
	GO:0016874	ligase activity	1	106	0.785993	0.935867	Unigene0000769
	GO:0046914	transition metal ion binding	2	219	0.827928	0.955423	Unigene0011047;Unigene0015125
	GO:0016491	oxidoreductase activity	3	344	0.879055	0.955423	Unigene0011047;Unigene0056383;Unigene0056987
	GO:0046872	metal ion binding	4	441	0.887137	0.955423	Unigene0011047;Unigene0015125;Unigene0020586;Unigene0055921
	GO:0005198	structural molecule activity	1	176	0.92418	0.955423	Unigene0004461
	GO:0022857	transmembrane transporter activity	1	215	0.957762	0.955423	Unigene0045072
	GO:0001883	purine nucleoside binding	4	578	0.972734	0.955423	Unigene0004461;Unigene0013723;Unigene0015125;Unigene0017567
	GO:0032549	ribonucleoside binding	4	578	0.972734	0.955423	Unigene0004461;Unigene0013723;Unigene0015125;Unigene0017567
	GO:0032550	purine ribonucleoside binding	4	578	0.972734	0.955423	Unigene0004461;Unigene0013723;Unigene0015125;Unigene0017567
	GO:0001882	nucleoside binding	4	581	0.973632	0.955423	Unigene0004461;Unigene0013723;Unigene0015125;Unigene0017567
	GO:0005215	transporter activity	1	271	0.981929	0.955423	Unigene0045072
	GO:0036094	small molecule binding	5	901	0.998067	0.955423	Unigene0004461;Unigene0011047;Unigene0013723;Unigene0015125;Unigene0017567
	GO:1901363	heterocyclic compound binding	9	1292	0.998274	0.955423	Unigene0004461;Unigene0012232;Unigene0013596;Unigene0013723;Unigene0015125;Unigene0017567;Unigene0020305;Unigene0027013;Unigene0042664
	GO:0016772	transferase activity, transferring phosphorus-containing groups	2	572	0.998376	0.955423	Unigene0027793;Unigene0054454
	GO:0097159	organic cyclic compound binding	10	1433	0.999067	0.955423	Unigene0004461;Unigene0012232;Unigene0013596;Unigene0013723;Unigene0015125;Unigene0017567;Unigene0020305;Unigene0027013;Unigene0042664;Unigene0044214
	GO:0016740	transferase activity	5	1050	0.999732	0.955423	Unigene0012322;Unigene0022211;Unigene0027793;Unigene0049872;Unigene0054454
Biological process	GO ID	Description	GeneRatio (48)	BgRatio (3741)	pvalue	qvalue	geneID
	GO:0006022	aminoglycan metabolic process	6	52	4.21892e-05	0.0087043	Unigene0000850;Unigene0010283;Unigene0019915;Unigene0026621;Unigene0033794;Unigene0036352
	GO:0032963	collagen metabolic process	2	6	0.00234036	0.120713	Unigene0008625;Unigene0040873
	GO:0044236	multicellular organism metabolic process	2	6	0.00234036	0.120713	Unigene0008625;Unigene0040873
	GO:0044259	multicellular organismal macromolecule metabolic process	2	6	0.00234036	0.120713	Unigene0008625;Unigene0040873
	GO:0006511	ubiquitin-dependent protein catabolic process	2	8	0.00429757	0.177331	Unigene0017567;Unigene0022211
	GO:1901135	carbohydrate derivative metabolic process	6	140	0.00828807	0.284993	Unigene0000850;Unigene0010283;Unigene0019915;Unigene0026621;Unigene0033794;Unigene0036352
	GO:0031047	gene silencing by RNA	1	1	0.0128308	0.378171	Unigene0029666
	GO:0022402	cell cycle process	3	45	0.0192953	0.497615	Unigene0004461;Unigene0013723;Unigene0022211
	GO:0031577	spindle checkpoint	1	2	0.0255003	0.509883	Unigene0004461
	GO:0071173	spindle assembly checkpoint	1	2	0.0255003	0.509883	Unigene0004461
	GO:0043170	macromolecule metabolic process	24	1345	0.0311567	0.509883	Unigene0000850;Unigene0001549;Unigene0003713;Unigene0006380;Unigene0006516;Unigene0008625;Unigene0009208;Unigene0010062;Unigene0010283;Unigene0013596;Unigene0013723;Unigene0017567;Unigene0019915;Unigene0022211;Unigene0026621;Unigene0027013;Unigene0027545;Unigene0033607;Unigene0033794;Unigene0036352;Unigene0038206;Unigene0040666;Unigene0040873;Unigene0042231
	GO:0007049	cell cycle	3	55	0.0326408	0.509883	Unigene0004461;Unigene0013723;Unigene0022211
	GO:0071704	organic substance metabolic process	29	1753	0.0401565	0.509883	Unigene0000850;Unigene0001500;Unigene0001549;Unigene0003713;Unigene0005710;Unigene0006380;Unigene0006516;Unigene0008625;Unigene0009208;Unigene0010062;Unigene0010283;Unigene0012377;Unigene0013596;Unigene0013723;Unigene0017567;Unigene0019915;Unigene0022211;Unigene0026621;Unigene0027013;Unigene0027545;Unigene0033607;Unigene0033794;Unigene0036352;Unigene0038206;Unigene0040666;Unigene0040873;Unigene00…
	GO:0000075	cell cycle checkpoint	1	4	0.0503636	0.509883	Unigene0004461
	GO:0010498	proteasomal protein catabolic process	1	5	0.0625613	0.509883	Unigene0022211
	GO:0042551	neuron maturation	1	5	0.0625613	0.509883	Unigene0022211
	GO:0043161	proteasome-mediated ubiquitin-dependent protein catabolic process	1	5	0.0625613	0.509883	Unigene0022211
	GO:0046532	regulation of photoreceptor cell differentiation	1	5	0.0625613	0.509883	Unigene0022211
	GO:0055076	transition metal ion homeostasis	1	5	0.0625613	0.509883	Unigene0030592
	GO:0010605	negative regulation of macromolecule metabolic process	2	34	0.0697461	0.509883	Unigene0029666;Unigene0031232
	GO:0019827	stem cell population maintenance	1	6	0.0746054	0.509883	Unigene0022211
	GO:0045664	regulation of neuron differentiation	1	6	0.0746054	0.509883	Unigene0022211
	GO:0098727	maintenance of cell number	1	6	0.0746054	0.509883	Unigene0022211
	GO:0044238	primary metabolic process	24	1459	0.07845	0.509883	Unigene0000850;Unigene0001500;Unigene0001549;Unigene0003713;Unigene0005710;Unigene0006380;Unigene0006516;Unigene0008625;Unigene0009208;Unigene0010062;Unigene0013596;Unigene0013723;Unigene0017567;Unigene0019915;Unigene0022211;Unigene0027013;Unigene0027545;Unigene0030030;Unigene0033607;Unigene0037410;Unigene0038206;Unigene0040666;Unigene0040873;Unigene0042231
	GO:0019941	modification-dependent protein catabolic process	2	37	0.0808373	0.509883	Unigene0017567;Unigene0022211
	GO:0043632	modification-dependent macromolecule catabolic process	2	37	0.0808373	0.509883	Unigene0017567;Unigene0022211
	GO:0044257	cellular protein catabolic process	2	37	0.0808373	0.509883	Unigene0017567;Unigene0022211
	GO:0051603	proteolysis involved in cellular protein catabolic process	2	37	0.0808373	0.509883	Unigene0017567;Unigene0022211
	GO:0009892	negative regulation of metabolic process	2	38	0.08465	0.509883	Unigene0029666;Unigene0031232
	GO:0030163	protein catabolic process	2	38	0.08465	0.509883	Unigene0017567;Unigene0022211
	GO:0010629	negative regulation of gene expression	1	7	0.0864981	0.509883	Unigene0029666
	GO:0016458	gene silencing	1	7	0.0864981	0.509883	Unigene0029666
	GO:0016567	protein ubiquitination	1	7	0.0864981	0.509883	Unigene0022211
	GO:0021700	developmental maturation	1	7	0.0864981	0.509883	Unigene0022211
	GO:0048469	cell maturation	1	7	0.0864981	0.509883	Unigene0022211
	GO:1901564	organonitrogen compound metabolic process	7	310	0.0978556	0.539546	Unigene0000850;Unigene0010283;Unigene0013596;Unigene0019915;Unigene0026621;Unigene0033794;Unigene0036352
	GO:0050767	regulation of neurogenesis	1	8	0.098241	0.539546	Unigene0022211
	GO:0044265	cellular macromolecule catabolic process	2	43	0.104491	0.539546	Unigene0017567;Unigene0022211
	GO:0007126	meiotic nuclear division	1	9	0.109836	0.539546	Unigene0022211
	GO:0051321	meiotic cell cycle	1	9	0.109836	0.539546	Unigene0022211
	GO:0055065	metal ion homeostasis	1	9	0.109836	0.539546	Unigene0030592
	GO:1903046	meiotic cell cycle process	1	9	0.109836	0.539546	Unigene0022211
	GO:0019538	protein metabolic process	12	653	0.118499	0.568562	Unigene0003713;Unigene0006380;Unigene0006516;Unigene0008625;Unigene0010062;Unigene0013596;Unigene0017567;Unigene0022211;Unigene0033607;Unigene0040666;Unigene0040873;Unigene0042231
	GO:0051960	regulation of nervous system development	1	12	0.143752	0.621436	Unigene0022211
	GO:0001754	eye photoreceptor cell differentiation	1	13	0.154774	0.621436	Unigene0022211
	GO:0010466	negative regulation of peptidase activity	1	13	0.154774	0.621436	Unigene0031232
	GO:0046530	photoreceptor cell differentiation	1	13	0.154774	0.621436	Unigene0022211
	GO:0051346	negative regulation of hydrolase activity	1	13	0.154774	0.621436	Unigene0031232
	GO:0043086	negative regulation of catalytic activity	1	14	0.165657	0.621436	Unigene0031232
	GO:0044092	negative regulation of molecular function	1	14	0.165657	0.621436	Unigene0031232
	GO:0050801	ion homeostasis	1	14	0.165657	0.621436	Unigene0030592
	GO:0052547	regulation of peptidase activity	1	14	0.165657	0.621436	Unigene0031232
	GO:0055080	cation homeostasis	1	14	0.165657	0.621436	Unigene0030592
	GO:0098771	inorganic ion homeostasis	1	14	0.165657	0.621436	Unigene0030592
	GO:0000280	nuclear division	1	15	0.176402	0.621436	Unigene0022211
	GO:0032392	DNA geometric change	1	15	0.176402	0.621436	Unigene0009208
	GO:0048285	organelle fission	1	15	0.176402	0.621436	Unigene0022211
	GO:0071103	DNA conformation change	1	15	0.176402	0.621436	Unigene0009208
	GO:0044707	single-multicellular organism process	3	115	0.182053	0.621436	Unigene0008625;Unigene0022211;Unigene0040873
	GO:0060284	regulation of cell development	1	16	0.187012	0.621436	Unigene0022211
	GO:2000026	regulation of multicellular organismal development	1	16	0.187012	0.621436	Unigene0022211
	GO:0006508	proteolysis	2	62	0.188445	0.621436	Unigene0017567;Unigene0022211
	GO:0048519	negative regulation of biological process	2	63	0.193114	0.621436	Unigene0029666;Unigene0031232
	GO:0007051	spindle organization	1	17	0.197488	0.621436	Unigene0004461
	GO:0010608	posttranscriptional regulation of gene expression	1	17	0.197488	0.621436	Unigene0022211
	GO:0006281	DNA repair	1	18	0.207832	0.621436	Unigene0009208
	GO:0045595	regulation of cell differentiation	1	18	0.207832	0.621436	Unigene0022211
	GO:0048592	eye morphogenesis	1	18	0.207832	0.621436	Unigene0022211
	GO:0090596	sensory organ morphogenesis	1	18	0.207832	0.621436	Unigene0022211
	GO:0044248	cellular catabolic process	2	68	0.216677	0.638628	Unigene0017567;Unigene0022211
	GO:0048878	chemical homeostasis	1	20	0.22813	0.641187	Unigene0030592
	GO:0007292	female gamete generation	1	21	0.238087	0.641187	Unigene0022211
	GO:0048477	oogenesis	1	21	0.238087	0.641187	Unigene0022211
	GO:0000226	microtubule cytoskeleton organization	1	22	0.247918	0.641187	Unigene0004461
	GO:0001654	eye development	1	23	0.257625	0.641187	Unigene0022211
	GO:0045861	negative regulation of proteolysis	1	23	0.257625	0.641187	Unigene0031232
	GO:0007166	cell surface receptor signaling pathway	2	78	0.264472	0.641187	Unigene0010959;Unigene0027313
	GO:0051716	cellular response to stimulus	6	340	0.267589	0.641187	Unigene0001179;Unigene0009208;Unigene0010959;Unigene0016236;Unigene0027313;Unigene0030453
	GO:0030182	neuron differentiation	1	25	0.276672	0.641187	Unigene0022211
	GO:0048666	neuron development	1	25	0.276672	0.641187	Unigene0022211
	GO:0051239	regulation of multicellular organismal process	1	25	0.276672	0.641187	Unigene0022211
	GO:0005975	carbohydrate metabolic process	2	81	0.278876	0.641187	Unigene0001500;Unigene0005710
	GO:0032501	multicellular organismal process	3	144	0.280973	0.641187	Unigene0008625;Unigene0022211;Unigene0040873
	GO:0009057	macromolecule catabolic process	2	82	0.283676	0.641187	Unigene0017567;Unigene0022211
	GO:0006090	pyruvate metabolic process	1	26	0.286015	0.641187	Unigene0005710
	GO:0009887	organ morphogenesis	1	26	0.286015	0.641187	Unigene0022211
	GO:0032269	negative regulation of cellular protein metabolic process	1	26	0.286015	0.641187	Unigene0031232
	GO:0032446	protein modification by small protein conjugation	1	26	0.286015	0.641187	Unigene0022211
	GO:0051248	negative regulation of protein metabolic process	1	26	0.286015	0.641187	Unigene0031232
	GO:0060255	regulation of macromolecule metabolic process	4	214	0.293812	0.641187	Unigene0020305;Unigene0022211;Unigene0029666;Unigene0031232
	GO:0007423	sensory organ development	1	27	0.29524	0.641187	Unigene0022211
	GO:0030162	regulation of proteolysis	1	27	0.29524	0.641187	Unigene0031232
	GO:0031324	negative regulation of cellular metabolic process	1	27	0.29524	0.641187	Unigene0031232
	GO:0048699	generation of neurons	1	27	0.29524	0.641187	Unigene0022211
	GO:0070647	protein modification by small protein conjugation or removal	1	27	0.29524	0.641187	Unigene0022211
	GO:0006974	cellular response to DNA damage stimulus	1	28	0.304349	0.654083	Unigene0009208
	GO:1902589	single-organism organelle organization	2	88	0.312412	0.659667	Unigene0004461;Unigene0022211
	GO:0007186	G-protein coupled receptor signaling pathway	1	29	0.313342	0.659667	Unigene0001179
	GO:0050896	response to stimulus	7	433	0.317472	0.661612	Unigene0001179;Unigene0009208;Unigene0010959;Unigene0016236;Unigene0027313;Unigene0030453;Unigene0042211
	GO:0022008	neurogenesis	1	30	0.322221	0.664793	Unigene0022211
	GO:0050793	regulation of developmental process	1	31	0.330988	0.676119	Unigene0022211
	GO:0007165	signal transduction	5	300	0.34006	0.68406	Unigene0001179;Unigene0010959;Unigene0016236;Unigene0027313;Unigene0030453
	GO:0006996	organelle organization	3	161	0.341506	0.68406	Unigene0004461;Unigene0009208;Unigene0022211
	GO:1901575	organic substance catabolic process	2	96	0.350374	0.687442	Unigene0017567;Unigene0022211
	GO:0023052	signaling	5	308	0.361055	0.687442	Unigene0001179;Unigene0010959;Unigene0016236;Unigene0027313;Unigene0030453
	GO:0044700	single organism signaling	5	308	0.361055	0.687442	Unigene0001179;Unigene0010959;Unigene0016236;Unigene0027313;Unigene0030453
	GO:0010468	regulation of gene expression	3	167	0.362913	0.687442	Unigene0020305;Unigene0022211;Unigene0029666
	GO:0007154	cell communication	5	309	0.363686	0.687442	Unigene0001179;Unigene0010959;Unigene0016236;Unigene0027313;Unigene0030453
	GO:0007399	nervous system development	1	35	0.364958	0.687442	Unigene0022211
	GO:0007276	gamete generation	1	36	0.373183	0.687442	Unigene0022211
	GO:0007281	germ cell development	1	36	0.373183	0.687442	Unigene0022211
	GO:0048609	multicellular organismal reproductive process	1	36	0.373183	0.687442	Unigene0022211
	GO:0022412	cellular process involved in reproduction in multicellular organism	1	37	0.381304	0.690078	Unigene0022211
	GO:0032504	multicellular organism reproduction	1	37	0.381304	0.690078	Unigene0022211
	GO:0051336	regulation of hydrolase activity	1	38	0.389321	0.698462	Unigene0031232
	GO:0043623	cellular protein complex assembly	1	39	0.397237	0.70652	Unigene0004461
	GO:0009056	catabolic process	2	108	0.405993	0.715636	Unigene0017567;Unigene0022211
	GO:0019953	sexual reproduction	1	41	0.412769	0.715636	Unigene0022211
	GO:0044703	multi-organism reproductive process	1	41	0.412769	0.715636	Unigene0022211
	GO:0032787	monocarboxylic acid metabolic process	1	43	0.427908	0.71853	Unigene0005710
	GO:0050790	regulation of catalytic activity	1	43	0.427908	0.71853	Unigene0031232
	GO:0019222	regulation of metabolic process	4	261	0.433571	0.71853	Unigene0020305;Unigene0022211;Unigene0029666;Unigene0031232
	GO:0003006	developmental process involved in reproduction	1	44	0.435334	0.71853	Unigene0022211
	GO:0042592	homeostatic process	1	44	0.435334	0.71853	Unigene0030592
	GO:0048513	animal organ development	1	44	0.435334	0.71853	Unigene0022211
	GO:0044702	single organism reproductive process	1	45	0.442665	0.724832	Unigene0022211
	GO:0006461	protein complex assembly	1	47	0.457049	0.725358	Unigene0004461
	GO:0033554	cellular response to stress	1	47	0.457049	0.725358	Unigene0009208
	GO:0065009	regulation of molecular function	1	47	0.457049	0.725358	Unigene0031232
	GO:0070271	protein complex biogenesis	1	47	0.457049	0.725358	Unigene0004461
	GO:0048523	negative regulation of cellular process	1	48	0.464105	0.730932	Unigene0031232
	GO:0008152	metabolic process	32	2432	0.470127	0.734808	Unigene0000850;Unigene0001500;Unigene0001549;Unigene0003713;Unigene0005710;Unigene0006380;Unigene0006516;Unigene0008625;Unigene0009208;Unigene0010062;Unigene0010283;Unigene0011047;Unigene0012377;Unigene0013596;Unigene0013723;Unigene0017567;Unigene0019915;Unigene0022211;Unigene0026621;Unigene0027013;Unigene0027545;Unigene0030030;Unigene0033607;Unigene0033794;Unigene0036352;Unigene0037410;Unigene00…
	GO:0007017	microtubule-based process	1	51	0.484736	0.751944	Unigene0004461
	GO:0022414	reproductive process	1	53	0.498055	0.759887	Unigene0022211
	GO:0032268	regulation of cellular protein metabolic process	1	54	0.504588	0.759887	Unigene0031232
	GO:0034622	cellular macromolecular complex assembly	1	54	0.504588	0.759887	Unigene0004461
	GO:0048468	cell development	1	54	0.504588	0.759887	Unigene0022211
	GO:0006807	nitrogen compound metabolic process	10	753	0.5091	0.760886	Unigene0000850;Unigene0009208;Unigene0010283;Unigene0013596;Unigene0013723;Unigene0019915;Unigene0026621;Unigene0027013;Unigene0033794;Unigene0036352
	GO:0065007	biological regulation	10	756	0.514686	0.760886	Unigene0001179;Unigene0010959;Unigene0016236;Unigene0020305;Unigene0022211;Unigene0027313;Unigene0029666;Unigene0030453;Unigene0030592;Unigene0031232
	GO:0000003	reproduction	1	56	0.517405	0.760886	Unigene0022211
	GO:0051246	regulation of protein metabolic process	1	57	0.523692	0.760886	Unigene0031232
	GO:0051704	multi-organism process	1	57	0.523692	0.760886	Unigene0022211
	GO:0044723	single-organism carbohydrate metabolic process	1	58	0.529898	0.764519	Unigene0005710
	GO:0007010	cytoskeleton organization	1	60	0.542073	0.767434	Unigene0004461
	GO:0048731	system development	1	60	0.542073	0.767434	Unigene0022211
	GO:0006259	DNA metabolic process	3	220	0.543077	0.767434	Unigene0009208;Unigene0013723;Unigene0027013
	GO:0065003	macromolecular complex assembly	1	62	0.553939	0.777459	Unigene0004461
	GO:0009653	anatomical structure morphogenesis	1	66	0.576776	0.801383	Unigene0022211
	GO:0050789	regulation of biological process	9	712	0.578754	0.801383	Unigene0001179;Unigene0010959;Unigene0016236;Unigene0020305;Unigene0022211;Unigene0027313;Unigene0029666;Unigene0030453;Unigene0031232
	GO:0051276	chromosome organization	1	70	0.598466	0.823154	Unigene0009208
	GO:0050794	regulation of cellular process	7	575	0.622411	0.850419	Unigene0001179;Unigene0010959;Unigene0016236;Unigene0022211;Unigene0027313;Unigene0030453;Unigene0031232
	GO:0016043	cellular component organization	3	253	0.640221	0.854192	Unigene0004461;Unigene0009208;Unigene0022211
	GO:0030154	cell differentiation	1	81	0.652657	0.854192	Unigene0022211
	GO:0006412	translation	1	82	0.657212	0.854192	Unigene0013596
	GO:0043043	peptide biosynthetic process	1	82	0.657212	0.854192	Unigene0013596
	GO:0006518	peptide metabolic process	1	83	0.661709	0.854192	Unigene0013596
	GO:0043604	amide biosynthetic process	1	83	0.661709	0.854192	Unigene0013596
	GO:0071822	protein complex subunit organization	1	84	0.666148	0.854192	Unigene0004461
	GO:0019752	carboxylic acid metabolic process	2	176	0.668427	0.854192	Unigene0005710;Unigene0012377
	GO:0006082	organic acid metabolic process	2	178	0.674577	0.854192	Unigene0005710;Unigene0012377
	GO:0043436	oxoacid metabolic process	2	178	0.674577	0.854192	Unigene0005710;Unigene0012377
	GO:0022607	cellular component assembly	1	86	0.674855	0.854192	Unigene0004461
	GO:0048869	cellular developmental process	1	86	0.674855	0.854192	Unigene0022211
	GO:0065008	regulation of biological quality	1	89	0.687501	0.859238	Unigene0030592
	GO:0071840	cellular component organization or biogenesis	3	272	0.689484	0.859238	Unigene0004461;Unigene0009208;Unigene0022211
	GO:0043603	cellular amide metabolic process	1	90	0.691609	0.859238	Unigene0013596
	GO:0006950	response to stress	1	91	0.695663	0.859238	Unigene0009208
	GO:0007275	multicellular organism development	1	92	0.699665	0.859238	Unigene0022211
	GO:0048856	anatomical structure development	1	102	0.736957	0.89968	Unigene0022211
	GO:0044085	cellular component biogenesis	1	104	0.743852	0.902755	Unigene0004461
	GO:0006812	cation transport	1	108	0.757114	0.905288	Unigene0030592
	GO:0080090	regulation of primary metabolic process	1	109	0.760323	0.905288	Unigene0031232
	GO:0044763	single-organism cellular process	13	1153	0.761614	0.905288	Unigene0001179;Unigene0003398;Unigene0004461;Unigene0005710;Unigene0009208;Unigene0010959;Unigene0012377;Unigene0013723;Unigene0016236;Unigene0022211;Unigene0027313;Unigene0029666;Unigene0030453
	GO:0031323	regulation of cellular metabolic process	1	110	0.763491	0.905288	Unigene0031232
	GO:0044699	single-organism process	19	1664	0.797061	0.939693	Unigene0001179;Unigene0001500;Unigene0003398;Unigene0004461;Unigene0005710;Unigene0008625;Unigene0009208;Unigene0010959;Unigene0011047;Unigene0012377;Unigene0013723;Unigene0016236;Unigene0022211;Unigene0027313;Unigene0029666;Unigene0030453;Unigene0030592;Unigene0040873;Unigene0045072
	GO:0008104	protein localization	1	135	0.830613	0.972996	Unigene0029763
	GO:0044767	single-organism developmental process	1	137	0.835093	0.972996	Unigene0022211
	GO:0043933	macromolecular complex subunit organization	1	139	0.839457	0.972996	Unigene0004461
	GO:0032502	developmental process	1	143	0.847849	0.977232	Unigene0022211
	GO:0033036	macromolecule localization	1	146	0.853859	0.978692	Unigene0029763
	GO:1901566	organonitrogen compound biosynthetic process	1	175	0.901188	0.986951	Unigene0013596
	GO:0006811	ion transport	1	180	0.907665	0.986951	Unigene0030592
	GO:0044710	single-organism metabolic process	6	712	0.91709	0.986951	Unigene0005710;Unigene0008625;Unigene0009208;Unigene0011047;Unigene0012377;Unigene0040873
	GO:0044271	cellular nitrogen compound biosynthetic process	1	193	0.922622	0.986951	Unigene0013596
	GO:0044281	small molecule metabolic process	2	318	0.92451	0.986951	Unigene0005710;Unigene0012377
	GO:0044765	single-organism transport	2	325	0.93027	0.986951	Unigene0030592;Unigene0045072
	GO:0034645	cellular macromolecule biosynthetic process	2	327	0.93184	0.986951	Unigene0013596;Unigene0027013
	GO:0009059	macromolecule biosynthetic process	2	333	0.936356	0.986951	Unigene0013596;Unigene0027013
	GO:0090304	nucleic acid metabolic process	3	445	0.936944	0.986951	Unigene0009208;Unigene0013723;Unigene0027013
	GO:1902578	single-organism localization	2	338	0.939906	0.986951	Unigene0030592;Unigene0045072
	GO:0044267	cellular protein metabolic process	3	483	0.957729	0.986951	Unigene0013596;Unigene0017567;Unigene0022211
	GO:0051234	establishment of localization	4	628	0.97142	0.986951	Unigene0029763;Unigene0030592;Unigene0041453;Unigene0045072
	GO:0034641	cellular nitrogen compound metabolic process	4	641	0.975065	0.986951	Unigene0009208;Unigene0013596;Unigene0013723;Unigene0027013
	GO:0051179	localization	4	671	0.981916	0.986951	Unigene0029763;Unigene0030592;Unigene0041453;Unigene0045072
	GO:1901576	organic substance biosynthetic process	2	446	0.983554	0.986951	Unigene0013596;Unigene0027013
	GO:0006139	nucleobase-containing compound metabolic process	3	568	0.983612	0.986951	Unigene0009208;Unigene0013723;Unigene0027013
	GO:0006464	cellular protein modification process	1	322	0.987079	0.986951	Unigene0022211
	GO:0036211	protein modification process	1	325	0.987616	0.986951	Unigene0022211
	GO:0010467	gene expression	1	326	0.98779	0.986951	Unigene0013596
	GO:0044249	cellular biosynthetic process	2	470	0.987832	0.986951	Unigene0013596;Unigene0027013
	GO:0006725	cellular aromatic compound metabolic process	3	602	0.988993	0.986951	Unigene0009208;Unigene0013723;Unigene0027013
	GO:0046483	heterocycle metabolic process	3	602	0.988993	0.986951	Unigene0009208;Unigene0013723;Unigene0027013
	GO:0009058	biosynthetic process	2	485	0.989943	0.986951	Unigene0013596;Unigene0027013
	GO:1901360	organic cyclic compound metabolic process	3	611	0.990111	0.986951	Unigene0009208;Unigene0013723;Unigene0027013
	GO:0044260	cellular macromolecule metabolic process	6	945	0.991048	0.986951	Unigene0009208;Unigene0013596;Unigene0013723;Unigene0017567;Unigene0022211;Unigene0027013
	GO:0043412	macromolecule modification	1	351	0.99144	0.986951	Unigene0022211
	GO:0006810	transport	2	524	0.993922	0.986951	Unigene0030592;Unigene0045072
	GO:0009987	cellular process	18	2273	0.999689	0.986951	Unigene0001179;Unigene0003398;Unigene0004461;Unigene0005710;Unigene0009208;Unigene0010959;Unigene0012377;Unigene0013596;Unigene0013723;Unigene0016236;Unigene0017567;Unigene0022211;Unigene0027013;Unigene0027313;Unigene0027545;Unigene0029666;Unigene0030453;Unigene0054454
	GO:0044237	cellular metabolic process	9	1550	0.999791	0.986951	Unigene0005710;Unigene0009208;Unigene0012377;Unigene0013596;Unigene0013723;Unigene0017567;Unigene0022211;Unigene0027013;Unigene0027545
