# Supplementary material for: Different Immune Responses of the Lymphoid Organ in Shrimp at Early Challenge Stage of Vibrio parahaemolyticus and WSSV
Source: Animals (Basel). 2021 Jul 21;11(8):2160. doi: 10.3390/ani11082160 (PMC8388422; doi:10.3390/ani11082160)
Supplement: Supplementary file 1 [file animals-11-02160-s001.zip › Table S5.xlsx]

## Sheet: VOka vs POka.path
Table S5: KEGG pathway analysis of all DEGs from VOka group
KEGG_A_class	KEGG_B_class	Pathway	POka-VS-VOka (107)	All (4260)	Pvalue	Qvalue	Pathway ID	Genes	K_IDs
Environmental Information Processing	Signaling molecules and interaction	Neuroactive ligand-receptor interaction	10	86	4.70473e-05	0.0034118	ko04080	Unigene0006380;Unigene0006516;Unigene0008625;Unigene0010959;Unigene0015920;Unigene0030677;Unigene0032601;Unigene0042231;Unigene0047175;Unigene0054402	K01312+K01312+K01312+K04615+K04585+K05202+K01312+K01312+K05202+K04160
Organismal Systems	Digestive system	Protein digestion and absorption	4	10	7.03464e-05	0.0034118	ko04974	Unigene0006380;Unigene0006516;Unigene0032601;Unigene0041846	K01312+K01312+K01312+K01298
Organismal Systems	Digestive system	Pancreatic secretion	4	19	0.00109016	0.0352484	ko04972	Unigene0006380;Unigene0006516;Unigene0032601;Unigene0041846	K01312+K01312+K01312+K01298
Environmental Information Processing	Signaling molecules and interaction	Cell adhesion molecules (CAMs)	3	10	0.00162592	0.0394287	ko04514	Unigene0003638;Unigene0004789;Unigene0035371	K06485+K16360+K16360
Cellular Processes	Transport and catabolism	Lysosome	12	188	0.00239183	0.0464015	ko04142	Unigene0004352;Unigene0004353;Unigene0014304;Unigene0032903;Unigene0038874;Unigene0039600;Unigene0039602;Unigene0043096;Unigene0043169;Unigene0043171;Unigene0044696;Unigene0044700	K01365+K01365+K13443+K12301+K01379+K01365+K01365+K12373+K01369+K01369+K01275+K01275
Environmental Information Processing	Signaling molecules and interaction	ECM-receptor interaction	6	77	0.0122071	0.197348	ko04512	Unigene0000389;Unigene0003638;Unigene0014523;Unigene0015072;Unigene0019115;Unigene0041434	K06584+K06485+K06237+K06237+K06254+K06252
Metabolism	Xenobiotics biodegradation and metabolism	Drug metabolism - cytochrome P450	4	51	0.0381074	0.391527	ko00982	Unigene0021510;Unigene0028506;Unigene0047514;Unigene0048547	K00799+K04097+K00699+K00699
Organismal Systems	Endocrine system	Progesterone-mediated oocyte maturation	2	13	0.0407055	0.391527	ko04914	Unigene0008346;Unigene0029619	K04630+K04630
Cellular Processes	Cellular commiunity	Gap junction	3	32	0.045102	0.391527	ko04540	Unigene0004461;Unigene0008346;Unigene0029619	K07374+K04630+K04630
Metabolism	Carbohydrate metabolism	Fructose and mannose metabolism	4	56	0.050973	0.391527	ko00051	Unigene0005710;Unigene0018203;Unigene0035501;Unigene0035502	K01803+K00976+K01803+K01803
Organismal Systems	Endocrine system	Melanogenesis	2	16	0.0596561	0.391527	ko04916	Unigene0008346;Unigene0029619	K04630+K04630
Metabolism	Global and Overview	Biosynthesis of amino acids	6	113	0.0634334	0.391527	ko01230	Unigene0005710;Unigene0035501;Unigene0035502;Unigene0038525;Unigene0040456;Unigene0040459	K01803+K01803+K01803+K00825+K00789+K00789
Metabolism	Xenobiotics biodegradation and metabolism	Metabolism of xenobiotics by cytochrome P450	4	61	0.0659407	0.391527	ko00980	Unigene0021510;Unigene0028506;Unigene0047514;Unigene0048547	K00799+K04097+K00699+K00699
Metabolism	Carbohydrate metabolism	Pyruvate metabolism	3	39	0.0733653	0.391527	ko00620	Unigene0031357;Unigene0039263;Unigene0044073	K01512+K01512+K01895
Organismal Systems	Development	Axon guidance	1	3	0.0734921	0.391527	ko04360	Unigene0044101	K06850
Organismal Systems	Digestive system	Carbohydrate digestion and absorption	1	3	0.0734921	0.391527	ko04973	Unigene0042172	K01176
Cellular Processes	Cellular commiunity	Tight junction	2	18	0.0736515	0.391527	ko04530	Unigene0008346;Unigene0029619	K04630+K04630
Organismal Systems	Circulatory system	Adrenergic signaling in cardiomyocytes	2	20	0.0885768	0.391527	ko04261	Unigene0008346;Unigene0029619	K04630+K04630
Metabolism	Amino acid metabolism	Tyrosine metabolism	2	21	0.0963487	0.391527	ko00350	Unigene0012377;Unigene0043667	K01593+K00505
Environmental Information Processing	Signal transduction	cAMP signaling pathway	1	4	0.09678	0.391527	ko04024	Unigene0044263	K01115
Organismal Systems	Nervous system	Glutamatergic synapse	1	4	0.09678	0.391527	ko04724	Unigene0044263	K01115
Metabolism	Carbohydrate metabolism	Glycolysis / Gluconeogenesis	4	71	0.101912	0.391527	ko00010	Unigene0005710;Unigene0035501;Unigene0035502;Unigene0044073	K01803+K01803+K01803+K01895
Cellular Processes	Cell growth and death	p53 signaling pathway	2	22	0.104307	0.391527	ko04115	Unigene0013447;Unigene0038560	K10140+K10142
Metabolism	Metabolism of cofactors and vitamins	Folate biosynthesis	2	22	0.104307	0.391527	ko00790	Unigene0028111;Unigene0028112	K01495+K01495
Metabolism	Carbohydrate metabolism	Starch and sucrose metabolism	4	72	0.105926	0.391527	ko00500	Unigene0040965;Unigene0042172;Unigene0047514;Unigene0048547	K01176+K01176+K00699+K00699
Environmental Information Processing	Signal transduction	Phospholipase D signaling pathway	1	5	0.119488	0.391527	ko04072	Unigene0044263	K01115
Environmental Information Processing	Signal transduction	Sphingolipid signaling pathway	1	5	0.119488	0.391527	ko04071	Unigene0044263	K01115
Metabolism	Metabolism of cofactors and vitamins	Riboflavin metabolism	1	5	0.119488	0.391527	ko00740	Unigene0043667	K00505
Organismal Systems	Immune system	Fc gamma R-mediated phagocytosis	1	5	0.119488	0.391527	ko04666	Unigene0044263	K01115
Metabolism	Carbohydrate metabolism	Amino sugar and nucleotide sugar metabolism	5	106	0.126529	0.391527	ko00520	Unigene0009517;Unigene0018203;Unigene0033045;Unigene0040391;Unigene0043096	K01183+K00976+K01183+K01183+K12373
Metabolism	Metabolism of other amino acids	Glutathione metabolism	4	77	0.127046	0.391527	ko00480	Unigene0020520;Unigene0021510;Unigene0028506;Unigene0029033	K11140+K00799+K04097+K11140
Metabolism	Glycan biosynthesis and metabolism	Glycosphingolipid biosynthesis - globo series	2	25	0.129163	0.391527	ko00603	Unigene0025884;Unigene0043096	K00718+K12373
Organismal Systems	Endocrine system	Estrogen signaling pathway	1	6	0.14163	0.404062	ko04915	Unigene0035283	K03283
Organismal Systems	Immune system	Antigen processing and presentation	1	6	0.14163	0.404062	ko04612	Unigene0035283	K03283
Organismal Systems	Aging	Longevity regulating pathway - multiple species	3	53	0.147091	0.407652	ko04213	Unigene0007585;Unigene0031697;Unigene0035283	K09542+K03283+K03283
Environmental Information Processing	Signal transduction	Ras signaling pathway	1	7	0.16322	0.408212	ko04014	Unigene0044263	K01115
Metabolism	Metabolism of other amino acids	Taurine and hypotaurine metabolism	1	7	0.16322	0.408212	ko00430	Unigene0032623	K01580
Organismal Systems	Sensory system	Inflammatory mediator regulation of TRP channels	1	7	0.16322	0.408212	ko04750	Unigene0041447	K04984
Metabolism	Glycan biosynthesis and metabolism	Glycosaminoglycan biosynthesis - chondroitin sulfate / dermatan sulfate	2	29	0.164127	0.408212	ko00532	Unigene0024778;Unigene0051852	K03193+K03193
Metabolism	Carbohydrate metabolism	Ascorbate and aldarate metabolism	2	31	0.182186	0.441801	ko00053	Unigene0047514;Unigene0048547	K00699+K00699
Metabolism	Carbohydrate metabolism	Inositol phosphate metabolism	3	63	0.209845	0.482951	ko00562	Unigene0005710;Unigene0035501;Unigene0035502	K01803+K01803+K01803
Metabolism	Global and Overview	Carbon metabolism	5	127	0.213448	0.482951	ko01200	Unigene0005710;Unigene0035501;Unigene0035502;Unigene0036459;Unigene0044073	K01803+K01803+K01803+K01899+K01895
Cellular Processes	Transport and catabolism	Phagosome	6	161	0.216772	0.482951	ko04145	Unigene0004352;Unigene0004353;Unigene0004461;Unigene0039600;Unigene0039602;Unigene0042727	K01365+K01365+K07374+K01365+K01365+K06560
Metabolism	Carbohydrate metabolism	Propanoate metabolism	2	35	0.21907	0.482951	ko00640	Unigene0036459;Unigene0044073	K01899+K01895
Metabolism	Lipid metabolism	Glycerophospholipid metabolism	4	98	0.231331	0.498646	ko00564	Unigene0004073;Unigene0027307;Unigene0037137;Unigene0044263	K01049+K13513+K01049+K01115
Organismal Systems	Endocrine system	GnRH signaling pathway	1	11	0.244332	0.510052	ko04912	Unigene0044263	K01115
Metabolism	Metabolism of cofactors and vitamins	Retinol metabolism	2	38	0.247138	0.510052	ko00830	Unigene0047514;Unigene0048547	K00699+K00699
Metabolism	Lipid metabolism	Steroid hormone biosynthesis	1	12	0.263362	0.53221	ko00140	Unigene0047514	K00699
Metabolism	Amino acid metabolism	Alanine, aspartate and glutamate metabolism	2	41	0.275334	0.536194	ko00250	Unigene0032623;Unigene0043165	K01580+K00764
Organismal Systems	Endocrine system	PPAR signaling pathway	1	13	0.281916	0.536194	ko03320	Unigene0024973	K08750
Organismal Systems	Endocrine system	Thyroid hormone signaling pathway	1	13	0.281916	0.536194	ko04919	Unigene0037781	K01562
Metabolism	Amino acid metabolism	Tryptophan metabolism	2	43	0.294117	0.540559	ko00380	Unigene0012377;Unigene0038525	K01593+K00825
Metabolism	Amino acid metabolism	Phenylalanine metabolism	1	14	0.300008	0.540559	ko00360	Unigene0012377	K01593
Metabolism	Metabolism of cofactors and vitamins	Porphyrin and chlorophyll metabolism	2	44	0.303488	0.540559	ko00860	Unigene0047514;Unigene0048547	K00699+K00699
Metabolism	Amino acid metabolism	Lysine biosynthesis	1	15	0.317648	0.540559	ko00300	Unigene0038525	K00825
Metabolism	Glycan biosynthesis and metabolism	Glycosaminoglycan biosynthesis - heparan sulfate / heparin	1	15	0.317648	0.540559	ko00534	Unigene0041428	K08104
Metabolism	Glycan biosynthesis and metabolism	Glycosphingolipid biosynthesis - ganglio series	1	15	0.317648	0.540559	ko00604	Unigene0043096	K12373
Metabolism	Glycan biosynthesis and metabolism	Glycosphingolipid biosynthesis - lacto and neolacto series	1	17	0.351617	0.588049	ko00601	Unigene0025884	K00718
Metabolism	Amino acid metabolism	Histidine metabolism	1	19	0.38391	0.620655	ko00340	Unigene0012377	K01593
Metabolism	Energy metabolism	Nitrogen metabolism	1	19	0.38391	0.620655	ko00910	Unigene0015311	K01672
Metabolism	Metabolism of cofactors and vitamins	Pantothenate and CoA biosynthesis	1	20	0.399454	0.635198	ko00770	Unigene0021410	K08069
Genetic Information Processing	Replication and repair	Nucleotide excision repair	2	56	0.413094	0.643629	ko03420	Unigene0009208;Unigene0013447	K03144+K10140
Metabolism	Amino acid metabolism	Lysine degradation	3	94	0.422276	0.643629	ko00310	Unigene0011047;Unigene0038525;Unigene0056987	K13647+K00825+K00473
Metabolism	Lipid metabolism	Arachidonic acid metabolism	2	58	0.430603	0.643629	ko00590	Unigene0028506;Unigene0038402	K04097+K11987
Environmental Information Processing	Signal transduction	MAPK signaling pathway	1	23	0.443793	0.643629	ko04010	Unigene0035283	K03283
Metabolism	Metabolism of terpenoids and polyketides	Terpenoid backbone biosynthesis	1	23	0.443793	0.643629	ko00900	Unigene0023953	K05906
Metabolism	Amino acid metabolism	Cysteine and methionine metabolism	2	61	0.456347	0.643629	ko00270	Unigene0040456;Unigene0040459	K00789+K00789
Organismal Systems	Development	Dorso-ventral axis formation	2	61	0.456347	0.643629	ko04320	Unigene0010124;Unigene0037445	K02156+K02156
Metabolism	Glycan biosynthesis and metabolism	Mucin type O-glycan biosynthesis	1	24	0.457839	0.643629	ko00512	Unigene0028483	K00710
Metabolism	Carbohydrate metabolism	Pentose and glucuronate interconversions	2	62	0.464782	0.644055	ko00040	Unigene0047514;Unigene0048547	K00699+K00699
Metabolism	Lipid metabolism	Glycerolipid metabolism	2	63	0.47314	0.6443	ko00561	Unigene0000387;Unigene0027307	K14073+K13513
Metabolism	Global and Overview	2-Oxocarboxylic acid metabolism	1	26	0.484886	0.6443	ko01210	Unigene0038525	K00825
Metabolism	Metabolism of other amino acids	beta-Alanine metabolism	1	26	0.484886	0.6443	ko00410	Unigene0032623	K01580
Genetic Information Processing	Folding, sorting and degradation	Protein processing in endoplasmic reticulum	5	184	0.494782	0.648566	ko04141	Unigene0007585;Unigene0022211;Unigene0031697;Unigene0035283;Unigene0053122	K09542+K06689+K03283+K03283+K14005
Metabolism	Xenobiotics biodegradation and metabolism	Drug metabolism - other enzymes	2	70	0.529405	0.684698	ko00983	Unigene0047514;Unigene0048547	K00699+K00699
Cellular Processes	Cell motility	Regulation of actin cytoskeleton	1	33	0.569441	0.712569	ko04810	Unigene0003638	K06485
Metabolism	Carbohydrate metabolism	Butanoate metabolism	1	34	0.58034	0.712569	ko00650	Unigene0032623	K01580
Metabolism	Glycan biosynthesis and metabolism	Glycosaminoglycan degradation	1	34	0.58034	0.712569	ko00531	Unigene0043096	K12373
Organismal Systems	Sensory system	Phototransduction - fly	1	34	0.58034	0.712569	ko04745	Unigene0037052	K04547
Metabolism	Lipid metabolism	Ether lipid metabolism	1	36	0.601324	0.729106	ko00565	Unigene0044263	K01115
Cellular Processes	Cellular commiunity	Focal adhesion	1	37	0.611423	0.732198	ko04510	Unigene0003638	K06485
Metabolism	Carbohydrate metabolism	Citrate cycle (TCA cycle)	1	42	0.65824	0.77865	ko00020	Unigene0036459	K01899
Environmental Information Processing	Signal transduction	mTOR signaling pathway	1	43	0.666909	0.7794	ko04150	Unigene0013596	K03259
Metabolism	Amino acid metabolism	Arginine and proline metabolism	1	46	0.691632	0.797537	ko00330	Unigene0021115	K00472
Genetic Information Processing	Folding, sorting and degradation	Ubiquitin mediated proteolysis	3	143	0.704186	0.797537	ko04120	Unigene0013447;Unigene0022211;Unigene0041196	K10140+K06689+K04725
Metabolism	Glycan biosynthesis and metabolism	Other glycan degradation	1	48	0.707095	0.797537	ko00511	Unigene0043096	K12373
Genetic Information Processing	Transcription	Basal transcription factors	1	50	0.721789	0.803403	ko03022	Unigene0009208	K03144
Environmental Information Processing	Membrane transport	ABC transporters	1	51	0.72886	0.803403	ko02010	Unigene0040275	K05673
Metabolism	Amino acid metabolism	Glycine, serine and threonine metabolism	1	55	0.755407	0.823309	ko00260	Unigene0000874	K00108
Cellular Processes	Transport and catabolism	Endocytosis	4	219	0.80936	0.87231	ko04144	Unigene0031697;Unigene0035283;Unigene0038847;Unigene0044263	K03283+K03283+K05096+K01115
Genetic Information Processing	Translation	RNA transport	3	184	0.849104	0.904454	ko03013	Unigene0013596;Unigene0015489;Unigene0032755	K03259+K14306+K13134
Genetic Information Processing	Translation	Aminoacyl-tRNA biosynthesis	1	76	0.857832	0.904454	ko00970	Unigene0036543	K01873
Genetic Information Processing	Transcription	Spliceosome	2	151	0.899207	0.929896	ko03040	Unigene0031697;Unigene0035283	K03283+K03283
Genetic Information Processing	Translation	mRNA surveillance pathway	1	90	0.901136	0.929896	ko03015	Unigene0030618	K14411
Cellular Processes	Transport and catabolism	Peroxisome	1	115	0.948479	0.963338	ko04146	Unigene0004836	K04565
Metabolism	Nucleotide metabolism	Purine metabolism	2	187	0.953407	0.963338	ko00230	Unigene0008094;Unigene0043165	K00939+K00764
Genetic Information Processing	Translation	Ribosome	1	217	0.996541	0.996541	ko03010	Unigene0027545	K02870
