# Supplementary material for: Different Immune Responses of the Lymphoid Organ in Shrimp at Early Challenge Stage of Vibrio parahaemolyticus and WSSV
Source: Animals (Basel). 2021 Jul 21;11(8):2160. doi: 10.3390/ani11082160 (PMC8388422; doi:10.3390/ani11082160)
Supplement: Supplementary file 1 [file animals-11-02160-s001.zip › Table S6.xlsx]

## Sheet: WOka vs POka.path
Table S6: KEGG pathway analysis of all DEGs from WOka group
KEGG_A_class	KEGG_B_class	Pathway	POka-VS-WOka (41)	All (4260)	Pvalue	Qvalue	Pathway ID	Genes	K_IDs
Environmental Information Processing	Signaling molecules and interaction	Neuroactive ligand-receptor interaction	7	86	1.37741e-05	0.000743801	ko04080	Unigene0006380;Unigene0006516;Unigene0008625;Unigene0010959;Unigene0027313;Unigene0042231;Unigene0047175	K01312+K01312+K01312+K04615+K04615+K01312+K05202
Metabolism	Carbohydrate metabolism	Inositol phosphate metabolism	4	63	0.00292015	0.0486699	ko00562	Unigene0005710;Unigene0011219;Unigene0030267;Unigene0034758	K01803+K03103+K03103+K03103
Organismal Systems	Digestive system	Protein digestion and absorption	2	10	0.0038735	0.0486699	ko04974	Unigene0006380;Unigene0006516	K01312+K01312
Metabolism	Carbohydrate metabolism	Propanoate metabolism	3	35	0.00437458	0.0486699	ko00640	Unigene0000769;Unigene0036459;Unigene0036460	K01899+K01899+K01899
Metabolism	Carbohydrate metabolism	Glycolysis / Gluconeogenesis	4	71	0.00450647	0.0486699	ko00010	Unigene0005710;Unigene0011219;Unigene0030267;Unigene0034758	K01803+K03103+K03103+K03103
Metabolism	Carbohydrate metabolism	Citrate cycle (TCA cycle)	3	42	0.00732399	0.0659159	ko00020	Unigene0000769;Unigene0036459;Unigene0036460	K01899+K01899+K01899
Organismal Systems	Digestive system	Pancreatic secretion	2	19	0.0139354	0.107502	ko04972	Unigene0006380;Unigene0006516	K01312+K01312
Organismal Systems	Immune system	Natural killer cell mediated cytotoxicity	1	3	0.0286029	0.182159	ko04650	Unigene0007302	K01353
Metabolism	Global and Overview	Carbon metabolism	4	127	0.0325823	0.182159	ko01200	Unigene0000769;Unigene0005710;Unigene0036459;Unigene0036460	K01899+K01803+K01899+K01899
Environmental Information Processing	Signal transduction	cAMP signaling pathway	1	4	0.0379586	0.182159	ko04024	Unigene0044263	K01115
Organismal Systems	Nervous system	Glutamatergic synapse	1	4	0.0379586	0.182159	ko04724	Unigene0044263	K01115
Environmental Information Processing	Signal transduction	Phospholipase D signaling pathway	1	5	0.0472264	0.182159	ko04072	Unigene0044263	K01115
Environmental Information Processing	Signal transduction	Sphingolipid signaling pathway	1	5	0.0472264	0.182159	ko04071	Unigene0044263	K01115
Organismal Systems	Immune system	Fc gamma R-mediated phagocytosis	1	5	0.0472264	0.182159	ko04666	Unigene0044263	K01115
Environmental Information Processing	Signal transduction	Ras signaling pathway	1	7	0.0655014	0.226506	ko04014	Unigene0044263	K01115
Metabolism	Lipid metabolism	Glycerophospholipid metabolism	3	98	0.0671129	0.226506	ko00564	Unigene0011925;Unigene0027307;Unigene0044263	K13506+K13513+K01115
Genetic Information Processing	Replication and repair	Nucleotide excision repair	2	56	0.100547	0.303094	ko03420	Unigene0009208;Unigene0013447	K03144+K10140
Organismal Systems	Endocrine system	GnRH signaling pathway	1	11	0.101031	0.303094	ko04912	Unigene0044263	K01115
Metabolism	Lipid metabolism	Glycerolipid metabolism	2	63	0.122351	0.342388	ko00561	Unigene0011925;Unigene0027307	K13506+K13513
Metabolism	Amino acid metabolism	Phenylalanine metabolism	1	14	0.12681	0.342388	ko00360	Unigene0012377	K01593
Metabolism	Glycan biosynthesis and metabolism	Glycosphingolipid biosynthesis - ganglio series	1	15	0.135242	0.347765	ko00604	Unigene0037410	K12373
Genetic Information Processing	Replication and repair	Non-homologous end-joining	1	16	0.143594	0.3493	ko03450	Unigene0032286	K03513
Genetic Information Processing	Folding, sorting and degradation	Ubiquitin mediated proteolysis	3	143	0.157436	0.3493	ko04120	Unigene0013447;Unigene0022211;Unigene0041196	K10140+K06689+K04725
Metabolism	Amino acid metabolism	Histidine metabolism	1	19	0.168181	0.3493	ko00340	Unigene0012377	K01593
Metabolism	Energy metabolism	Nitrogen metabolism	1	19	0.168181	0.3493	ko00910	Unigene0015311	K01672
Metabolism	Metabolism of cofactors and vitamins	One carbon pool by folate	1	19	0.168181	0.3493	ko00670	Unigene0042211	K01934
Metabolism	Amino acid metabolism	Tyrosine metabolism	1	21	0.184189	0.368377	ko00350	Unigene0012377	K01593
Cellular Processes	Cell growth and death	p53 signaling pathway	1	22	0.192079	0.370439	ko04115	Unigene0013447	K10140
Metabolism	Metabolism of terpenoids and polyketides	Terpenoid backbone biosynthesis	1	23	0.199895	0.372219	ko00900	Unigene0023953	K05906
Metabolism	Glycan biosynthesis and metabolism	Mucin type O-glycan biosynthesis	1	24	0.207638	0.373748	ko00512	Unigene0028483	K00710
Metabolism	Glycan biosynthesis and metabolism	Glycosphingolipid biosynthesis - globo series	1	25	0.215307	0.375051	ko00603	Unigene0037410	K12373
Metabolism	Amino acid metabolism	Lysine degradation	2	94	0.228614	0.385787	ko00310	Unigene0011047;Unigene0056987	K13647+K00473
Cellular Processes	Cellular commiunity	Gap junction	1	32	0.267	0.421724	ko04540	Unigene0004461	K07374
Metabolism	Carbohydrate metabolism	Amino sugar and nucleotide sugar metabolism	2	106	0.271731	0.421724	ko00520	Unigene0037410;Unigene0055791	K12373+K01183
Environmental Information Processing	Signal transduction	Jak-STAT signaling pathway	1	34	0.281149	0.421724	ko04630	Unigene0030453	K04695
Metabolism	Glycan biosynthesis and metabolism	Glycosaminoglycan degradation	1	34	0.281149	0.421724	ko00531	Unigene0037410	K12373
Metabolism	Lipid metabolism	Ether lipid metabolism	1	36	0.295032	0.430587	ko00565	Unigene0044263	K01115
Metabolism	Carbohydrate metabolism	Pyruvate metabolism	1	39	0.315366	0.448152	ko00620	Unigene0039263	K01512
Environmental Information Processing	Signal transduction	mTOR signaling pathway	1	43	0.34159	0.461147	ko04150	Unigene0013596	K03259
Metabolism	Amino acid metabolism	Tryptophan metabolism	1	43	0.34159	0.461147	ko00380	Unigene0012377	K01593
Metabolism	Glycan biosynthesis and metabolism	Other glycan degradation	1	48	0.372996	0.491263	ko00511	Unigene0037410	K12373
Genetic Information Processing	Transcription	Basal transcription factors	1	50	0.385144	0.495186	ko03022	Unigene0009208	K03144
Organismal Systems	Aging	Longevity regulating pathway - multiple species	1	53	0.402938	0.506015	ko04213	Unigene0007585	K09542
Metabolism	Carbohydrate metabolism	Fructose and mannose metabolism	1	56	0.420229	0.515735	ko00051	Unigene0005710	K01803
Genetic Information Processing	Folding, sorting and degradation	Proteasome	1	68	0.484636	0.581563	ko03050	Unigene0017567	K03065
Metabolism	Carbohydrate metabolism	Starch and sucrose metabolism	1	72	0.504512	0.592253	ko00500	Unigene0030030	K01176
Genetic Information Processing	Folding, sorting and degradation	Protein processing in endoplasmic reticulum	2	184	0.534664	0.614295	ko04141	Unigene0007585;Unigene0022211	K09542+K06689
Metabolism	Global and Overview	Biosynthesis of amino acids	1	113	0.669623	0.745117	ko01230	Unigene0005710	K01803
Cellular Processes	Transport and catabolism	Peroxisome	1	115	0.676125	0.745117	ko04146	Unigene0036547	K13348
Cellular Processes	Transport and catabolism	Phagosome	1	161	0.795499	0.859138	ko04145	Unigene0004461	K07374
Genetic Information Processing	Translation	RNA transport	1	184	0.837816	0.876717	ko03013	Unigene0013596	K03259
Cellular Processes	Transport and catabolism	Lysosome	1	188	0.844246	0.876717	ko04142	Unigene0037410	K12373
Genetic Information Processing	Translation	Ribosome	1	217	0.883977	0.886319	ko03010	Unigene0027545	K02870
Cellular Processes	Transport and catabolism	Endocytosis	1	219	0.886319	0.886319	ko04144	Unigene0044263	K01115
