# Supplementary material for: Different Immune Responses of the Lymphoid Organ in Shrimp at Early Challenge Stage of Vibrio parahaemolyticus and WSSV
Source: Animals (Basel). 2021 Jul 21;11(8):2160. doi: 10.3390/ani11082160 (PMC8388422; doi:10.3390/ani11082160)
Supplement: Supplementary file 1 [file animals-11-02160-s001.zip › Table S7.xlsx]

## Sheet: Additional file 6
Table S7: Differentially expressed genes related to signaling pathways, Chitin-binding protein, ECM-receptor interaction, Neuroactive ligand-receptor interaction and Cellular stress response in Oka after Vp or WSSV challenges
Gene classification		Gene ID	Nr-annotation	log2 Ratio(VOka/POka)	log2 Ratio(WOka/POka)
Signaling pathways	Toll	Unigene0010062	TNF receptor-associated factor 6 [Penaeus vannamei]	not significant	-9.5763
		Unigene0022681	TNF receptor-associated factor 6 [Penaeus vannamei]	not significant	-5.30476
	JAK-STAT	Unigene0030453	suppressor of cytokine signaling-2 like protein [Marsupenaeus japonicus]	not significant	2.71066
	RNAi	Unigene0029666	argonaute 4 [Penaeus monodon]	not significant	-11.8567
	VEGF	Unigene0038847	vascular endothelial growth factor receptor 1 isoform X1 [Bombus impatiens]	2.32856	not significant
		Unigene0030556	vascular endothelial growth factor 3 [Litopenaeus vannamei]	2.5543	not significant
Chitin-binding protein		Unigene0014153	Obstructor-A [Daphnia magna]	-4.56234	not significant
		Unigene0040391	chitinase, partial [Litopenaeus vannamei]	5.96246	not significant
		Unigene0015073	Chitin binding Peritrophin-A domain [Daphnia magna]	-6.86058	not significant
		Unigene0049152	Cuticular protein analogous to peritrophins 3-D1 [Daphnia magna]	-5.72851	not significant
		Unigene0029351	cuticular protein analogous to peritrophins 1-H precursor [Tribolium castaneum]	-3.3114	not significant
		Unigene0033738	Cuticular protein analogous to peritrophins 1-D [Daphnia magna]	-11.5509	not significant
		Unigene0025437	cuticular protein [Artemia franciscana]	-9.14517	not significant
		Unigene0000455	cuticle protein CB6 [Portunus pelagicus]	2.77184	not significant
		Unigene0038907	cuticle protein CB6 [Portunus pelagicus]	4.28211	not significant
		Unigene0055937	Cuticle protein 19 [Lepeophtheirus salmonis]	5.58026	not significant
		Unigene0057074	strongly chitin-binding protein-1 [Procambarus clarkii]	3.93725	not significant
		Unigene0007485	peritrophin-44-like protein [Eriocheir sinensis]	5.76052	not significant
		Unigene0009512	peritrophin-44-like protein [Eriocheir sinensis]	7.02957	not significant
		Unigene0027833	peritrophin-44-like protein [Eriocheir sinensis]	5.73509	not significant
		Unigene0029272	peritrophin-44-like protein [Eriocheir sinensis]	7.97112	not significant
		Unigene0030830	peritrophin-44-like protein [Eriocheir sinensis]	9.68387	not significant
		Unigene0032864	peritrophin-44-like protein [Eriocheir sinensis]	11.6193	not significant
		Unigene0032865	peritrophin-44-like protein [Eriocheir sinensis]	8.22365	not significant
		Unigene0034369	peritrophin-44-like protein [Eriocheir sinensis]	6.86103	not significant
		Unigene0038062	peritrophin-44-like protein [Eriocheir sinensis]	11.8399	not significant
		Unigene0020326	protein obstructor-E-like [Penaeus vannamei]	-5.27127	not significant
		Unigene0020327	protein obstructor-E-like [Penaeus vannamei]	-5.3694	not significant
		Unigene0033045	peritrophin-1-like [Penaeus vannamei]	8.83193	not significant
		Unigene0014330	gastrolith protein 30 [Cherax quadricarinatus]	-4.58672	not significant
		Unigene0023007	CG42749 [Drosophila busckii]	-10.7354	not significant
		Unigene0050913	calcified cuticle protein CP14.1 [Callinectes sapidus]	-5.90684	-12.21
		Unigene0039885	peritrophin-44-like protein [Eriocheir sinensis]	7.2302	3.55288
		Unigene0007686	peritrophin [Macrobrachium nipponense]	14.8392	10.6109
		Unigene0036352	peritrophin [Litopenaeus vannamei]	8.36336	8.10153
		Unigene0026621	ovarian peritrophin [Fenneropenaeus merguiensis]	9.62498	9.30851
		Unigene0048325	obstructor J1 [Cherax quadricarinatus]	-12.949	-7.40053
		Unigene0019915	Chitin binding Peritrophin-A domain containing protein 5, partial [Sarcoptes scabiei]	-5.2079	-10.7594
		Unigene0031474	thrombospondin II [Penaeus monodon]	-8.93241	-7.79641
		Unigene0023418	strongly chitin-binding protein-1 [Procambarus clarkii]	not significant	-8.56872
ECM-receptor interaction		Unigene0045181	Plexin A4, B [Daphnia magna]	2.37937	not significant
		Unigene0051870	Neuropilin-2 [Daphnia magna]	-7.19198	not significant
		Unigene0021335	Collagen alpha-1(XXI) chain [Papilio xuthus]	-6.34946	not significant
		Unigene0023031	Collagen alpha-1(XXI) chain [Papilio xuthus]	-11.3329	not significant
		Unigene0015072	PREDICTED: collagen alpha-5(IV) chain-like isoform X5 [Cephus cinctus]	-6.33645	not significant
		Unigene0014523	PREDICTED: collagen alpha-5(IV) chain-like isoform X1 [Halyomorpha halys]	-4.50296	not significant
		Unigene0008195	PREDICTED: collagen alpha-1(XV) chain isoform X5 [Drosophila eugracilis]	2.6466	not significant
		Unigene0038060	PREDICTED: tenascin [Drosophila kikkawai]	8.69091	not significant
		Unigene0031501	Cadherin-23 [Zootermopsis nevadensis]	-13.1195	not significant
		Unigene0019774	Protocadherin-15, partial [Zootermopsis nevadensis]	-3.12801	not significant
		Unigene0019633	dumpy [Anopheles darlingi]	-3.68078	not significant
		Unigene0010664	Fibrillin-2 [Cerapachys biroi]	-4.36449	not significant
		Unigene0032229	PREDICTED: mucin-5AC [Orussus abietinus]	-10.7746	not significant
		Unigene0053739	PREDICTED: dentin sialophosphoprotein-like isoform X1 [Apis dorsata]	-7.69076	not significant
		Unigene0058263	PREDICTED: dentin sialophosphoprotein isoform X1 [Halyomorpha halys]	-5.16307	not significant
		Unigene0038876	PREDICTED: papilin isoform X9 [Apis florea]	-7.02696	not significant
		Unigene0019115	PREDICTED: turripeptide Ici9.2-like [Crassostrea gigas]	-11.1676	not significant
		Unigene0009805	Matrix metalloproteinase-9 [Lepeophtheirus salmonis]	-4.22555	not significant
		Unigene0041434	PREDICTED: tyrosine-protein phosphatase Lar isoform X3 [Stomoxys calcitrans]	6.69484	not significant
		Unigene0012733	PREDICTED: tyrosine-protein phosphatase Lar-like isoform X7 [Octopus bimaculoides]	6.06513	not significant
		Unigene0048003	PREDICTED: sushi, von Willebrand factor type A, EGF and pentraxin domain-containing protein 1 isoform X4 [Megachile rotundata]	-5.71021	not significant
		Unigene0040446	I-connectin [Procambarus clarkii]	-5.11696	not significant
		Unigene0007719	PREDICTED: mucin-2-like, partial [Tetranychus urticae]	-4.23772	-10.2966
		Unigene0009062	PREDICTED: zinc metalloproteinase nas-15-like [Octopus bimaculoides]	-10.32	-10.32
		Unigene0004777	PREDICTED: von Willebrand factor A domain-containing protein 7-like [Acropora digitifera]	8.41213	4.81654
		Unigene0019242	Sushi, von Willebrand factor type A, EGF and pentraxin domain-containing protein 1 [Camponotus floridanus]	-10.4873	-10.4873
		Unigene0001193	PREDICTED: sushi, von Willebrand factor type A, EGF and pentraxin domain-containing protein 1 [Cimex lectularius]	-9.59264	-9.59264
		Unigene0015670	PREDICTED: spidroin-2-like [Parasteatoda tepidariorum]	-11.3263	-11.3263
		Unigene0026189	PREDICTED: papilin-like [Parasteatoda tepidariorum]	-5.31556	-5.04425
		Unigene0058750	PREDICTED: papilin-like [Parasteatoda tepidariorum]	-6.5804	-6.58855
		Unigene0002016	PREDICTED: cadherin-23-like [Parasteatoda tepidariorum]	-7.7427	-6.48208
		Unigene0031502	PREDICTED: cadherin EGF LAG seven-pass G-type receptor 2 [Halyomorpha halys]	-8.0662	-5.80559
		Unigene0001429	PREDICTED: protocadherin Fat 4-like [Saccoglossus kowalevskii]	not significant	-15.4485
Neuroactive ligand-receptor interaction		Unigene0028389	Enterin neuropeptides [Cerapachys biroi]	-11.0623	not significant
		Unigene0046195	Enterin neuropeptides [Cerapachys biroi]	3.31007	not significant
		Unigene0054402	Octopamine receptor beta-1R [Camponotus floridanus]	-5.83874	not significant
		Unigene0030677	glutamate [NMDA] receptor subunit 1-like isoform X2 [Penaeus vannamei]	3.80037	not significant
		Unigene0050581	olfactory ionotropic receptor IR4 [Penaeus vannamei]	-12.0358	not significant
		Unigene0015920	PREDICTED: parathyroid hormone/parathyroid hormone-related peptide receptor-like [Neodiprion lecontei]	3.20779	not significant
		Unigene0004789	Lutropin-choriogonadotropic hormone receptor, partial [Penaeus monodon]	7.66656	not significant
		Unigene0041532	G protein-coupled receptor [Procambarus clarkii]	3.26016	not significant
		Unigene0032197	PREDICTED: probable G-protein coupled receptor No9 isoform X2 [Polistes dominula]	2.43194	not significant
		Unigene0010357	PREDICTED: G-protein coupled receptor moody isoform X1 [Halyomorpha halys]	2.63872	not significant
		Unigene0051219	Glucose-dependent insulinotropic receptor [Ooceraea biroi]	-6.18318	not significant
		Unigene0025202	Glucose-dependent insulinotropic receptor [Melipona quadrifasciata]	2.95822	not significant
		Unigene0024101	neuroparsin 1 [Scylla paramamosain]	4.68897	3.32506
		Unigene0001179	molt inhibiting hormone [Macrobrachium nipponense]	5.87503	7.83441
		Unigene0018296	Enterin neuropeptides [Cerapachys biroi]	9.57137	9.31575
		Unigene0010959	PREDICTED: gamma-aminobutyric acid type B receptor subunit 1 [Orussus abietinus]	-4.6464	-4.79746
		Unigene0047175	Ionotropic receptor 76a [Daphnia magna]	-5.72056	-11.5661
		Unigene0028974	allatostatin-cc [Nilaparvata lugens]	not significant	-7.62473
		Unigene0001500	crustacean hyperglycemic hormone [Litopenaeus vannamei]	not significant	4.65553
		Unigene0011980	PREDICTED: feeding circuit activating peptides-like, partial [Saccoglossus kowalevskii]	not significant	-17.1314
		Unigene0009714	N-methyl-D-aspartate receptor-associated protein [Drosophila melanogaster]	not significant	-10.211
		Unigene0027313	Gamma-aminobutyric acid type B receptor subunit 1 [Trachymyrmex cornetzi]	not significant	-5.30831
		Unigene0002007	PREDICTED: adhesion G-protein coupled receptor D1-like, partial [Parasteatoda tepidariorum]	not significant	-5.92525
		Unigene0020862	Brain-specific angiogenesis inhibitor [Daphnia magna]	-5.76773	not significant
Cellular stress response	Apoptosis	Unigene0003713	caspase 4 [Litopenaeus vannamei]	not significant	-4.87837
		Unigene0010062	caspase 4 [Litopenaeus vannamei]	not significant	-4.66818
		Unigene0041196	inhibitor of apoptosis protein 2 [Litopenaeus vannamei]	-2.82028	-3.01451
		Unigene0025907	Pentraxin-4-like protein [Daphnia magna]	3.11124	not significant
	Ubiquitination	Unigene0002725	Tripartite motif-containing protein 2 [Crassostrea gigas]	not significant	-7.58432
		Unigene0017567	26S protease regulatory subunit 6A [Tetrahymena thermophila SB210]	not significant	-12.6933
		Unigene0035148	PREDICTED: roquin-2 [Rhagoletis zephyria]	4.0176	2.85026
		Unigene0022211	Ubiquitin-conjugating enzyme/RWD-like protein [Pseudocohnilembus persalinus]	3.51934	3.11753
	Others	Unigene0028811	Apolipoprotein D [Daphnia magna]	7.51869	not significant
		Unigene0048752	Apolipoprotein D [Daphnia magna]	6.2905	not significant
		Unigene0008594	PREDICTED: apolipoprotein D [Tribolium castaneum]	-3.25971	not significant
		Unigene0031697	heat shock protein 70 kDa, partial [Homarus gammarus]	2.92565	not significant
		Unigene0035283	heat shock protein 70 kDa, partial [Cancer pagurus]	2.92695	not significant
		Unigene0024973	fatty acids binding protein [Fenneropenaeus chinensis]	6.32022	not significant
		Unigene0024421	PREDICTED: fatty acid-binding protein, intestinal-like [Megachile rotundata]	-4.23133	not significant
		Unigene0044263	phospholipase D [Gregarina niphandrodes]	2.90398	3.38862
		Unigene0056383	PREDICTED: probable cytochrome P450 301a1, mitochondrial [Limulus polyphemus]	not significant	-14.399
		Unigene0046732	PREDICTED: probable cytochrome P450 301a1, mitochondrial [Dufourea novaeangliae]	not significant	-13.5869
		Unigene0041453	crustacyanin A [Cherax quadricarinatus]	not significant	3.56454
